# Supplementary material for: Activation of Oligonucleotide Polyanions Using Collisions, Electrons and Photons in a timsOmni Platform
Source: J Am Soc Mass Spectrom. 2026 Apr 30;37(6):1342–52. doi: 10.1021/jasms.5c00386 (PMC13237767; doi:10.1021/jasms.5c00386)
Supplement: Supplementary file 2 [file js5c00386_si_002.xlsx]

## Sheet: Read me
	Index
								Note 1. The PPM errors reported in Tables S1 to S6 result from manual curation based on monoisotopic mass values. As a result, they may differ from the PPM errors generated by FASTMS, which employs more sophisticated approach.
	Sheet 1	Read me
	Sheet 2	9- rCID						Note 2: All the sheets represent total number peaks as quoted on Table 1 of the main text. To arrive at the 'assigned peaks ' please apply filters on, quality ≤0.2 and S/N ≥ 100.
	Sheet 3	9- IRMPD
	Sheet 4	9- EDD
	Sheet 5	9- UVPD
	Sheet 6	9- l rCID						Definitions to interpret the results							S.No	Terminology	Definition
	Sheet 7	9-l IRMPD													1	Isobaric ions ("iso"):	Fragment ions with identical m/z that cannot be distinguished in the spectrum. When found, FAST MS prompts the user to manually select which assignment to retain, while the others are marked with the "iso" comment
	Sheet 8	10- rCID													2	Overlapping ions ("ov")	Ions whose isotope patterns interfere with each other due to similar m/z values. A correction factor is calculated to account for intensity contributions from overlapping species
	Sheet 9	10- IRMPD													3	high	Overlapping ions with calculated correction factor >1.05. The correction factor was capped at 1.05 and applied to all isotope peak intensities and the total ion intensity.
	Sheet 10	10- EDD
	Sheet 11	10- UVPD
	Sheet 12	10-l rCID
	Sheet 13	10- l IRMPD
	Sheet 14	5- rCID
	Sheet 15	5- IRMPD
	Sheet 16	5- EDD
	Sheet 17	5- UVPD
	Sheet 18	5- lrCID
	Sheet 19	5- lIRMPD

## Sheet: 9- rCID
m/z	z	intensity	name	error /ppm	S/N	quality	formula	comment	molecular mass
786.065	6	8304	y15	-0.263	1739.09	0.026	C145H188N44O81P14S14		4722.43
650.71	3	4478	c06	0.124	747.23	0.164	C59H75N19O33P6S6	ov.:[c10/5,d14/7,w10/5,x06/3,d12/6,w08/4,a17-G/8,c02/1,d10/5,a19-G/9,c08/4,y17-G/8,a15-G/7,a19-T/9,y15-G/7,w06/3,y13-G/6,a17-C/8,y17-T/8,d08/4,y19-T/9,a15-T/7],	1955.15
693.714	6	4019	w13	0.155	4012.4	0.039	C126H165N36O73P13S13	ov.:[c13/6],	4168.33
799.054	6	3917	x15	-0.196	1566.68	0.047	C145H187N44O82P15S15		4800.37
643.644	5	3359	w10	0.367	3977.6	0.164	C97H127N29O56P10S10	ov.:[c10/5,d14/7,x06/3,d12/6,w08/4,a17-G/8,c02/1,d10/5,a19-G/9,c08/4,y17-G/8,c06/3,a15-G/7,a19-T/9,y15-G/7,w06/3,y13-G/6,a17-C/8,y17-T/8,d08/4,y19-T/9,a15-T/7],	3223.26
762.176	8	3114	c19	0.197	1022.68	0.036	C185H238N55O105P19S19	iso.:[x19],	6105.47
777.591	2	2915	b05	0.19	549.32	0.011	C49H63N17O26P4S4	iso.:[y05],	1557.2
752.435	8	2753	b19	0.027	650.002	0.037	C185H239N55O104P18S18	iso.:[y19],ov.:[y10-C/4,a10-C/4],	6027.54
624.732	3	2581	b06	-0.621	5091.69	0.006	C59H76N19O32P5S5		1877.22
568.539	4	2293	w07	0.096	17302.9	0.011	C68H89N22O39P7S7		2278.19
817.893	6	2172	a16-C	-0.534	309.28	0.108	C151H194N43O85P15S15	ov.:[c05/2,y16-T/6],	4913.4
550.039	3	2144	d05	-0.884	15994	0.022	C49H64N17O28P5S5	iso.:[w05],	1653.14
878.873	5	2061	a14	-0.095	3920.49	0.04	C136H174N41O75P13S13		4399.4
813.469	5	2055	y13	-0.504	729.58	0.21	C126H164N36O71P12S12	ov.:[a13/5],high,1.06,	4072.38
571.113	1	1981	b02	0.291	1210.26	0.015	C19H25N8O9P1S1	iso.:[y02],	572.12
767.559	6	1881	y15-C	0.678	285.574	0.029	C141H183N41O80P14S14		4611.4
862.576	4	1838	a11	-0.024	1288.55	0.24	C107H136N34O58P10S10	ov.:[y11/4],	3454.33
648.544	4	1799	w08	-1.273	1151.63	0.164	C78H102N24O45P8S8	ov.:[c10/5,d14/7,w10/5,x06/3,d12/6,a17-G/8,c02/1,d10/5,a19-G/9,c08/4,y17-G/8,c06/3,a15-G/7,a19-T/9,y15-G/7,w06/3,y13-G/6,a17-C/8,y17-T/8,d08/4,y19-T/9,a15-T/7],	2598.21
798.399	3	1711	a08-C	-0.01	678.071	0.138	C74H93N24O40P7S7		2398.22
649.046	1	1664	c02	0.74	1121.7	0.164	C19H24N8O10P2S2	iso.:[x02],ov.:[c10/5,d14/7,w10/5,x06/3,d12/6,w08/4,a17-G/8,d10/5,a19-G/9,c08/4,y17-G/8,c06/3,a15-G/7,a19-T/9,y15-G/7,w06/3,y13-G/6,a17-C/8,y17-T/8,d08/4,y19-T/9,a15-T/7],	650.054
765.061	7	1564	b17	-0.455	207.186	0.031	C165H214N48O93P16S16	iso.:[y17],	5362.48
889.738	6	1548	a17	-0.059	1569.53	0.032	C165H212N48O92P16S16	iso.:[z17],ov.:[a09-G/3,b17/6,y09-T/3],	5344.47
651.714	3	1516	w06	-0.213	343.654	0.164	C58H76N20O33P6S6	ov.:[c10/5,d14/7,w10/5,x06/3,d12/6,w08/4,a17-G/8,c02/1,d10/5,a19-G/9,c08/4,y17-G/8,c06/3,a15-G/7,a19-T/9,y15-G/7,y13-G/6,a17-C/8,y17-T/8,d08/4,y19-T/9,a15-T/7],	1958.16
617.58	2	1483	b04	0.734	13021.5	0.001	C39H50N15O20P3S3	iso.:[y04],	1237.17
757.466	5	1479	b12	-0.356	527.747	0.017	C117H151N36O65P11S11		3792.36
747.082	1	1478	a03-G	-0.567	546.835	0.009	C24H30N8O12P2S2		748.09
765.051	5	1471	x12	0.203	194.663	0.031	C116H150N34O66P12S12		3830.29
792.659	5	1381	a13-C	-0.72	371.888	0.097	C122H156N36O68P12S12	ov.:[a18-C/7,y18-T/7],high,1.11,	3968.33
710.817	4	1365	b09	0.683	545.356	0.033	C88H113N29O48P8S8		2847.3
780.821	4	1321	y10	0.2	307.12	0.03	C97H126N29O54P9S9		3127.31
833.082	3	1316	y08	0.189	1858.38	0.032	C78H101N24O43P7S7		2502.27
749.464	5	1310	y12	-0.856	284.143	0.017	C116H151N34O65P11S11		3752.36
788.565	6	1249	b15	0.112	241.888	0.036	C146H189N43O82P14S14		4737.44
1025.59	2	1153	a07-G	-0.735	9621.26	0.016	C64H81N19O35P6S6		2053.19
700.815	4	1149	y09	0.248	1013.76	0.078	C87H113N27O48P8S8	ov.:[y05-G/2],high,1.12,	2807.29
836.401	6	1115	a16	0.405	295.749	0.041	C155H199N46O86P15S15	iso.:[z16],	5024.45
443.365	3	1104	d04	-0.695	7818.53	0.031	C39H51N15O22P4S4	iso.:[w04],	1333.12
818.396	6	1084	y16-T	0.466	162.589	0.108	C150H195N44O85P15S15	ov.:[a16-C/6,c05/2],high,1.17,	4916.42
707.649	5	1046	w11	0.465	5425	0.045	C107H140N31O62P11S11	ov.:[c11/5],	3543.28
776.195	7	1041	c17	-0.243	223.812	0.027	C165H213N48O94P17S17	iso.:[x17],	5440.41
773.052	5	1020	c12	-0.104	556.432	0.02	C117H150N36O66P12S12		3870.3
726.407	3	1001	y07	0.143	521.97	0.041	C68H88N22O37P6S6		2182.24
640.377	6	996	w12	0.187	1535.59	0.159	C116H152N34O67P12S12	ov.:[d18/9,c14/7,d16/8],high,1.13,	3848.3
748.217	6	905	c14	0.028	318.681	0.184	C136H175N41O77P14S14		4495.35
801.554	6	847	c15	-0.32	190.376	0.158	C146H188N43O83P15S15	ov.:[w15/6,d20/8],high,1.06,	4815.37
720.298	4	802	x09	-0.027	1111.6	0.06	C87H112N27O49P9S9	ov.:[c18/8,d18/8],	2885.22
928.597	2	800	a06	0.087	6361.83	0.114	C59H74N19O31P5S5		1859.21
656.546	2	782	c04	-0.07	2085.97	0.13	C39H49N15O21P4S4	iso.:[x04],ov.:[d06/3,a13-T/6,a15-C/7],high,1.1,	1315.11
825.563	2	765	d05	0.445	296.43	0.112	C49H64N17O28P5S5	iso.:[w05],ov.:[a11-G/4,y11-G/4],	1653.14
916.142	1	757	b03	-0.875	4743.11	0.015	C29H37N13O14P2S2	iso.:[y03],	917.149
619.733	3	747	y06	-0.06	705.209	0.019	C58H75N20O31P5S5		1862.22
774.431	8	742	a20-C	-0.254	466.29	0.133	C190H244N55O107P19S19	ov.:[y20-T/8],	6203.5
814.869	5	711	a13	1.144	203.816	0.21	C126H161N39O69P12S12	ov.:[y13/5],high,1.77,	4079.38
667.056	1	703	d02	-0.343	5021.43	0.062	C19H26N8O11P2S2	iso.:[w02],ov.:[y09-T/4],	668.064
810.779	7	685	b18	-0.119	305.356	0.025	C175H227N50O99P17S17	iso.:[y18],	5682.51
848.663	5	670	a14-G	0.173	765.878	0.159	C131H169N36O74P13S13	ov.:[y14-T/5],	4248.35
780.547	6	663	c15-T	-0.381	150.037	0.084	C141H182N41O81P15S15	ov.:[w15-T/6],	4689.32
835.413	3	658	a08	-0.211	148.726	0.093	C78H98N27O41P7S7		2509.26
362.033	1	609	d01	-0.478	4184.22	0.018	C10H14N5O6P1S1	iso.:[w01],	363.04
675.206	6	609	w13-C	-0.909	1235.34	0.037	C122H160N33O72P13S13	ov.:[d13-G/6,d15-T/7,c13-T/6,d15-C/7],	4057.28
442.059	1	568	a02-C	-0.336	4168.62	0.032	C15H18N5O7P1S1		443.066
754.809	4	557	a10-C	-0.516	224.275	0.037	C93H118N29O51P9S9	ov.:[b19/8,y10-C/4],	3023.26
683.389	3	554	a07-G	-0.416	662.4	0.023	C64H81N19O35P6S6		2053.19
824.814	4	546	a11-G	0.136	225.574	0.112	C102H131N29O57P10S10	ov.:[y11-G/4,d05/2],high,1.36,	3303.28
835.918	7	546	a19-G	0.02	126.458	0.034	C180H232N50O102P18S18		5858.48
942.087	3	542	a09	-0.823	2574.5	0.027	C88H111N29O47P8S8		2829.28
857.496	7	527	a19	-0.098	900.427	0.052	C185H237N55O103P18S18	iso.:[z19],	6009.52
645.71	3	527	x06	-1.071	284.732	0.164	C58H74N20O32P6S6	ov.:[c10/5,d14/7,w10/5,d12/6,w08/4,a17-G/8,c02/1,d10/5,a19-G/9,c08/4,y17-G/8,c06/3,a15-G/7,a19-T/9,y15-G/7,w06/3,y13-G/6,a17-C/8,y17-T/8,d08/4,y19-T/9,a15-T/7],	1940.15
681.296	8	525	d17	0.194	2474.39	0.034	C165H215N48O95P17S17	iso.:[w17],	5458.43
579.639	5	524	w09	-0.028	4384.49	0.028	C87H114N27O50P9S9		2903.23
333.025	2	512	d02	0.514	3453.05	0.038	C19H26N8O11P2S2	iso.:[w02],	668.064
860.827	4	500	y11	0.513	486.444	0.24	C107H139N31O60P10S10	ov.:[a11/4],high,1.12,	3447.34
768.586	2	498	a05	0.495	86.913	0.006	C49H61N17O25P4S4	iso.:[z05],	1539.19
832.658	5	466	w13	-0.07	550.076	0.152	C126H165N36O73P13S13	ov.:[c13/5],high,1.15,	4168.33
816.557	2	452	c05	-0.093	63.617	0.108	C49H62N17O27P5S5	iso.:[x05],ov.:[a16-C/6,y16-T/6],high,1.11,	1635.13
824.485	7	445	d18	-0.081	197.117	0.047	C175H228N50O101P18S18	iso.:[w18],	5778.45
688.46	5	444	y11	-0.242	960.866	0.106	C107H139N31O60P10S10	ov.:[y07-C/3,a11/5],high,1.07,	3447.34
791.261	5	441	y13-C	0.298	113.204	0.826	C122H159N33O70P12S12	ov.:[a20/8,y13-T/5,a13-T/5],high,1.37,	3961.34
765.72	3	438	c07	-0.072	58.615	0.037	C69H87N24O38P7S7		2300.18
994.076	1	432	c03	0.102	2481.38	0.029	C29H36N13O15P3S3	iso.:[x03],	995.083
871.23	6	426	a17-C	-0.432	649.168	0.188	C161H207N45O91P16S16	ov.:[y17-T/6],high,1.06,	5233.43
856.664	5	425	a14-C	-0.25	669.886	0.042	C132H169N38O74P13S13		4288.36
741.549	6	424	x14	0.25	351.781	0.185	C135H175N39O77P14S14		4455.34
721.299	8	415	d18	-0.191	189.117	0.06	C175H228N50O101P18S18	iso.:[w18],ov.:[c18/8,x09/4],high,1.19,	5778.45
689.393	3	411	y07-C	0.197	882.197	0.106	C64H83N19O36P6S6	ov.:[y11/5,a11/5],	2071.2
802.056	6	384	w15	-0.029	119.775	0.158	C145H189N44O83P15S15	ov.:[c15/6,d20/8],	4818.38
821.913	7	372	c18	0.035	192.02	0.05	C175H226N50O100P18S18	iso.:[x18],	5760.44
1218.16	1	366	a04	-0.136	2867.67	0.03	C39H48N15O19P3S3	iso.:[z04],	1219.16
730.3	4	361	c09	0.447	307.193	0.117	C88H112N29O49P9S9	ov.:[c16/7,a19-G/8],	2925.23
781.049	6	360	w15-T	0.047	85.529	0.084	C140H183N42O81P15S15	ov.:[c15-T/6],high,1.33,	4692.34
700.908	7	359	a16-C	-0.126	324.025	0.196	C151H194N43O85P15S15	ov.:[y16-T/7],	4913.4
853.072	2	358	a06-G	-0.349	577.122	0.05	C54H69N14O30P5S5		1708.16
774.807	8	354	y20-T	0.26	114.761	0.133	C189H245N56O107P19S19	ov.:[a20-C/8],	6206.52
864.563	6	339	a17-G	0.128	162.716	0.08	C160H207N43O91P16S16	ov.:[w08/3],	5193.42
942.582	4	328	a12	0.22	1321.16	0.065	C117H149N36O64P11S11		3774.36
689.475	7	328	d15	-0.337	336.932	0.041	C146H190N43O84P15S15		4833.38
344.022	1	325	c01	-1.401	2438.66	0.016	C10H12N5O5P1S1	iso.:[x01],	345.029
760.89	6	324	y15-G	-0.271	124.816	0.146	C140H183N39O80P14S14		4571.39
744.551	6	321	w14	-0.056	120.361	0.102	C135H177N39O78P14S14		4473.35
673.054	4	319	y09-C	0.136	1423.92	0.065	C83H108N24O47P8S8	ov.:[a15/7,y15/7],	2696.25
856.324	4	318	z11	-0.18	503.515	0.021	C107H137N31O59P10S10		3429.32
697.881	6	317	d13	-1.197	251.63	0.064	C126H164N39O72P13S13		4193.33
687.332	7	314	w15	-0.479	571.321	0.067	C145H189N44O83P15S15		4818.38
648.645	5	311	d10	-0.897	209.644	0.164	C97H126N32O55P10S10	ov.:[c10/5,d14/7,w10/5,x06/3,d12/6,w08/4,a17-G/8,c02/1,a19-G/9,c08/4,y17-G/8,c06/3,a15-G/7,a19-T/9,y15-G/7,w06/3,y13-G/6,a17-C/8,y17-T/8,d08/4,y19-T/9,a15-T/7],	3248.26
930.103	2	311	y06	-0.152	2730.47	0.056	C58H75N20O31P5S5		1862.22
621.435	5	308	w10-C	-0.176	469.057	0.312	C93H122N26O55P10S10	ov.:[w08-C/4,c12-T/6,d12-G/6,d14-G/7,c14-T/7],	3112.21
870.871	5	308	z14	-1.134	450.427	0.034	C135H174N39O75P13S13		4359.39
753.06	4	299	y10-C	0.193	74.816	0.037	C93H121N26O53P9S9	ov.:[b19/8,a10-C/4],	3016.27
693.462	5	292	b11	0.687	283.293	0.071	C107H138N34O59P10S10		3472.35
457.567	2	287	b03	-0.52	1966.37	0.022	C29H37N13O14P2S2	iso.:[y03],	917.149
749.199	7	283	y17-C	0.368	80.634	0.058	C161H209N45O92P16S16		5251.44
728.56	6	274	y14	-0.187	107.907	0.048	C135H176N39O76P13S13		4377.41
873.076	2	273	a06-C	0.3	341.741	0.078	C55H69N16O30P5S5	ov.:[y14/5],	1748.17
786.8	8	272	d20-T	0.012	40.661	0.165	C189H246N56O109P20S20	iso.:[w20-T],ov.:[d15-C/6],	6302.46
647.044	6	270	d12	-0.33	158.492	0.164	C117H152N36O67P12S12	ov.:[c10/5,d14/7,w10/5,x06/3,w08/4,a17-G/8,c02/1,d10/5,a19-G/9,c08/4,y17-G/8,c06/3,a15-G/7,a19-T/9,y15-G/7,w06/3,y13-G/6,a17-C/8,y17-T/8,d08/4,y19-T/9,a15-T/7],	3888.31
839.402	6	267	b16	-0.199	153.477	0.044	C155H201N46O87P15S15	iso.:[y16],	5042.46
727.256	5	267	y12-C	0.173	141.998	0.103	C112H146N31O64P11S11		3641.32
782.57	4	259	a10	0.009	61.464	0.081	C97H123N32O52P9S9		3134.31
778.768	7	258	d17	0.203	53.02	0.044	C165H215N48O95P17S17	iso.:[w17],	5458.43
702.067	2	257	y05-G	0.651	231.916	0.078	C44H58N12O25P4S4	ov.:[y09/4],	1406.15
806.556	4	256	c10	0.066	178.572	0.226	C97H124N32O54P10S10	ov.:[w10/4],high,1.06,	3230.25
782.732	3	253	y08-G	0.603	62.492	0.154	C73H96N19O42P7S7		2351.22
937.602	2	252	b06	-0.331	1498.38	0.019	C59H76N19O32P5S5		1877.22
578.541	4	252	d07	-0.02	1839.42	0.04	C69H89N24O39P7S7		2318.19
787.073	4	251	b10	0.069	34.736	0.109	C97H125N32O53P9S9		3152.32
834.815	4	249	a11-C	0.05	58.822	0.471	C103H131N31O57P10S10	ov.:[Fomivirsen PS/8],high,1.24,	3343.29
808.206	7	248	a18	0.183	177.27	0.071	C175H225N50O98P17S17	iso.:[z18],	5664.5
496.534	2	245	c03	0.539	1765.63	0.055	C29H36N13O15P3S3	iso.:[x03],	995.083
752.385	3	245	x07	-0.152	58.483	0.074	C68H87N22O38P7S7		2260.18
874.474	5	245	y14	-0.142	303.767	0.078	C135H176N39O76P13S13	ov.:[a06-C/2],high,1.15,	4377.41
976.569	2	243	c06	-0.128	1502.12	0.123	C59H75N19O33P6S6		1955.15
750.038	2	243	d05-G	0.213	48.889	0.048	C44H59N12O27P5S5	iso.:[w05-G],	1502.09
921.098	2	243	z06	0.289	606.159	0.019	C58H73N20O30P5S5		1844.21
794.916	7	242	y18-C	-0.27	94.43	0.03	C171H222N47O98P17S17		5571.46
598.548	4	237	a08-C	0.515	1630.23	0.063	C74H93N24O40P7S7	ov.:[y08-C/4,y10-T/5],high,1.15,	2398.22
829.056	5	233	x13	-0.458	160.872	0.087	C126H163N36O72P13S13		4150.31
710.053	6	222	y14-C	0.051	89.78	0.235	C131H171N36O75P13S13	ov.:[a14-T/6],high,1.16,	4266.36
1006.75	3	219	a10-C	-0.056	1987.07	0.353	C93H118N29O51P9S9	ov.:[y10-C/3],high,1.14,	3023.27
638.043	7	218	w14	-0.248	1693.02	0.057	C135H177N39O78P14S14		4473.35
865.063	3	208	w08	0.139	102.654	0.08	C78H102N24O45P8S8	ov.:[a17-G/6],	2598.21
898.132	1	207	a03	0.04	1523.08	0.021	C29H35N13O13P2S2	iso.:[z03],	899.139
849.265	5	205	y14-T	-0.467	264.746	0.159	C130H170N37O74P13S13	ov.:[a14-G/5],high,1.56,	4251.36
739.743	3	204	b07	0.152	424.868	0.046	C69H88N24O37P6S6		2222.25
796.067	3	203	y08-C	-0.276	82.81	0.144	C74H96N21O42P7S7		2391.22
891.738	3	201	a09-G	0.255	132.786	0.032	C83H106N24O46P8S8	ov.:[a17/6,b17/6,y09-T/3],	2678.24
827.077	3	201	z08	-0.804	98.334	0.051	C78H99N24O42P7S7		2484.25
834.058	5	198	c13	0.446	77.655	0.152	C126H162N39O71P13S13	ov.:[w13/5],high,1.19,	4175.32
707.419	8	198	d18-C	0.317	1026.91	0.166	C171H223N47O100P18S18	iso.:[w18-C],	5667.41
738.554	8	197	y19-C	-0.341	347.896	0.077	C181H234N52O103P18S18		5916.49
762.542	2	193	d05-T	0.586	64.412	0.117	C44H58N15O26P5S5	iso.:[w05-T],	1527.1
788.311	8	188	a20	0.214	33.148	0.826	C194H249N58O108P19S19	iso.:[z20],ov.:[y13-T/5,a13-T/5,y13-C/5],high,2.19,	6314.55
852.265	5	187	y14-C	-0.099	288.306	0.377	C131H171N36O75P13S13	ov.:[a14-T/5],high,1.52,	4266.36
786.049	6	186	d15-C	0.1	38.954	0.165	C142H185N40O83P15S15	ov.:[d20-T/8],high,1.09,	4722.34
589.539	6	183	w11	-0.038	1136.09	0.147	C107H140N31O62P11S11	ov.:[c11/6],high,1.08,	3543.28
722.07	2	181	y05-C	0.494	90.372	0.125	C45H58N14O25P4S4	ov.:[z07/3],	1446.15
709.307	8	179	b18	0.86	84.671	0.006	C175H227N50O99P17S17	iso.:[y18],	5682.51
1067.11	1	178	a04-G	0.549	1203.36	0.035	C34H43N10O18P3S3		1068.11
901.043	1	177	d03-C	-0.325	920.016	0.037	C25H33N10O15P3S3	iso.:[w03-C],	902.05
624.559	4	177	y08	-0.97	315.382	0.03	C78H101N24O43P7S7		2502.26
620.784	4	176	w08-C	-0.027	182.149	0.312	C74H97N21O44P8S8	ov.:[w10-C/5,c12-T/6,d12-G/6,d14-G/7,c14-T/7],	2487.17
783.259	5	176	y13-G	-0.26	41.453	0.917	C121H159N31O70P12S12	ov.:[a13-G/5],high,1.7,	3921.33
1198.1	2	175	a08-C	0.206	1438.82	0.038	C74H93N24O40P7S7		2398.22
540.779	4	175	d07-G	0.73	1262.89	0.08	C64H84N19O38P7S7	iso.:[w07-C],	2167.14
764.427	8	175	d19	-0.259	21.843	0.103	C185H240N55O106P19S19	iso.:[w19],	6123.48
709.048	5	173	c11	0.163	95.305	0.045	C107H137N34O60P11S11	ov.:[w11/5],	3550.28
786.628	7	169	a18-G	0.733	28.473	0.196	C170H220N45O97P17S17		5513.45
928.753	3	168	z09	0.821	1408.69	0.01	C87H111N27O47P8S8		2789.28
871.733	6	167	y17-T	0.263	275.691	0.188	C160H208N46O91P16S16	ov.:[a17-C/6],high,1.7,	5236.44
802.556	8	166	d20	0.28	56.381	0.158	C194H252N58O111P20S20	iso.:[w20],ov.:[c15/6,w15/6],high,1.25,	6428.5
776.881	6	164	w15-G	0.076	31.427	0.148	C140H184N39O82P15S15		4667.33
676.057	3	163	y07-G	0.021	325.037	0.098	C63H83N17O36P6S6		2031.19
743.058	4	162	y10-G	-0.661	49.366	0.288	C92H121N24O53P9S9	ov.:[a10-G/4],high,1.33,	2976.26
904.82	4	161	a12-G	0.572	861.439	0.055	C112H144N31O63P11S11		3623.31
601.364	3	160	w06-G	-0.012	1176.47	0.123	C53H71N15O32P6S6	ov.:[d04-T/2],	1807.11
719.047	8	159	c18	-0.186	192.367	0.06	C175H226N50O100P18S18	iso.:[x18],ov.:[x09/4,d18/8],high,1.18,	5760.44
719.344	7	158	b16	-0.321	214.46	0.102	C155H201N46O87P15S15	iso.:[y16],	5042.46
608.574	2	155	a04	-0.404	1134.58	0.015	C39H48N15O19P3S3	iso.:[z04],	1219.16
587.641	5	155	d09	0.29	1037.92	0.077	C88H114N29O50P9S9		2943.24
1027.09	2	153	y07-T	-0.228	1434.13	0.103	C63H82N20O35P6S6		2056.2
818.471	5	152	b13	0.381	22.723	0.069	C126H163N39O70P12S12		4097.39
685.44	5	149	w11-C	0.377	300.768	0.155	C103H135N28O61P11S11	ov.:[c11-T/5,d11-G/5,w09-G/4],	3432.24
815.394	6	146	a16-T	0.377	22.856	2.825	C150H193N44O84P15S15	ov.:[y16-G/6],high,4.72,	4898.41
788.675	8	146	d20-C	0.084	30.945	0.225	C190H247N55O110P20S20	iso.:[w20-C],	6317.46
841.633	7	141	a19-C	0.212	147.571	0.043	C181H232N52O102P18S18	ov.:[y19-T/7],	5898.48
811.226	6	141	a16-G	0.135	62.501	0.094	C150H194N41O85P15S15		4873.4
790.563	8	140	b20	-0.083	36.094	0.216	C194H251N58O109P19S19	iso.:[y20],	6332.56
768.653	5	140	w12	-0.275	28.903	0.273	C116H152N34O67P12S12	ov.:[a20-G/8],high,1.32,	3848.3
488.533	4	135	w06	-0.206	973.004	0.054	C58H76N20O33P6S6		1958.16
743.445	5	133	w12-T	-0.135	43.292	0.089	C111H146N32O65P12S12		3722.26
684.393	3	133	y07-T	0.223	160.241	0.121	C63H82N20O35P6S6		2056.2
701.338	7	132	y16-T	0.369	113.888	0.196	C150H195N44O85P15S15	ov.:[a16-C/7],high,1.46,	4916.42
762.905	7	129	d17-C	-0.013	27.078	0.162	C161H210N45O94P17S17	iso.:[w17-C],	5347.38
789.201	7	128	y18-G	0.158	28.487	0.245	C170H222N45O98P17S17	ov.:[a18-T/7],high,1.12,	5531.46
884.813	4	126	w11	-0.091	450.637	0.281	C107H140N31O62P11S11	ov.:[c11/4],high,1.13,	3543.28
788.261	5	126	y13-T	0.126	22.433	0.826	C121H158N34O69P12S12	ov.:[a20/8,a13-T/5,y13-C/5],high,1.73,	3946.34
724.802	4	125	w09	0.63	78.477	0.063	C87H114N27O50P9S9		2903.24
787.088	1	124	a03-C	-0.852	20.892	0.077	C25H30N10O12P2S2		788.095
809.867	5	122	z13	-0.197	81.979	0.111	C126H162N36O70P12S12		4054.37
660.382	6	121	a13-C	0.704	560.559	0.059	C122H156N36O68P12S12		3968.34
802.448	5	121	w13-G	-0.147	36.825	0.454	C121H160N31O72P13S13	ov.:[d18-G/7,c18-T/7],high,1.39,	4017.28
808.622	7	119	d18-C	-0.691	83.767	0.164	C171H223N47O100P18S18	iso.:[w18-C],ov.:[d13-G/5],high,1.29,	5667.4
892.741	3	119	y09-T	-0.288	110.734	0.032	C82H107N25O46P8S8	ov.:[a09-G/3,a17/6,b17/6],high,1.08,	2681.25
1101.11	2	117	a07	0.179	742.5	0.064	C69H86N24O36P6S6		2204.24
694.879	6	117	c13	-0.721	74.353	0.039	C126H162N39O71P13S13	ov.:[w13/6],high,1.27,	4175.32
784.659	5	116	a13-G	0.423	28.373	0.917	C121H156N34O68P12S12	ov.:[y13-G/5],high,2.35,	3928.33
859.059	3	115	x08	-0.588	97.426	0.057	C78H100N24O44P8S8		2580.2
829.317	4	115	y11-T	0.644	83.608	0.185	C102H133N29O58P10S10		3321.3
823.064	4	114	y11-G	-0.314	51.182	0.112	C102H134N26O59P10S10	ov.:[a11-G/4,d05/2],high,1.97,	3296.29
783.549	6	113	d15-T	0.132	26.756	0.224	C141H184N41O82P15S15	iso.:[w15-C],	4707.34
814.228	6	113	y16-G	0.231	39.294	2.825	C150H196N41O86P15S15	ov.:[a16-T/6],high,5.7,	4891.41
684.76	7	113	x15	0.263	175.698	0.092	C145H187N44O82P15S15		4800.37
693.06	2	111	a05-G	-0.732	105.815	0.011	C44H56N12O24P4S4		1388.14
650.294	4	111	c08	0.031	21.451	0.164	C78H99N27O43P8S8	ov.:[c10/5,d14/7,w10/5,x06/3,d12/6,w08/4,a17-G/8,c02/1,d10/5,a19-G/9,y17-G/8,c06/3,a15-G/7,a19-T/9,y15-G/7,w06/3,y13-G/6,a17-C/8,y17-T/8,d08/4,y19-T/9,a15-T/7],high,1.48,	2605.21
880.31	4	111	x11	-0.319	74.662	0.045	C107H138N31O61P11S11		3525.27
668.539	6	111	w13-G	0.094	1148.82	0.127	C121H160N31O72P13S13	ov.:[d15-G/7,d17-C/8,c15-T/7],high,1.24,	4017.28
723.544	6	109	w14-T	-0.007	66.602	0.177	C130H171N37O76P14S14		4347.31
582.719	3	109	y06-C	0.455	792.554	0.01	C54H70N17O30P5S5		1751.18
1250.13	2	109	y08	-0.061	844.216	0.05	C78H101N24O43P7S7		2502.27
1043.76	3	108	a10	-0.348	779.618	0.116	C97H123N32O52P9S9		3134.31
716.374	3	107	w07-T	-0.35	912.58	0.114	C63H83N20O37P7S7		2152.14
978.074	2	106	w06	-0.762	715.647	0.185	C58H76N20O33P6S6		1958.16
742.722	9	104	Fomivirsen PS	0.248	23.327	0.39	C204H263N63O113P20S21	ov.:[y17-G/7,a17-T/7],high,1.83,	6693.57
610.783	4	104	w08-G	-0.048	768.798	0.093	C73H97N19O44P8S8		2447.16
804.807	4	103	w10	-0.19	56.357	0.226	C97H127N29O56P10S10	ov.:[c10/4],high,2.36,	3223.26
820.895	6	102	y16-C	-0.13	32.848	0.025	C151H196N43O86P15S15		4931.42
852.391	6	101	c16	0.02	156.457	0.205	C155H200N46O88P16S16	iso.:[x16],	5120.39
854.578	2	101	y06-G	0.301	151.07	0.137	C53H70N15O30P5S5		1711.17
810.449	5	100	w13-C	-0.496	50.612	0.052	C122H160N33O72P13S13		4057.28
760.762	7	98	d17-T	0.811	37.753	0.245	C160H209N46O93P17S17	iso.:[w17-T],	5332.39
874.581	2	96	y06-C	-0.262	134.752	0.154	C54H70N17O30P5S5		1751.18
765.093	1	94	y03-G	-0.975	11.924	0.037	C24H32N8O13P2S2		766.1
792.343	7	93	a18-C	0.305	24.67	0.097	C171H220N47O97P17S17	ov.:[y18-T/7,a13-C/5],high,1.67,	5553.45
693.29	4	92	w09-T	-0.105	87.384	0.054	C82H108N25O48P9S9		2777.19
802.907	7	91	d18-G	0.347	31.158	0.454	C170H223N45O100P18S18	iso.:[w18-G],ov.:[w13-G/5,c18-T/7],high,1.43,	5627.4
702.418	8	91	d18-G	-0.167	73.335	0.485	C170H223N45O100P18S18	iso.:[w18-G],ov.:[b20/9],high,1.37,	5627.4
857.052	4	91	w11-C	0.339	142.958	0.181	C103H135N28O61P11S11		3432.24
902.55	2	90	w06-G	0.326	424.528	0.162	C53H71N15O32P6S6		1807.11
749.31	4	90	y10-T	0.097	20.717	0.203	C92H120N27O52P9S9		3001.27
750.183	8	89	a19	-0.136	20.096	0.138	C185H237N55O103P18S18	iso.:[z19],	6009.52
932.581	4	89	z12	0.682	626.953	0.081	C116H149N34O64P11S11		3734.35
892.74	6	88	b17	0.058	86.043	0.032	C165H214N48O93P16S16	iso.:[y17],ov.:[a09-G/3,a17/6,y09-T/3],	5362.48
815.45	5	88	d13-C	-1.203	13.857	0.215	C122H159N36O71P13S13		4082.28
743.483	7	87	y17-G	0.095	27.904	0.39	C160H209N43O92P16S16	ov.:[Fomivirsen PS/9,a17-T/7],high,1.5,	5211.43
513.025	3	85	d05-C	0.487	612.588	0.089	C45H59N14O27P5S5	iso.:[w05-C],	1542.1
835.689	8	85	Fomivirsen PS	0.307	18.882	0.471	C204H263N63O113P20S21	ov.:[a11-C/4],high,2.7,	6693.57
621.869	6	85	d12-G	-0.155	153.025	0.312	C112H147N31O66P12S12	iso.:[w12-C],ov.:[w08-C/4,w10-C/5,c12-T/6,d14-G/7,c14-T/7],high,1.94,	3737.26
1014.59	2	85	y07-G	-0.385	551.247	0.221	C63H83N17O36P6S6		2031.19
776.682	8	85	y20-C	-0.847	17.086	0.215	C190H246N55O108P19S19		6221.51
1236.17	1	84	b04	0.088	656.79	0.019	C39H50N15O20P3S3	iso.:[y04],	1237.17
884.407	3	84	y09-G	0.37	309.535	0.187	C82H108N22O47P8S8		2656.24
608.696	3	81	c06-T	0.378	592.604	0.105	C54H69N17O31P6S6		1829.11
499.689	3	80	d05-G	-1.619	544.311	0.089	C44H59N12O27P5S5	iso.:[w05-G],	1502.09
654.797	4	80	d08	0.491	245.578	0.164	C78H101N27O44P8S8	ov.:[c10/5,d14/7,w10/5,x06/3,d12/6,w08/4,a17-G/8,c02/1,d10/5,a19-G/9,c08/4,y17-G/8,c06/3,a15-G/7,a19-T/9,y15-G/7,w06/3,y13-G/6,a17-C/8,y17-T/8,y19-T/9,a15-T/7],high,1.19,	2623.22
758.388	3	79	w07	-0.882	29.047	0.072	C68H89N22O39P7S7		2278.18
643.758	7	78	d14	0.215	92.365	0.164	C136H177N41O78P14S14	ov.:[c10/5,w10/5,x06/3,d12/6,w08/4,a17-G/8,c02/1,d10/5,a19-G/9,c08/4,y17-G/8,c06/3,a15-G/7,a19-T/9,y15-G/7,w06/3,y13-G/6,a17-C/8,y17-T/8,d08/4,y19-T/9,a15-T/7],high,11.87,	4513.36
726.044	6	77	d14-G	0.055	40.152	0.6	C131H172N36O77P14S14	iso.:[w14-C],ov.:[c14-T/6],	4362.31
753.864	5	76	a12	-0.309	21.793	0.114	C117H149N36O64P11S11		3774.35
704.046	5	76	x11	-0.337	88.725	0.068	C107H138N31O61P11S11		3525.27
614.699	3	75	d06-T	-0.216	504.454	0.341	C54H71N17O32P6S6	iso.:[w06-C],ov.:[w10-G/5],high,1.11,	1847.12
792.773	7	75	y18-T	-0.256	20.185	0.097	C170H221N48O97P17S17	ov.:[a18-C/7,a13-C/5],high,2.31,	5556.46
776.318	4	74	z10	-0.125	15.915	0.039	C97H124N29O53P9S9		3109.3
993.412	3	73	a10-G	-0.334	419.308	0.125	C92H118N27O51P9S9		2983.26
867.394	3	72	c08	-0.361	75.149	0.355	C78H99N27O43P8S8	ov.:[a17-T/6],high,1.41,	2605.2
677.439	5	72	w11-G	0.523	338.517	0.178	C102H135N26O61P11S11	ov.:[d13-T/6],	3392.23
790.2	7	71	a18-T	0.13	18.324	0.245	C170H219N48O96P17S17	ov.:[y18-G/7],high,1.28,	5538.45
602.53	2	69	d04-T	0.649	513.097	0.123	C34H45N13O20P4S4	iso.:[w04-T],ov.:[w06-G/3],	1207.07
667.416	8	69	d17-C	0.001	523.719	0.127	C161H210N45O94P17S17	iso.:[w17-C],ov.:[d15-G/7,c15-T/7,w13-G/6],high,1.32,	5347.38
838.491	7	69	y19-G	0.692	42.776	0.065	C180H234N50O103P18S18		5876.49
630.811	4	68	b08	0.14	432.653	0.122	C78H100N27O42P7S7		2527.27
650.422	8	68	y17-G	-0.264	11.192	0.164	C160H209N43O92P16S16	ov.:[c10/5,d14/7,w10/5,x06/3,d12/6,w08/4,a17-G/8,c02/1,d10/5,a19-G/9,c08/4,c06/3,a15-G/7,a19-T/9,y15-G/7,w06/3,y13-G/6,a17-C/8,y17-T/8,d08/4,y19-T/9,a15-T/7],high,23.75,	5211.43
656.714	3	67	d06	0	178.721	0.13	C59H77N19O34P6S6	ov.:[c04/2,a13-T/6,a15-C/7],high,3.08,	1973.16
803.906	7	66	c18-T	-0.769	33.833	0.454	C170H220N48O98P18S18	ov.:[d18-G/7,w13-G/5],high,2.73,	5634.39
922.553	2	66	d06-T	-0.272	224.182	0.248	C54H71N17O32P6S6	iso.:[w06-C],	1847.12
695.425	8	65	y18-C	-0.234	48.773	0.13	C171H222N47O98P17S17	ov.:[a16-G/7],high,1.06,	5571.46
807.45	5	64	d13-G	0.371	45.553	0.164	C121H159N34O71P13S13	iso.:[w13-T],ov.:[d18-C/7],high,1.13,	4042.28
553.103	1	63	a02	0.749	425.817	0.025	C19H23N8O8P1S1	iso.:[z02],	554.11
671.469	7	63	d15-T	-0.202	398.473	0.037	C141H184N41O82P15S15	iso.:[w15-C],ov.:[d13-G/6,c13-T/6,d15-C/7,w13-C/6],high,1.15,	4707.34
770.041	2	63	d05-C	-0.317	24.304	0.201	C45H59N14O27P5S5	iso.:[w05-C],	1542.1
914.821	4	62	a12-C	-0.129	370.764	0.147	C113H144N33O63P11S11		3663.31
1556.19	1	62	b05	-0.066	482.11	0.051	C49H63N17O26P4S4	iso.:[y05],	1557.2
518.058	3	62	b05	0.1	449.411	0.119	C49H63N17O26P4S4	iso.:[y05],	1557.2
505.54	2	62	d03	0.531	448.447	0.063	C29H38N13O16P3S3	iso.:[w03],	1013.09
913.548	2	61	c06-T	0.243	331.207	0.182	C54H69N17O31P6S6		1829.11
713.271	9	61	d20	-0.238	386.792	0.192	C194H252N58O111P20S20	iso.:[w20],ov.:[d11/5],high,1.13,	6428.5
853.665	5	61	a14-T	-0.005	94.93	0.377	C131H168N39O73P13S13	ov.:[y14-C/5],high,1.84,	4273.36
841.417	3	61	b08	-0.319	38.565	0.005	C78H100N27O42P7S7		2527.27
834.386	6	61	d16-T	-0.164	17.183	0.213	C150H196N44O87P16S16	iso.:[w16-T],	5012.36
1081.11	2	61	z07	0.252	474.834	0.066	C68H86N22O36P6S6		2164.23
373.037	2	60	a03-G	-0.864	429.262	0.06	C24H30N8O12P2S2		748.089
705.564	2	60	a05-T	-0.079	149.273	0.2	C44H55N15O23P4S4		1413.14
731.302	8	60	a19-G	-0.17	103.47	0.117	C180H232N50O102P18S18	ov.:[c09/4,c16/7],high,1.7,	5858.47
681.891	6	60	b13	-0.325	241.692	0.063	C126H163N39O70P12S12		4097.39
751.219	6	60	d14	-0.299	13.63	0.07	C136H177N41O78P14S14		4513.35
831.065	4	59	a11-T	-0.558	63.173	0.128	C102H130N32O56P10S10		3328.29
651.618	7	59	a15-G	0.771	21.41	0.164	C141H182N38O80P14S14	ov.:[c10/5,d14/7,w10/5,x06/3,d12/6,w08/4,a17-G/8,c02/1,d10/5,a19-G/9,c08/4,y17-G/8,c06/3,a19-T/9,y15-G/7,w06/3,y13-G/6,a17-C/8,y17-T/8,d08/4,y19-T/9,a15-T/7],high,10.78,	4568.38
793.399	3	58	a08-T	0.252	16.327	0.186	C73H92N25O39P7S7		2383.22
860.069	7	58	b19	0.181	52.953	0.163	C185H239N55O104P18S18	iso.:[y19],	6027.54
569.383	3	58	y06-G	0.747	526.37	0.021	C53H70N15O30P5S5		1711.17
711.219	6	57	a14-T	0.111	23.004	0.235	C131H168N39O73P13S13	ov.:[y14-C/6],high,1.9,	4273.36
711.472	7	56	d16-G	0.138	25.231	0.177	C150H197N41O88P16S16	iso.:[w16-G],	4987.35
905.572	4	56	y12-T	0.29	269.175	0.103	C111H145N32O63P11S11		3626.32
711.269	9	55	c20	-0.707	24.393	0.214	C194H250N58O110P20S20	iso.:[x20],	6410.49
960.734	3	54	x09	0.343	438.186	0.073	C87H112N27O49P9S9		2885.22
1387.13	1	52	a05-G	-0.133	404.29	0.012	C44H56N12O24P4S4		1388.14
735.228	6	52	b14	0.141	347.992	0.129	C136H176N41O76P13S13		4417.41
750.547	8	52	d19-C	0.16	11.89	0.067	C181H235N52O105P19S19	iso.:[w19-C],	6012.44
613.434	5	52	w10-G	0.121	364.022	0.341	C92H122N24O55P10S10	ov.:[d06-T/3],high,2.07,	3072.21
663.053	4	52	y09-G	0.221	170.147	2.778	C82H108N22O47P8S8	ov.:[a11-T/5,y11-T/5,y11-C/5],high,2.13,	2656.24
905.073	3	51	a09-C	-0.69	272.878	0.161	C84H106N26O46P8S8		2718.24
672.707	6	51	d13-G	-0.011	275.54	0.037	C121H159N34O71P13S13	iso.:[w13-T],ov.:[d15-T/7,c13-T/6,d15-C/7,w13-C/6],	4042.28
460.07	1	51	y02-C	0.354	361.686	0.05	C15H20N5O8P1S1		461.077
1405.14	1	51	y05-G	-0.195	375.29	0.093	C44H58N12O25P4S4		1406.15
934.756	3	51	y09	-0.179	419.62	0.053	C87H113N27O48P8S8		2807.29
652.713	9	50	a19-T	-0.004	35.882	0.164	C180H231N53O101P18S18	ov.:[c10/5,d14/7,w10/5,x06/3,d12/6,w08/4,a17-G/8,c02/1,d10/5,a19-G/9,c08/4,y17-G/8,c06/3,a15-G/7,y15-G/7,w06/3,y13-G/6,a17-C/8,y17-T/8,d08/4,y19-T/9,a15-T/7],high,1.11,	5883.48
806.48	7	50	d18-T	0.69	33.958	0.067	C170H222N48O99P18S18	iso.:[w18-T],	5652.41
723.706	3	49	c07-T	-0.19	30.256	0.122	C64H81N22O36P7S7		2174.14
719.255	5	49	y12-G	-0.142	59.679	0.043	C111H146N29O64P11S11		3601.31
733.553	8	49	y19-G	-0.265	207.276	0.38	C180H234N50O103P18S18	ov.:[a19-T/8,d09/4],high,1.36,	5876.48
744.807	4	48	a10-G	-0.506	18.796	0.288	C92H118N27O51P9S9	ov.:[y10-G/4],high,3.05,	2983.26
690.712	6	48	x13	-0.282	39.655	0.245	C126H163N36O72P13S13		4150.31
867.081	2	48	y06-T	-0.739	77.933	0.133	C53H69N18O29P5S5		1736.18
695.193	7	47	a16-G	0.742	29.371	0.13	C150H194N41O85P15S15	ov.:[y18-C/8],high,1.14,	4873.4
717.187	7	47	d16-C	-0.49	83.007	0.104	C151H197N43O88P16S16	iso.:[w16-C],	5027.36
828.049	3	47	w08-C	0.605	29.322	0.096	C74H97N21O44P8S8		2487.17
666.251	5	47	y11-C	-0.499	312.06	2.778	C103H134N28O59P10S10	ov.:[a11-T/5,y11-T/5,y09-G/4],high,7.0,	3336.29
1035.43	3	47	z10	0.162	361.09	0.054	C97H124N29O53P9S9	ov.:[y07-C/2],	3109.3
542.054	2	46	y04-G	-0.645	328.06	0.084	C34H45N10O19P3S3		1086.12
867.078	4	46	b11	-0.488	71.673	0.104	C107H138N34O59P10S10		3472.34
746.445	5	46	d12-G	0.016	16.966	0.211	C112H147N31O66P12S12	iso.:[w12-C],	3737.26
791.068	3	46	y08-T	1.144	11.859	0.059	C73H95N22O41P7S7		2376.23
1174.6	2	46	y08-G	0.286	350.331	0.082	C73H96N19O42P7S7		2351.22
744.482	7	45	a17-T	-0.539	17.038	0.39	C160H206N46O90P16S16	ov.:[Fomivirsen PS/9,y17-G/7],high,2.56,	5218.43
769.43	8	45	a20-G	0.257	16.758	0.273	C189H244N53O107P19S19	ov.:[w12/5],high,2.15,	6163.5
533.05	2	44	a04-G	0.49	323.784	0.022	C34H43N10O18P3S3		1068.11
733.05	7	44	d16	0.168	130.932	0.084	C155H202N46O89P16S16	iso.:[w16],	5138.4
530.778	4	44	w07-G	1.119	330.134	0.057	C63H84N17O38P7S7		2127.14
649.934	9	44	a19-G	-0.509	23.565	0.164	C180H232N50O102P18S18	ov.:[c10/5,d14/7,w10/5,x06/3,d12/6,w08/4,a17-G/8,c02/1,d10/5,c08/4,y17-G/8,c06/3,a15-G/7,a19-T/9,y15-G/7,w06/3,y13-G/6,a17-C/8,y17-T/8,d08/4,y19-T/9,a15-T/7],high,34.45,	5858.47
837.659	5	44	d13	-0.472	18.784	0.104	C126H164N39O72P13S13		4193.33
899.321	4	44	y12-G	0.408	340.845	0.124	C111H146N29O64P11S11		3601.31
544.036	3	43	c05	-0.184	305.914	0.195	C49H62N17O27P5S5	iso.:[x05],	1635.13
1090.11	2	43	y07	0.268	316.544	0.193	C68H88N22O37P6S6	ov.:[a04-T/1],high,1.08,	2182.24
1314.1	1	42	c04	0.049	308.514	0.03	C39H49N15O21P4S4	iso.:[x04],	1315.11
712.649	5	42	d11	-0.758	266.315	0.192	C107H139N34O61P11S11	ov.:[d20/9],high,2.09,	3568.28
789.66	5	41	a13-T	-0.159	10.689	0.826	C121H155N37O67P12S12	ov.:[a20/8,y13-T/5,y13-C/5],high,2.6,	3953.34
697.039	4	41	d09-G	-1.426	30.709	0.183	C83H109N24O49P9S9	iso.:[w09-C],	2792.19
703.481	7	41	y16-C	-0.163	51.909	0.363	C151H196N43O86P15S15	ov.:[y14-G/6],high,1.58,	4931.42
948.092	3	40	b09	0.252	295.455	0.08	C88H113N29O48P8S8		2847.3
758.188	7	40	c17-T	-0.496	15.893	0.23	C160H207N46O92P17S17		5314.37
771.724	3	40	d07	0.469	21.102	1.792	C69H89N24O39P7S7	ov.:[y20-G/8],high,2.01,	2318.19
1538.18	1	39	a05	0.147	322.379	0.026	C49H61N17O25P4S4	iso.:[z05],	1539.19
1062.56	2	39	w07-G	0.25	243.147	0.116	C63H84N17O38P7S7		2127.14
645.043	5	38	c10	-0.282	21.79	0.164	C97H124N32O54P10S10	ov.:[d14/7,w10/5,x06/3,d12/6,w08/4,a17-G/8,c02/1,d10/5,a19-G/9,c08/4,y17-G/8,c06/3,a15-G/7,a19-T/9,y15-G/7,w06/3,y13-G/6,a17-C/8,y17-T/8,d08/4,y19-T/9,a15-T/7],	3230.25
687.039	4	38	w09-G	-0.094	76.629	0.155	C82H109N22O49P9S9	ov.:[c11-T/5,d11-G/5,w11-C/5],high,1.26,	2752.18
652.548	6	38	y13-G	-0.614	26.118	0.164	C121H159N31O70P12S12	ov.:[c10/5,d14/7,w10/5,x06/3,d12/6,w08/4,a17-G/8,c02/1,d10/5,a19-G/9,c08/4,y17-G/8,c06/3,a15-G/7,a19-T/9,y15-G/7,w06/3,a17-C/8,y17-T/8,d08/4,y19-T/9,a15-T/7],high,3.71,	3921.33
897.741	3	38	y09-C	-0.148	279.599	0.116	C83H108N24O47P8S8		2696.25
402.052	1	37	a02-G	-1.967	264.936	0.042	C14H18N3O7P1S1		403.06
703.385	6	37	y14-G	-0.557	50.536	0.363	C130H171N34O75P13S13	ov.:[y16-C/7],high,1.73,	4226.35
746.421	8	36	c19-T	-0.061	13.316	0.21	C180H232N53O103P19S19		5979.43
874.233	6	36	y17-C	0.305	50.38	0.077	C161H209N45O92P16S16		5251.44
1253.62	2	35	a08	-0.213	253.109	0.065	C78H98N27O41P7S7		2509.26
590.026	2	35	d04-G	-0.829	227.733	0.115	C34H46N10O21P4S4	iso.:[w04-G],	1182.07
682.44	5	35	d11-G	0.43	101.858	0.155	C102H134N29O60P11S11	iso.:[w11-T],ov.:[c11-T/5,w11-C/5,w09-G/4],high,1.77,	3417.24
1085.12	1	35	y04-G	-0.586	244.969	0.074	C34H45N10O19P3S3		1086.12
727.21	6	35	c14-T	-0.138	18.683	0.6	C131H169N39O75P14S14	ov.:[d14-G/6],high,1.51,	4369.3
830.218	6	35	d16-G	-0.181	30.29	0.195	C150H197N41O88P16S16	iso.:[w16-G],	4987.35
747.054	7	35	y17-T	-1.663	13.161	2.764	C160H208N46O91P16S16	ov.:[a17-C/7],high,3.32,	5236.43
677.723	6	35	y13	0.114	166.923	0.143	C126H164N36O71P12S12		4072.38
868.731	6	34	a17-T	-0.438	49.923	0.355	C160H206N46O90P16S16	ov.:[c08/3],high,1.74,	5218.43
823.048	3	34	d08-G	-0.254	15.506	0.011	C73H96N22O43P8S8	iso.:[w08-T],	2472.17
625.752	7	34	d14-T	-0.118	47.488	0.577	C131H171N39O76P14S14	ov.:[d12-T/6,d18-T/9,d16-C/8],high,2.66,	4387.31
707.554	6	34	y14-T	0.457	176.338	0.235	C130H170N37O74P13S13		4251.37
730.477	7	33	c16	-0.503	27.044	0.117	C155H200N46O88P16S16	iso.:[x16],ov.:[c09/4,a19-G/8],high,1.39,	5120.39
720.404	3	33	z07	0.334	48.218	0.125	C68H86N22O36P6S6	ov.:[y05-C/2],	2164.23
393.015	3	32	d04-G	0.382	237.99	0.102	C34H46N10O21P4S4	iso.:[w04-G],	1182.07
754.446	5	32	d12-C	0.253	10.902	0.013	C113H147N33O66P12S12		3777.27
696.488	9	32	d20-G	0.445	25.507	0.242	C189H247N53O110P20S20	iso.:[w20-G],	6277.46
805.099	1	32	y03-C	-0.599	17.458	0.048	C25H32N10O13P2S2		806.106
1110.12	1	31	y04-T	-0.407	236.579	0.096	C34H44N13O18P3S3		1111.13
863.303	4	31	d11-C	-0.345	15.576	0.196	C103H134N31O60P11S11		3457.24
745.862	5	31	z12	-0.227	11.179	0.172	C116H149N34O64P11S11		3734.35
882.475	5	30	b14	0.179	219.491	0.11	C136H176N41O76P13S13		4417.41
702.61	9	30	b20	0.151	24.47	0.485	C194H251N58O109P19S19	iso.:[y20],ov.:[d18-G/8],high,2.55,	6332.56
966.737	3	30	w09	0.268	214.617	0.234	C87H114N27O50P9S9		2903.23
557.431	5	27	d09-G	0.051	184.841	0.123	C83H109N24O49P9S9	iso.:[w09-C],	2792.19
618.435	5	27	d10-G	-0.168	270	0.102	C92H121N27O54P10S10	iso.:[w10-T],	3097.21
665.754	7	27	w15-G	0.005	167.702	0.13	C140H184N39O82P15S15		4667.33
420.063	1	27	y02-G	-0.234	193.548	0	C14H20N3O8P1S1		421.071
626.037	6	27	d12-T	0.298	46.797	0.577	C112H146N34O65P12S12	ov.:[d14-T/7,d18-T/9,d16-C/8],high,1.59,	3762.27
916.387	3	27	w09-G	-0.273	157.121	0.216	C82H109N22O49P9S9		2752.18
1178.1	2	26	a08-G	-0.085	188.204	0.129	C73H93N22O40P7S7		2358.21
947.084	4	26	b12	0.093	135.316	0.188	C117H151N36O65P11S11		3792.37
1034.59	2	26	y07-C	0.291	189.183	0.054	C64H83N19O36P6S6	ov.:[z10/3],	2071.2
664.651	5	26	a11-T	0.247	144.063	2.778	C102H130N32O56P10S10	ov.:[y11-T/5,y09-G/4,y11-C/5],high,1.94,	3328.29
721.374	3	26	d07-G	0.112	10.873	0.146	C64H84N19O38P7S7	iso.:[w07-C],	2167.14
705.543	8	26	d18-T	-0.12	64.685	0.083	C170H222N48O99P18S18	iso.:[w18-T],	5652.41
844.264	5	26	y14-G	0.335	36.667	0.055	C130H171N34O75P13S13		4226.36
569.698	6	25	c11-T	-0.075	165.378	0.2	C102H131N32O58P11S11		3424.23
909.322	4	25	y12-C	0.464	201.238	0.149	C112H146N31O64P11S11		3641.32
653.171	8	25	a17-C	0.099	40.92	0.164	C161H207N45O91P16S16	ov.:[c10/5,d14/7,w10/5,x06/3,d12/6,w08/4,a17-G/8,c02/1,d10/5,a19-G/9,c08/4,y17-G/8,c06/3,a15-G/7,a19-T/9,y15-G/7,w06/3,y13-G/6,y17-T/8,d08/4,y19-T/9,a15-T/7],high,1.91,	5233.43
430.015	2	24	d03-G	-0.135	171.932	0.102	C24H33N8O15P3S3	iso.:[w03-G],	862.044
562.058	2	24	y04-C	0.417	174.229	0.016	C35H45N12O19P3S3		1126.13
691.725	3	24	a07-T	0.322	21.023	0.225	C64H80N22O34P6S6		2078.2
626.436	5	24	d10-C	-1.458	67.098	0.123	C93H121N29O54P10S10		3137.22
853.302	4	24	d11-G	0.41	38.539	0.131	C102H134N29O60P11S11	iso.:[w11-T],	3417.24
771.681	8	24	y20-G	-0.012	12.639	1.792	C189H246N53O108P19S19	ov.:[d07/3],high,2.37,	6181.51
696.313	4	24	z09	0.664	18.939	0.031	C87H111N27O47P8S8		2789.28
1241.12	2	24	z08	-0.095	188.506	0.149	C78H99N24O42P7S7		2484.26
1092.11	1	23	a04-T	-0.351	166.473	0.193	C34H42N13O17P3S3	ov.:[y07/2],	1093.12
406.351	3	23	d04-C	0.851	161.709	0.158	C35H46N12O21P4S4	iso.:[w04-C],	1222.07
673.612	7	23	d15-C	0.139	137.607	0.037	C142H185N40O83P15S15	ov.:[d13-G/6,d15-T/7,c13-T/6,w13-C/6],high,1.6,	4722.34
1129.08	2	23	x07	-0.255	185.518	0.066	C68H87N22O38P7S7		2260.18
679.374	6	23	d13-C	-0.292	95.88	0.202	C122H159N36O71P13S13		4082.29
844.206	7	23	y19-C	0.339	32.092	0.204	C181H234N52O103P18S18		5916.49
667.897	7	22	d15-G	-0.498	164.706	0.127	C141H185N38O83P15S15	ov.:[d17-C/8,c15-T/7,w13-G/6],high,1.81,	4682.33
596.799	4	22	y08-C	0.567	151.371	0.063	C74H96N21O42P7S7	ov.:[a08-C/4,y10-T/5],	2391.22
732.226	6	22	a14	-0.983	44.503	0.116	C136H174N41O75P13S13		4399.4
734.802	4	22	d09	-0.592	147.228	0.38	C88H114N29O50P9S9	ov.:[a19-T/8,y19-G/8],high,1.15,	2943.24
736.679	8	22	y19-T	-0.283	148.936	0.17	C180H233N53O102P18S18		5901.49
641.293	8	21	d16	-0.656	164.965	0.159	C155H202N46O89P16S16	iso.:[w16],ov.:[d18/9,w12/6,c14/7],high,3.76,	5138.4
731.655	5	21	a12-C	-0.667	59.434	0.235	C113H144N33O63P11S11		3663.31
619.37	6	21	w12-T	0.49	19.955	1.338	C111H146N32O65P12S12	ov.:[w14-T/7],high,1.44,	3722.26
516.007	1	20	d02-G	0.177	151.661	0.104	C14H21N3O10P2S2	iso.:[w02-G],	517.014
626.308	4	20	a08	0.293	34.335	0.056	C78H98N27O41P7S7		2509.26
723.654	5	20	a12-G	-0.018	12.027	0.132	C112H144N31O63P11S11		3623.31
641.043	9	20	d18	0.312	35.836	0.159	C175H228N50O101P18S18	iso.:[w18],ov.:[w12/6,c14/7,d16/8],high,2.81,	5778.45
697.766	7	20	y16-G	0.344	14.961	1.568	C150H196N41O86P15S15	ov.:[a16-T/7],high,5.14,	4891.41
556.014	1	19	d02-C	1.627	138.325	0.044	C15H21N5O10P2S2	iso.:[w02-C],	557.021
615.201	6	19	w12-G	-0.415	142.085	0.13	C111H147N29O66P12S12		3697.25
554.557	2	19	y04-T	-0.931	130.597	0.021	C34H44N13O18P3S3		1111.13
732.712	6	19	d14-C	0.164	41.053	0.208	C132H172N38O77P14S14		4402.31
622.179	7	19	d14-G	-0.211	33.61	0.312	C131H172N36O77P14S14	iso.:[w14-C],ov.:[w08-C/4,w10-C/5,c12-T/6,d12-G/6,c14-T/7],	4362.31
662.415	8	19	d17-G	0.347	90.337	2.511	C160H210N43O94P17S17	iso.:[w17-G],ov.:[d19-G/9,c17-T/8],	5307.38
663.251	5	19	y11-T	0.058	98.341	2.778	C102H133N29O58P10S10	ov.:[a11-T/5,y09-G/4,y11-C/5],high,5.74,	3321.29
545.552	2	18	a04-T	-0.728	134.989	0.06	C34H42N13O17P3S3		1093.12
1501.08	1	18	d05-G	0.459	129.428	0.187	C44H59N12O27P5S5	iso.:[w05-G],	1502.09
606.364	3	18	d06-G	0.817	130.536	0.121	C54H72N14O33P6S6		1822.12
648.171	8	18	a17-G	-0.006	11.454	0.164	C160H207N43O91P16S16	ov.:[c10/5,d14/7,w10/5,x06/3,d12/6,w08/4,c02/1,d10/5,a19-G/9,c08/4,y17-G/8,c06/3,a15-G/7,a19-T/9,y15-G/7,w06/3,y13-G/6,a17-C/8,y17-T/8,d08/4,y19-T/9,a15-T/7],high,52.09,	5193.42
641.185	7	18	c14	-0.641	32.253	0.159	C136H175N41O77P14S14	ov.:[d18/9,w12/6,d16/8],high,2.37,	4495.34
619.699	3	18	d06-C	-0.384	17.104	0.162	C55H72N16O33P6S6		1862.12
676.875	6	18	d13-T	0.45	70.718	0.178	C121H158N37O70P13S13	ov.:[w11-G/5],high,1.85,	4067.29
690.425	8	18	y18-G	-0.119	14.855	0.089	C170H222N45O98P17S17		5531.46
689.859	5	17	a11	0.031	14.249	0.106	C107H136N34O58P10S10	ov.:[y07-C/3,y11/5],high,9.26,	3454.33
492.284	4	17	d06	0.709	126.082	0.25	C59H77N19O34P6S6		1973.16
576.715	3	16	a06-T	0.721	106.062	0.214	C54H68N17O29P5S5		1733.17
657.882	6	16	a13-T	-0.072	69.13	0.13	C121H155N37O67P12S12	ov.:[c04/2,d06/3,a15-C/7],high,6.96,	3953.34
688.27	9	16	a20-C	-1.413	30.065	0.189	C190H244N55O107P19S19		6203.5
675.769	7	16	b15	-0.354	32.16	0.159	C146H189N43O82P14S14		4737.43
658.25	5	16	y11-G	0.353	71.092	0.091	C102H134N26O59P10S10		3296.29
653.548	8	16	y17-T	-0.184	53.933	0.164	C160H208N46O91P16S16	ov.:[c10/5,d14/7,w10/5,x06/3,d12/6,w08/4,a17-G/8,c02/1,d10/5,a19-G/9,c08/4,y17-G/8,c06/3,a15-G/7,a19-T/9,y15-G/7,w06/3,y13-G/6,a17-C/8,d08/4,y19-T/9,a15-T/7],high,1.36,	5236.44
734.428	8	15	a19-T	-0.271	100.382	0.38	C180H231N53O101P18S18	ov.:[y19-G/8,d09/4],	5883.48
1107.11	1	14	a04-C	-0.458	103.598	0.166	C35H43N12O18P3S3		1108.12
733.739	3	14	a07	0.329	61.668	0.204	C69H86N24O36P6S6		2204.24
698.765	7	14	a16-T	-0.208	12.148	1.568	C150H193N44O84P15S15	ov.:[y16-G/7],high,2.73,	4898.4
886.562	4	14	c11	0.116	37.429	0.281	C107H137N34O60P11S11	ov.:[w11/4],high,2.27,	3550.28
924.723	3	14	w09-T	0.407	74.329	0.145	C82H108N25O48P9S9		2777.19
1707.15	1	13	a06-G	1.24	121.021	0.068	C54H69N14O30P5S5		1708.16
668.552	4	13	a09-G	-0.003	134.546	0.156	C83H106N24O46P8S8		2678.24
568.379	3	13	a06-G	-0.02	98.451	0.096	C54H69N14O30P5S5		1708.16
685.827	9	13	y20-G	0.219	26.489	0.22	C189H246N53O108P19S19		6181.51
627.049	8	12	a16	0.16	57.89	0.147	C155H199N46O86P15S15	iso.:[z16],	5024.45
668.896	7	12	c15-T	-0.165	83.523	0.127	C141H182N41O81P15S15	ov.:[d15-G/7,d17-C/8,w13-G/6],high,2.08,	4689.33
593.707	6	12	d11	0.246	83.164	0.066	C107H139N34O61P11S11		3568.29
620.036	7	12	w14-T	-0.159	11.322	1.338	C130H171N37O76P14S14	ov.:[w12-T/6],high,2.59,	4347.31
550.053	4	11	a07	0.352	81.932	0.189	C69H86N24O36P6S6		2204.24
673.196	7	11	a15	-0.098	69.082	0.065	C146H187N43O81P14S14	ov.:[y09-C/4,y15/7],	4719.42
1110.12	2	11	b07	-0.422	83.947	0.022	C69H88N24O37P6S6		2222.25
590.705	6	11	c11	-0.657	70.939	0.147	C107H137N34O60P11S11	ov.:[w11/6],	3550.27
929.723	3	11	d09-G	0.432	21.739	0.098	C83H109N24O49P9S9	iso.:[w09-C],	2792.19
1075.06	2	11	w07-T	-0.181	79.486	0.069	C63H83N20O37P7S7		2152.14
1187.1	2	11	y08-T	-0.871	85.67	0.217	C73H95N22O41P7S7		2376.22
1149.08	2	10	c07	-0.18	79.219	0.055	C69H87N24O38P7S7		2300.18
683.839	5	10	c11-T	-0.598	11.92	0.155	C102H131N32O58P11S11	ov.:[d11-G/5,w11-C/5,w09-G/4],high,2.71,	3424.23
663.289	8	10	c17-T	-0.19	51.758	2.511	C160H207N46O92P17S17	ov.:[d17-G/8,d19-G/9],high,7.68,	5314.37
1445.15	1	10	y05-C	0.397	80.06	0.109	C45H58N14O25P4S4		1446.15
669.304	4	10	y09-T	-0.103	68.871	0.062	C82H107N25O46P8S8	ov.:[d02/1],high,3.91,	2681.25
673.627	7	10	y15	0.51	59.829	0.065	C145H188N44O81P14S14	ov.:[a15/7,y09-C/4],	4722.44
627.479	7	9	a14	-0.275	69.781	0.22	C136H174N41O75P13S13		4399.4
657.333	7	9	a15-C	0.362	18.926	0.13	C142H182N40O80P14S14	ov.:[c04/2,d06/3,a13-T/6],high,5.51,	4608.38
639.042	9	9	c18	0.248	81.081	0.061	C175H226N50O100P18S18	iso.:[x18],	5760.44
580.034	7	9	d13-T	-0.127	81.37	0.195	C121H158N37O70P13S13		4067.29
593.048	4	9	y08-T	-0.287	60	0.065	C73H95N22O41P7S7		2376.22
629.457	5	8	b10	0.285	51.156	0.202	C97H125N32O53P9S9		3152.32
673.873	6	8	c13-T	0.539	27.66	0.037	C121H156N37O69P13S13	ov.:[d13-G/6,d15-T/7,d15-C/7,w13-C/6],high,2.76,	4049.28
623.178	7	8	c14-T	-1.388	15.533	0.312	C131H169N39O75P14S14	ov.:[w08-C/4,w10-C/5,c12-T/6,d12-G/6,d14-G/7],high,12.37,	4369.3
1652.13	1	8	d05	0.123	75.098	0.037	C49H64N17O28P5S5	iso.:[w05],	1653.14
1158.09	2	8	d07	0.05	58.777	0.161	C69H89N24O39P7S7		2318.19
627.038	9	8	d18-T	0.521	33.333	0.577	C170H222N48O99P18S18	iso.:[w18-T],ov.:[d12-T/6,d14-T/7,d16-C/8],high,1.94,	5652.41
1412.14	1	7	a05-T	-0.326	56.582	0.229	C44H55N15O23P4S4		1413.14
603.646	5	7	a10-C	-0.45	47.992	0.47	C93H118N29O51P9S9	ov.:[y12-T/6],	3023.26
623.035	6	7	c12-T	-0.141	13.524	0.312	C112H144N34O64P12S12	ov.:[w08-C/4,w10-C/5,d12-G/6,d14-G/7,c14-T/7],high,10.19,	3744.26
1194.6	2	7	y08-C	-0.09	54.362	0.244	C74H96N21O42P7S7		2391.22
1004.42	3	7	y10-C	0.692	53.62	0.353	C93H121N26O53P9S9	ov.:[a10-C/3],high,6.11,	3016.27
655.19	7	6	a15-T	-0.56	18.418	0.164	C141H181N41O79P14S14	ov.:[c10/5,d14/7,w10/5,x06/3,d12/6,w08/4,a17-G/8,c02/1,d10/5,a19-G/9,c08/4,y17-G/8,c06/3,a15-G/7,a19-T/9,y15-G/7,w06/3,y13-G/6,a17-C/8,y17-T/8,d08/4,y19-T/9],	4593.38
629.3	8	6	b16	0.308	40.72	1.435	C155H201N46O87P15S15	iso.:[y16],ov.:[b14/7],high,2.08,	5042.46
1181.06	1	6	d04-G	0.765	48.24	0.108	C34H46N10O21P4S4	iso.:[w04-G],	1182.07
627.413	8	6	d16-C	-0.118	46.521	0.577	C151H197N43O88P16S16	iso.:[w16-C],ov.:[d12-T/6,d14-T/7,d18-T/9],high,4.37,	5027.36
662.597	9	6	d19-G	0.961	20.081	2.511	C180H235N50O105P19S19	iso.:[w19-G],ov.:[d17-G/8,c17-T/8],high,1.51,	5972.44
1138.09	2	6	w07	1.293	43.946	0.192	C68H89N22O39P7S7		2278.19
601.29	8	6	w15	-0.697	43.373	0.192	C145H189N44O83P15S15		4818.38
669.327	7	6	w15-T	1.235	40.519	0.158	C140H183N42O81P15S15		4692.34
382.043	2	6	y03-G	-1.083	44.434	0.084	C24H32N8O13P2S2		766.1
654.714	9	6	y19-T	-0.328	18.418	0.164	C180H233N53O102P18S18	ov.:[c10/5,d14/7,w10/5,x06/3,d12/6,w08/4,a17-G/8,c02/1,d10/5,a19-G/9,c08/4,y17-G/8,c06/3,a15-G/7,a19-T/9,y15-G/7,w06/3,y13-G/6,a17-C/8,y17-T/8,d08/4,a15-T/7],	5901.49
613.73	3	6	z06	1.141	42.148	0.074	C58H73N20O30P5S5		1844.21
1747.16	1	5	a06-C	-0.094	46.169	0.24	C55H69N16O30P5S5		1748.17
1634.12	1	5	c05	0.381	43.634	0.2	C49H62N17O27P5S5	iso.:[x05],	1635.13
1332.11	1	5	d04	-0.011	42.38	0.052	C39H51N15O22P4S4	iso.:[w04],	1333.12
575.2	6	5	d11-C	-0.175	35.338	0.246	C103H134N31O60P11S11		3457.24
635.47	7	5	x14	0.228	35.191	0.152	C135H175N39O77P14S14		4455.34
402.046	2	5	y03-C	-1.202	35.802	0.121	C25H32N10O13P2S2		806.106
1125.12	1	5	y04-C	-0.537	31.343	0.195	C35H45N12O19P3S3		1126.13
999.416	3	5	y10-T	0.001	38.356	0.178	C92H120N27O52P9S9		3001.27
615.419	8	5	y16-C	-0.568	37.736	0.192	C151H196N43O86P15S15		4931.41
587.41	8	4	d15-T	-0.033	26.718	0.241	C141H184N41O82P15S15	iso.:[w15-C],	4707.34
564.037	4	4	x07	0.361	28.968	0.206	C68H87N22O38P7S7		2260.18
577.718	3	4	y06-T	-0.459	29.041	0.158	C53H69N18O29P5S5		1736.18
448.563	2	3	a03	0.321	21.584	0.125	C29H35N13O13P2S2	iso.:[z03],	899.14
1858.2	1	3	a06	-2.461	28.682	0.035	C59H74N19O31P5S5		1859.2
611.294	8	3	a16-T	0.11	21.888	0.189	C150H193N44O84P15S15		4898.41
502.022	3	3	c05-T	0.084	21.414	0.223	C44H56N15O25P5S5		1509.09
584.284	8	3	d15-G	-0.68	20.47	0.114	C141H185N38O83P15S15		4682.33
450.771	4	3	w06-G	-0.333	22.922	0.247	C53H71N15O32P6S6		1807.11
591.895	7	3	x13	0.589	19.082	0.242	C126H163N36O72P13S13		4150.32
599.246	5	3	y10-T	-0.621	21.085	0.063	C92H120N27O52P9S9	ov.:[a08-C/4,y08-C/4],high,2.06,	3001.27
630.052	7	2	b14	-0.102	12.763	1.435	C136H176N41O76P13S13	ov.:[b16/8],high,5.75,	4417.41
595.467	7	2	c13	-0.008	13.877	0.205	C126H162N39O71P13S13		4175.32
1206.07	1	2	d04-T	0.604	16.257	0.066	C34H45N13O20P4S4	iso.:[w04-T],	1207.07
1541.09	1	2	d05-C	-0.397	15.085	0.114	C45H59N14O27P5S5	iso.:[w05-C],	1542.1
508.026	3	2	d05-T	1.655	15.911	0.195	C44H58N15O26P5S5	iso.:[w05-T],	1527.1
565.431	5	2	d09-C	-0.999	14.996	0.208	C84H109N26O49P9S9		2832.19
1430.15	1	2	y05-T	0.53	16.068	0.171	C44H57N15O24P4S4		1431.15
603.379	6	2	y12-T	0.061	13.802	0.47	C111H145N32O63P11S11	ov.:[a10-C/5],high,2.06,	3626.32

## Sheet: 9-  IRMPD
m/z	z	intensity	name	error /ppm	S/N	quality	formula	comment	molecular mass
777.591	2	4299	b05	0.221	1736.42	0.007	C49H63N17O26P4S4	iso.:[y05],	1557.2
747.082	1	2828	a03-G	-0.368	511.916	0.007	C24H30N8O12P2S2		748.09
813.469	5	2586	y13	0.097	2599.32	0.061	C126H164N36O71P12S12	ov.:[a13/5],	4072.38
833.082	3	1865	y08	0.385	7833.72	0.015	C78H101N24O43P7S7		2502.27
693.714	6	1688	w13	-0.18	19134.7	0.041	C126H165N36O73P13S13	ov.:[c13/6],	4168.33
571.113	1	1683	b02	0.322	6290.68	0.01	C19H25N8O9P1S1	iso.:[y02],	572.12
825.562	2	1402	d05	-0.206	2133.54	0.087	C49H64N17O28P5S5	iso.:[w05],ov.:[a11-G/4,y11-G/4],	1653.14
624.732	3	1285	b06	-0.179	4276.6	0.026	C59H76N19O32P5S5		1877.22
550.039	3	1279	d05	-0.853	8947.51	0.033	C49H64N17O28P5S5	iso.:[w05],	1653.14
786.065	6	1267	y15	-0.269	442.772	0.023	C145H188N44O81P14S14		4722.43
648.545	4	1254	w08	-0.43	7427.12	0.171	C78H102N24O45P8S8	ov.:[c10/5,d14/7,w10/5,x06/3,d12/6,a17-G/8,c02/1,d10/5,a19-G/9,c08/4,c06/3,a19-T/9,w06/3,y15-G/7],	2598.21
791.261	5	1246	y13-C	0.033	764.246	0.215	C122H159N33O70P12S12	ov.:[a20/8,y13-T/5,a13-T/5],high,1.12,	3961.34
767.559	6	1229	y15-C	0.571	397.625	0.023	C141H183N41O80P14S14		4611.4
617.579	2	1212	b04	0.213	10276	0.038	C39H50N15O20P3S3	iso.:[y04],	1237.17
650.71	3	1201	c06	0.347	566.025	0.171	C59H75N19O33P6S6	ov.:[c10/5,d14/7,w10/5,x06/3,d12/6,w08/4,a17-G/8,c02/1,d10/5,a19-G/9,c08/4,a19-T/9,w06/3,y15-G/7],	1955.15
667.056	1	1050	d02	-0.459	7185.22	0.016	C19H26N8O11P2S2	iso.:[w02],	668.063
362.033	1	950	d01	-0.447	6510.71	0.014	C10H14N5O6P1S1	iso.:[w01],	363.04
780.821	4	913	y10	0.426	245.399	0.041	C97H126N29O54P9S9		3127.31
853.072	2	905	a06-G	-0.318	2251.75	0.024	C54H69N14O30P5S5		1708.16
726.407	3	859	y07	0.174	273.256	0.076	C68H88N22O37P6S6		2182.24
649.046	1	849	c02	0.771	4716.67	0.171	C19H24N8O10P2S2	iso.:[x02],ov.:[c10/5,d14/7,w10/5,x06/3,d12/6,w08/4,a17-G/8,d10/5,a19-G/9,c08/4,c06/3,a19-T/9,w06/3,y15-G/7],	650.054
799.054	6	819	x15	-0.165	1121.92	0.137	C145H187N44O82P15S15		4800.37
750.038	2	759	d05-G	0.031	158.224	0.051	C44H59N12O27P5S5	iso.:[w05-G],	1502.09
568.539	4	730	w07	0.18	5796.64	0.022	C68H89N22O39P7S7		2278.19
1025.59	2	704	a07-G	-0.872	4196.67	0.006	C64H81N19O35P6S6		2053.19
741.55	6	693	x14	0.307	100.544	0.218	C135H175N39O77P14S14		4455.34
442.059	1	692	a02-C	-0.305	5077.52	0.011	C15H18N5O7P1S1		443.066
707.649	5	691	w11	0.182	3959.34	0.044	C107H140N31O62P11S11	ov.:[c11/5],	3543.28
782.732	3	673	y08-G	0.5	197.292	0.029	C73H96N19O42P7S7		2351.22
817.894	6	607	a16-C	-0.028	186.026	0.125	C151H194N43O85P15S15	ov.:[c05/2,y16-T/6],	4913.41
727.256	5	563	y12-C	0.076	179.103	0.053	C112H146N31O64P11S11		3641.32
743.058	4	538	y10-G	-0.441	78.137	0.135	C92H121N24O53P9S9	ov.:[a10-G/4],high,1.16,	2976.26
757.466	5	537	b12	-0.13	563.686	0.041	C117H151N36O65P11S11		3792.37
643.644	5	536	w10	0.415	3754.4	0.171	C97H127N29O56P10S10	ov.:[c10/5,d14/7,x06/3,d12/6,w08/4,a17-G/8,c02/1,d10/5,a19-G/9,c08/4,c06/3,a19-T/9,w06/3,y15-G/7],high,1.09,	3223.26
710.817	4	534	b09	0.714	443.496	0.057	C88H113N29O48P8S8		2847.3
901.043	1	534	d03-C	-0.294	1361.51	0.025	C25H33N10O15P3S3	iso.:[w03-C],	902.05
916.142	1	524	b03	-0.844	2803.86	0.02	C29H37N13O14P2S2	iso.:[y03],	917.149
798.399	3	509	a08-C	-0.104	595.86	0.048	C74H93N24O40P7S7		2398.22
675.206	6	506	w13-C	-0.859	691.516	0.035	C122H160N33O72P13S13		4057.28
683.389	3	499	a07-G	-0.244	2142.72	0.016	C64H81N19O35P6S6		2053.19
749.464	5	479	y12	-0.282	88.964	0.028	C116H151N34O65P11S11		3752.36
783.259	5	475	y13-G	0.087	141.971	0.302	C121H159N31O70P12S12	ov.:[a13-G/5],high,1.28,	3921.33
860.827	4	449	y11	0.544	2883.49	0.127	C107H139N31O60P10S10	ov.:[a11/4],	3447.34
702.067	2	438	y05-G	0.682	1382.25	0.175	C44H58N12O25P4S4	ov.:[y09/4],	1406.15
774.431	8	410	a20-C	0.064	375.865	0.156	C190H244N55O107P19S19	ov.:[y20-T/8],	6203.51
780.547	6	410	c15-T	-0.35	100.011	0.081	C141H182N41O81P15S15	ov.:[w15-T/6],	4689.32
651.714	3	402	w06	-0.182	607.606	0.171	C58H76N20O33P6S6	ov.:[c10/5,d14/7,w10/5,x06/3,d12/6,w08/4,a17-G/8,c02/1,d10/5,a19-G/9,c08/4,c06/3,a19-T/9,y15-G/7],	1958.16
818.396	6	393	y16-T	0.558	128.233	0.125	C150H195N44O85P15S15	ov.:[a16-C/6,c05/2],	4916.42
792.659	5	392	a13-C	-0.662	153.255	0.439	C122H156N36O68P12S12	ov.:[a18-C/7,y18-T/7],high,1.78,	3968.33
673.054	4	390	y09-C	-0.433	3140.62	0.062	C83H108N24O47P8S8	ov.:[y15/7],	2696.25
762.177	8	379	c19	0.38	176.877	0.067	C185H238N55O105P19S19	iso.:[x19],	6105.47
765.051	5	366	x12	0.264	164.961	0.085	C116H150N34O66P12S12		3830.29
765.061	7	356	b17	-0.277	159.504	0.039	C165H214N48O93P16S16	iso.:[y17],	5362.48
598.548	4	353	a08-C	0.362	2226.77	0.046	C74H93N24O40P7S7	ov.:[y08-C/4],	2398.22
753.06	4	353	y10-C	0.272	198.619	0.084	C93H121N26O53P9S9	ov.:[b19/8,a10-C/4],	3016.27
700.815	4	346	y09	0.336	2220.7	0.175	C87H113N27O48P8S8	ov.:[y05-G/2],high,1.55,	2807.29
823.064	4	341	y11-G	-0.229	411.172	0.087	C102H134N26O59P10S10	ov.:[a11-G/4,d05/2],high,1.12,	3296.29
722.07	2	338	y05-C	0.525	295.673	0.12	C45H58N14O25P4S4		1446.15
738.554	8	338	y19-C	-0.001	149.558	0.184	C181H234N52O103P18S18		5916.49
744.551	6	332	w14	-0.018	62.265	0.092	C135H177N39O78P14S14		4473.35
788.565	6	320	b15	0.125	142.753	0.118	C146H189N43O82P14S14		4737.44
752.435	8	319	b19	0.155	145.274	0.084	C185H239N55O104P18S18	iso.:[y19],ov.:[y10-C/4,a10-C/4],high,1.1,	6027.54
739.743	3	318	b07	0.183	157.853	0.235	C69H88N24O37P6S6		2222.25
689.393	3	293	y07-C	0.228	1366.71	0.043	C64H83N19O36P6S6	ov.:[y11/5],high,1.06,	2071.2
700.908	7	292	a16-C	-0.054	793.366	0.206	C151H194N43O85P15S15	ov.:[y16-T/7],	4913.41
721.299	8	289	d18	-0.159	280.364	0.085	C175H228N50O101P18S18	iso.:[w18],ov.:[c18/8,x09/4],	5778.45
742.722	9	285	Fomivirsen PS	0.331	27.939	0.316	C204H263N63O113P20S21	ov.:[y17-G/7,a17-T/7],high,1.75,	6693.57
832.658	5	273	w13	-0.059	1887.86	0.318	C126H165N36O73P13S13	ov.:[c13/5],high,1.45,	4168.33
810.779	7	268	b18	-0.204	286.096	0.073	C175H227N50O99P17S17	iso.:[y18],	5682.5
754.809	4	267	a10-C	-0.513	358.725	0.084	C93H118N29O51P9S9	ov.:[b19/8,y10-C/4],	3023.26
865.063	3	266	w08	0.38	1313.98	0.052	C78H102N24O45P8S8		2598.21
730.301	4	265	c09	0.838	65.907	0.126	C88H112N29O49P9S9	ov.:[c16/7,a19-G/8],	2925.23
796.066	3	263	y08-C	-0.729	286.867	0.166	C74H96N21O42P7S7		2391.22
333.025	2	258	d02	0.545	1927.32	0.01	C19H26N8O11P2S2	iso.:[w02],	668.064
902.55	2	247	w06-G	0.357	443.78	0.174	C53H71N15O32P6S6		1807.11
928.597	2	246	a06	-0.165	1540.71	0.032	C59H74N19O31P5S5		1859.21
749.198	7	246	y17-C	0.111	40.974	0.091	C161H209N45O92P16S16		5251.44
619.733	3	245	y06	-0.029	1658.46	0.032	C58H75N20O31P5S5		1862.22
728.56	6	241	y14	-0.356	48.754	0.095	C135H176N39O76P13S13		4377.4
720.298	4	240	x09	-0.117	293.513	0.085	C87H112N27O49P9S9	ov.:[c18/8,d18/8],	2885.22
1067.11	1	238	a04-G	1.063	1733.42	0.008	C34H43N10O18P3S3		1068.11
854.578	2	236	y06-G	0.469	501.182	0.108	C53H70N15O30P5S5		1711.17
873.076	2	235	a06-C	0.116	643.372	0.222	C55H69N16O30P5S5	ov.:[y14/5],high,1.07,	1748.17
656.546	2	235	c04	-0.218	1859.34	0.384	C39H49N15O21P4S4	iso.:[x04],ov.:[d06/3,y15-C/7,y11-G/5],high,1.34,	1315.11
443.365	3	231	d04	-0.664	1530.72	0.025	C39H51N15O22P4S4	iso.:[w04],	1333.12
1218.16	1	215	a04	-0.105	1590.56	0.061	C39H48N15O19P3S3	iso.:[z04],	1219.16
781.049	6	213	w15-T	-0.152	57.669	0.081	C140H183N42O81P15S15	ov.:[c15-T/6],high,1.4,	4692.34
730.211	6	210	d14-T	-0.425	46.913	0.234	C131H171N39O76P14S14		4387.31
833.066	4	210	y11-C	0.337	1478.46	0.643	C103H134N28O59P10S10	ov.:[a11-C/4],high,2.73,	3336.29
760.89	6	207	y15-G	-0.24	152.477	0.125	C140H183N39O80P14S14		4571.39
610.783	4	205	w08-G	0.069	1468.17	0.124	C73H97N19O44P8S8	ov.:[w06-T/3],	2447.16
814.713	3	203	w08-G	-0.081	142.1	0.207	C73H97N19O44P8S8		2447.16
685.44	5	203	w11-C	0.262	821.862	0.162	C103H135N28O61P11S11	ov.:[c11-T/5,d11-G/5],	3432.24
824.485	7	202	d18	-0.162	264.925	0.056	C175H228N50O101P18S18	iso.:[w18],	5778.45
743.445	5	200	w12-T	0.268	30.254	0.123	C111H146N32O65P12S12		3722.26
794.916	7	199	y18-C	-0.496	88.222	0.036	C171H222N47O98P17S17		5571.46
994.076	1	197	c03	0.281	1376.46	0.018	C29H36N13O15P3S3	iso.:[x03],	995.083
816.557	2	197	c05	-0.062	57.486	0.125	C49H62N17O27P5S5	iso.:[x05],ov.:[a16-C/6,y16-T/6],high,1.1,	1635.13
774.807	8	195	y20-T	-0.161	183.917	0.156	C189H245N56O107P19S19	ov.:[a20-C/8],	6206.51
768.586	2	194	a05	0.736	64.27	0.058	C49H61N17O25P4S4	iso.:[z05],	1539.19
930.103	2	188	y06	-0.121	2036.59	0.042	C58H75N20O31P5S5		1862.22
620.784	4	187	w08-C	0.137	1118.27	0.434	C74H97N21O44P8S8	ov.:[w10-C/5,d12-G/6,d14-G/7,d16-G/8,c14-T/7],high,1.09,	2487.17
344.022	1	186	c01	-1.371	1327.73	0.01	C10H12N5O5P1S1	iso.:[x01],	345.029
533.049	2	179	a04-G	-0.018	1293.08	0.019	C34H43N10O18P3S3		1068.11
776.195	7	177	c17	-0.286	71.464	0.079	C165H213N48O94P17S17	iso.:[x17],	5440.41
740.911	7	176	a17-G	0.673	27.94	0.167	C160H207N43O91P16S16		5193.43
589.539	6	170	w11	-0.274	1145.51	0.096	C107H140N31O62P11S11		3543.28
773.052	5	169	c12	-0.103	156.193	0.072	C117H150N36O66P12S12		3870.3
735.228	6	169	b14	-0.002	93.83	0.111	C136H176N41O76P13S13		4417.41
688.46	5	169	y11	-0.055	839.752	0.043	C107H139N31O60P10S10	ov.:[y07-C/3],high,1.08,	3447.34
848.664	5	167	a14-G	0.351	1680.36	0.211	C131H169N36O74P13S13	ov.:[y14-T/5],	4248.35
701.338	7	167	y16-T	0.096	527.022	0.206	C150H195N44O85P15S15	ov.:[a16-C/7],	4916.42
676.057	3	166	y07-G	0.16	209.391	0.056	C63H83N17O36P6S6		2031.19
621.435	5	162	w10-C	0.085	968.721	0.434	C93H122N26O55P10S10	ov.:[w08-C/4,d12-G/6,d14-G/7,d16-G/8,c14-T/7],	3112.21
710.053	6	161	y14-C	0.006	131.007	0.066	C131H171N36O75P13S13		4266.36
852.265	5	158	y14-C	-0.693	393.123	0.031	C131H171N36O75P13S13		4266.36
743.483	7	156	y17-G	-0.451	23.705	0.316	C160H209N43O92P16S16	ov.:[Fomivirsen PS/9,a17-T/7],high,1.54,	5211.43
601.364	3	151	w06-G	0.076	839.68	0.075	C53H71N15O32P6S6	ov.:[d04-T/2],	1807.11
723.544	6	149	w14-T	0.024	107.809	0.138	C130H171N37O76P14S14		4347.31
898.132	1	146	a03	0.071	795.95	0.02	C29H35N13O13P2S2	iso.:[z03],	899.139
810.449	5	145	w13-C	-0.109	161.001	0.13	C122H160N33O72P13S13	ov.:[c13-T/5,d13-G/5,d18-C/7],high,1.05,	4057.28
808.622	7	143	d18-C	-0.564	203.018	0.13	C171H223N47O100P18S18	iso.:[w18-C],ov.:[c13-T/5,d13-G/5,w13-C/5],high,1.31,	5667.4
801.554	6	142	c15	0.268	52.18	0.976	C146H188N43O83P15S15	ov.:[w15/6,d20/8],high,1.6,	4815.37
786.8	8	139	d20-T	-0.065	55.997	0.373	C189H246N56O109P20S20	iso.:[w20-T],ov.:[d15-C/6],high,1.55,	6302.46
726.044	6	138	d14-G	-0.398	43.899	0.733	C131H172N36O77P14S14	iso.:[w14-C],ov.:[c14-T/6],high,1.18,	4362.3
540.779	4	138	d07-G	0.232	1000	0.032	C64H84N19O38P7S7	iso.:[w07-C],ov.:[c07-T/4],	2167.14
640.377	6	134	w12	0.326	1010.66	0.074	C116H152N34O67P12S12		3848.3
1250.13	2	134	y08	-0.198	863.275	0.049	C78H101N24O43P7S7		2502.27
874.474	5	132	y14	0.081	467.257	0.222	C135H176N39O76P13S13	ov.:[a06-C/2],high,2.21,	4377.41
778.768	7	130	d17	0.385	28.462	0.123	C165H215N48O95P17S17	iso.:[w17],	5458.43
693.061	2	127	a05-G	-0.19	968.957	0.165	C44H56N12O24P4S4		1388.14
733.05	7	127	d16	0.008	63.197	0.089	C155H202N46O89P16S16	iso.:[w16],	5138.4
602.53	2	125	d04-T	0.823	846.228	0.075	C34H45N13O20P4S4	iso.:[w04-T],ov.:[w06-G/3],	1207.07
731.302	8	125	a19-G	-0.168	46.969	0.126	C180H232N50O102P18S18	ov.:[c09/4,c16/7],high,1.27,	5858.47
814.227	6	125	y16-G	-0.296	104.273	0.156	C150H196N41O86P15S15		4891.41
457.567	2	123	b03	-0.489	938.851	0.042	C29H37N13O14P2S2	iso.:[y03],	917.15
719.047	8	123	c18	-0.155	169.546	0.085	C175H226N50O100P18S18	iso.:[x18],ov.:[x09/4,d18/8],high,1.18,	5760.44
579.639	5	123	w09	0.123	849.361	0.05	C87H114N27O50P9S9		2903.23
776.881	6	122	w15-G	0.194	48.931	0.111	C140H184N39O82P15S15		4667.33
645.71	3	120	x06	-0.468	904.762	0.171	C58H74N20O32P6S6	ov.:[c10/5,d14/7,w10/5,d12/6,w08/4,a17-G/8,c02/1,d10/5,a19-G/9,c08/4,c06/3,a19-T/9,w06/3,y15-G/7],	1940.15
624.559	4	119	y08	0.153	396.043	0.079	C78H101N24O43P7S7		2502.27
730.477	7	117	c16	-0.205	29.174	0.126	C155H200N46O88P16S16	iso.:[x16],ov.:[c09/4,a19-G/8],high,1.18,	5120.39
707.419	8	116	d18-C	0.403	643.632	0.123	C171H223N47O100P18S18	iso.:[w18-C],	5667.41
762.542	2	114	d05-T	0.616	51.978	0.128	C44H58N15O26P5S5	iso.:[w05-T],	1527.1
802.448	5	114	w13-G	-0.321	43.662	0.802	C121H160N31O72P13S13	ov.:[d18-G/7,c18-T/7],high,1.48,	4017.28
608.574	2	113	a04	-0.531	815.766	0.007	C39H48N15O19P3S3	iso.:[z04],	1219.16
765.093	1	113	y03-G	-0.944	52.336	0.061	C24H32N8O13P2S2		766.1
874.581	2	113	y06-C	-0.231	382.187	0.111	C54H70N17O30P5S5		1751.18
1014.59	2	113	y07-G	0.09	728.735	0.163	C63H83N17O36P6S6		2031.19
693.462	5	112	b11	0.94	1269.6	0.071	C107H138N34O59P10S10		3472.35
814.87	5	112	a13	1.243	32.033	0.061	C126H161N39O69P12S12	ov.:[y13/5],high,2.4,	4079.38
716.374	3	112	w07-T	-0.325	872.745	0.084	C63H83N20O37P7S7		2152.14
582.719	3	106	y06-C	0.524	725.981	0.069	C54H70N17O30P5S5		1751.18
862.576	4	105	a11	0.082	336.923	0.127	C107H136N34O58P10S10	ov.:[y11/4],high,1.46,	3454.33
835.917	7	105	a19-G	-0.385	63.279	0.101	C180H232N50O102P18S18		5858.47
839.402	6	101	b16	-0.368	585.422	0.031	C155H201N46O87P15S15	iso.:[y16],	5042.46
792.343	7	101	a18-C	0.164	53.529	0.439	C171H220N47O97P17S17	ov.:[y18-T/7,a13-C/5],high,3.09,	5553.45
937.602	2	100	b06	-0.197	756.385	0.045	C59H76N19O32P5S5		1877.22
660.383	6	97	a13-C	1.027	688.324	0.071	C122H156N36O68P12S12		3968.34
978.074	2	97	w06	-0.731	694.583	0.18	C58H76N20O33P6S6		1958.16
847.051	4	97	w11-G	0.41	203.924	0.219	C102H135N26O61P11S11		3392.23
884.813	4	97	w11	0.355	532.795	0.074	C107H140N31O62P11S11		3543.28
824.813	4	96	a11-G	-0.133	127.635	0.087	C102H131N29O57P10S10	ov.:[y11-G/4,d05/2],high,1.95,	3303.28
693.291	4	96	w09-T	0.383	732.44	0.124	C82H108N25O48P9S9		2777.19
752.385	3	95	x07	-0.039	35.397	0.037	C68H87N22O38P7S7		2260.18
930.052	2	94	d06-C	-0.99	1018.3	0.224	C55H72N16O33P6S6		1862.12
829.056	5	94	x13	-0.218	929.689	0.23	C126H163N36O72P13S13		4150.31
787.088	1	93	a03-C	-0.563	35.009	0.078	C25H30N10O12P2S2		788.096
770.041	2	93	d05-C	-0.286	92.05	0.158	C45H59N14O27P5S5	iso.:[w05-C],	1542.1
802.056	6	93	w15	-0.039	36.504	0.976	C145H189N44O83P15S15	ov.:[c15/6,d20/8],	4818.38
496.534	2	92	c03	0.428	656.156	0.022	C29H36N13O15P3S3	iso.:[x03],	995.083
849.265	5	92	y14-T	-0.194	269.097	0.211	C130H170N37O74P13S13	ov.:[a14-G/5],	4251.36
1174.6	2	91	y08-G	0.227	659.42	0.065	C73H96N19O42P7S7		2351.22
719.344	7	90	b16	-0.289	121.586	0.115	C155H201N46O87P15S15	iso.:[y16],	5042.46
719.255	5	90	y12-G	0.058	122.346	0.158	C111H146N29O64P11S11		3601.31
820.895	6	90	y16-C	0.056	111.389	0.142	C151H196N43O86P15S15		4931.42
499.689	3	89	d05-G	-1.583	604.24	0.026	C44H59N12O27P5S5	iso.:[w05-G],	1502.09
835.413	3	88	a08	-0.293	46.179	0.068	C78H98N27O41P7S7		2509.26
891.738	3	87	a09-G	0.286	595.646	0.094	C83H106N24O46P8S8	ov.:[a17/6,b17/6,y09-T/3],	2678.24
684.76	7	87	x15	0.294	208.203	0.159	C145H187N44O82P15S15		4800.37
647.044	6	85	d12	-0.299	642.786	0.171	C117H152N36O67P12S12	ov.:[c10/5,d14/7,w10/5,x06/3,w08/4,a17-G/8,c02/1,d10/5,a19-G/9,c08/4,c06/3,a19-T/9,w06/3,y15-G/7],high,1.12,	3888.31
784.659	5	85	a13-G	0.231	29.134	0.302	C121H156N34O68P12S12	ov.:[y13-G/5],high,2.62,	3928.33
648.645	5	83	d10	-1.111	461.111	0.171	C97H126N32O55P10S10	ov.:[c10/5,d14/7,w10/5,x06/3,d12/6,w08/4,a17-G/8,c02/1,a19-G/9,c08/4,c06/3,a19-T/9,w06/3,y15-G/7],	3248.26
789.201	7	83	y18-G	-0.095	47.983	0.367	C170H222N45O98P17S17	ov.:[a18-T/7],high,1.18,	5531.46
1027.09	2	82	y07-T	-0.197	381.873	0.049	C63H82N20O35P6S6		2056.2
663.053	4	82	y09-G	0.252	602.519	0.092	C82H108N22O47P8S8		2656.24
765.72	3	81	c07	-0.042	37.146	0.194	C69H87N24O38P7S7		2300.18
709.048	5	79	c11	0.576	79.58	0.044	C107H137N34O60P11S11	ov.:[w11/5],high,1.12,	3550.28
1405.14	1	79	y05-G	-0.164	555.914	0.086	C44H58N12O25P4S4		1406.15
889.738	6	78	a17	0.108	274.444	0.094	C165H212N48O92P16S16	iso.:[z17],ov.:[a09-G/3,b17/6,y09-T/3],high,1.39,	5344.47
884.407	3	78	y09-G	0.437	474.481	0.121	C82H108N22O47P8S8		2656.24
516.007	1	77	d02-G	0.678	554.126	0.099	C14H21N3O10P2S2	iso.:[w02-G],	517.015
578.541	4	77	d07	0.011	541.117	0.077	C69H89N24O39P7S7		2318.19
836.401	6	77	a16	0.223	52.502	0.158	C155H199N46O86P15S15	iso.:[z16],	5024.45
744.482	7	77	a17-T	-0.646	14.655	0.316	C160H206N46O90P16S16	ov.:[Fomivirsen PS/9,y17-G/7],high,1.92,	5218.43
802.907	7	77	d18-G	0.59	37.391	0.802	C170H223N45O100P18S18	iso.:[w18-G],ov.:[w13-G/5,c18-T/7],high,1.58,	5627.4
724.801	4	74	w09	0.452	49.415	0.148	C87H114N27O50P9S9		2903.23
684.393	3	74	y07-T	0.437	333.503	0.02	C63H82N20O35P6S6		2056.2
1387.13	1	73	a05-G	-0.232	559.149	0.02	C44H56N12O24P4S4		1388.14
749.31	4	73	y10-T	-0.288	13.267	0.086	C92H120N27O52P9S9		3001.27
808.206	7	72	a18	0.112	102.967	0.241	C175H225N50O98P17S17	iso.:[z18],	5664.5
373.037	2	71	a03-G	-0.833	477.567	0.045	C24H30N8O12P2S2		748.089
782.57	4	71	a10	0.04	20.225	0.197	C97H123N32O52P9S9		3134.31
859.059	3	71	x08	-0.166	626.052	0.225	C78H100N24O44P8S8		2580.2
878.873	5	70	a14	0.383	478.563	0.015	C136H174N41O75P13S13		4399.4
828.048	3	69	w08-C	0.305	677.533	0.117	C74H97N21O44P8S8		2487.17
677.439	5	69	w11-G	0.445	313.802	0.185	C102H135N26O61P11S11	ov.:[d13-T/6],high,1.16,	3392.23
744.807	4	69	a10-G	-0.258	13.98	0.135	C92H118N27O51P9S9	ov.:[y10-G/4],high,2.45,	2983.26
732.226	6	69	a14	-0.369	29.159	0.206	C136H174N41O75P13S13		4399.4
760.762	7	69	d17-T	0.879	51.569	0.17	C160H209N46O93P17S17	iso.:[w17-T],	5332.39
834.386	6	67	d16-T	-0.337	21.896	0.221	C150H196N44O87P16S16	iso.:[w16-T],	5012.36
792.773	7	67	y18-T	-0.048	24.442	0.439	C170H221N48O97P17S17	ov.:[a18-C/7,a13-C/5],high,1.98,	5556.46
786.628	7	66	a18-G	0.42	24.845	0.225	C170H220N45O97P17S17		5513.45
727.21	6	66	c14-T	-0.107	21.064	0.733	C131H169N39O75P14S14	ov.:[d14-G/6],high,1.53,	4369.3
733.553	8	66	y19-G	-0.391	35.473	0.501	C180H234N50O103P18S18	ov.:[a19-T/8,d09/4,a19-C/8],high,1.71,	5876.48
668.539	6	65	w13-G	0.125	257.547	0.35	C121H160N31O72P13S13	ov.:[d15-G/7,d17-C/8,c15-T/7],high,1.62,	4017.28
402.053	1	64	a02-G	-0.711	485.953	0.011	C14H18N3O7P1S1		403.06
717.187	7	64	d16-C	-0.097	106.851	0.077	C151H197N43O88P16S16	iso.:[w16-C],	5027.36
865.577	2	63	a06-T	1.452	311.205	0.009	C54H68N17O29P5S5		1733.17
513.025	3	62	d05-C	0.518	443.946	0.045	C45H59N14O27P5S5	iso.:[w05-C],	1542.1
750.184	8	62	a19	0.448	20.126	0.097	C185H237N55O103P18S18	iso.:[z19],	6009.53
788.311	8	62	a20	0.245	27.84	0.215	C194H249N58O108P19S19	iso.:[z20],ov.:[y13-T/5,a13-T/5,y13-C/5],high,2.19,	6314.55
834.057	5	61	c13	-0.128	28.727	0.318	C126H162N39O71P13S13	ov.:[w13/5],high,1.78,	4175.32
853.302	4	60	d11-G	0.127	141.71	0.233	C102H134N29O60P11S11	iso.:[w11-T],	3417.24
666.251	5	60	y11-C	-0.468	411.028	7.175	C103H134N28O59P10S10	ov.:[a19/9],high,6.66,	3336.29
750.547	8	59	d19-C	0.079	19.156	0.045	C181H235N52O105P19S19	iso.:[w19-C],	6012.44
638.043	7	58	w14	-0.247	478.548	0.11	C135H177N39O78P14S14		4473.35
811.226	6	58	a16-G	0.19	64.813	0.075	C150H194N41O85P15S15		4873.4
871.231	6	58	a17-C	-0.354	191.958	0.701	C161H207N45O91P16S16	ov.:[y17-T/6],high,1.92,	5233.43
723.706	3	58	c07-T	-0.223	41.078	0.113	C64H81N22O36P7S7		2174.14
746.421	8	58	c19-T	0.039	10.498	0.201	C180H232N53O103P19S19		5979.43
614.699	3	58	d06-T	0.114	429.041	0.381	C54H71N17O32P6S6	iso.:[w06-C],ov.:[w10-G/5],	1847.12
681.296	8	57	d17	0.432	266.164	0.124	C165H215N48O95P17S17	iso.:[w17],	5458.43
922.553	2	57	d06-T	-0.241	379.752	0.247	C54H71N17O32P6S6	iso.:[w06-C],	1847.12
1314.1	1	56	c04	0.238	437.5	0.095	C39H49N15O21P4S4	iso.:[x04],	1315.11
697.881	6	56	d13	-1.102	564.267	0.086	C126H164N39O72P13S13		4193.33
542.054	2	56	y04-G	-0.613	426.906	0.059	C34H45N10O19P3S3		1086.12
841.633	7	54	a19-C	0.181	338.959	0.135	C181H232N52O102P18S18	ov.:[y19-T/7],	5898.48
857.052	4	54	w11-C	-0.003	507.798	0.102	C103H135N28O61P11S11		3432.24
834.815	4	54	a11-C	0.161	23.372	0.643	C103H131N31O57P10S10	ov.:[y11-C/4],high,1.54,	3343.29
709.306	8	54	b18	-0.522	51.877	0.067	C175H227N50O99P17S17	iso.:[y18],	5682.5
786.049	6	54	d15-C	0.753	18.871	0.373	C142H185N40O83P15S15	ov.:[d20-T/8],high,1.82,	4722.34
870.872	5	54	z14	-0.079	152.902	0.088	C135H174N39O75P13S13		4359.4
904.819	4	53	a12-G	0.336	270.336	0.106	C112H144N31O63P11S11		3623.31
844.264	5	53	y14-G	-0.099	97.622	0.15	C130H171N34O75P13S13		4226.36
776.682	8	53	y20-C	-0.816	21.548	0.239	C190H246N55O108P19S19		6221.51
621.869	6	52	d12-G	-0.304	228.722	0.434	C112H147N31O66P12S12	iso.:[w12-C],ov.:[w08-C/4,w10-C/5,d14-G/7,d16-G/8,c14-T/7],high,1.83,	3737.26
783.549	6	52	d15-T	-0.098	16.437	2.446	C141H184N41O82P15S15	iso.:[w15-C],ov.:[d20-G/8],high,5.69,	4707.34
590.026	2	51	d04-G	-1.051	343.417	0.066	C34H46N10O21P4S4	iso.:[w04-G],	1182.07
694.88	6	51	c13	-0.176	51.188	0.041	C126H162N39O71P13S13	ov.:[w13/6],high,1.46,	4175.32
803.906	7	51	c18-T	0.001	33.325	0.802	C170H220N48O98P18S18	ov.:[d18-G/7,w13-G/5],high,4.22,	5634.4
762.488	7	50	a17	-0.439	22.968	0.184	C165H212N48O92P16S16	iso.:[z17],	5344.47
807.449	5	50	d13-G	-0.123	73.212	0.13	C121H159N34O71P13S13	iso.:[w13-T],ov.:[c13-T/5,d18-C/7,w13-C/5],high,1.05,	4042.28
805.099	1	50	y03-C	-0.707	33.466	0.007	C25H32N10O13P2S2		806.106
1198.1	2	49	a08-C	0.36	378.497	0.104	C74H93N24O40P7S7		2398.22
913.547	2	49	c06-T	-0.16	355.683	0.18	C54H69N17O31P6S6		1829.11
788.675	8	49	d20-C	0.117	28.012	0.162	C190H247N55O110P20S20	iso.:[w20-C],	6317.46
892.741	3	49	y09-T	-0.389	269.89	0.094	C82H107N25O46P8S8	ov.:[a09-G/3,a17/6,b17/6],	2681.25
1501.08	1	48	d05-G	0.265	331.806	0.145	C44H59N12O27P5S5	iso.:[w05-G],	1502.09
762.904	7	48	d17-C	-0.223	23.532	0.163	C161H210N45O94P17S17	iso.:[w17-C],	5347.38
802.556	8	48	d20	-0.003	20.947	0.976	C194H252N58O111P20S20	iso.:[w20],ov.:[c15/6,w15/6],high,2.06,	6428.5
818.471	5	47	b13	0.154	15.336	0.23	C126H163N39O70P12S12		4097.39
815.45	5	47	d13-C	-1.107	11.943	0.065	C122H159N36O71P13S13		4082.29
871.733	6	47	y17-T	0.434	134.615	0.701	C160H208N46O91P16S16	ov.:[a17-C/6],high,1.73,	5236.44
587.641	5	46	d09	0.412	349.296	0.088	C88H114N29O50P9S9		2943.24
702.418	8	46	d18-G	-0.16	91.06	0.447	C170H223N45O100P18S18	iso.:[w18-G],ov.:[b20/9],high,1.49,	5627.4
758.388	3	46	w07	-0.005	39.037	0.159	C68H89N22O39P7S7		2278.19
788.261	5	46	y13-T	0.157	20.956	0.215	C121H158N34O69P12S12	ov.:[a20/8,a13-T/5,y13-C/5],high,1.64,	3946.34
921.098	2	46	z06	0.458	278.415	0.032	C58H73N20O30P5S5		1844.21
1236.17	1	45	b04	0.417	324.966	0.061	C39H50N15O20P3S3	iso.:[y04],	1237.17
856.324	4	45	z11	-0.449	474.394	0.128	C107H137N31O59P10S10		3429.32
650.294	4	44	c08	-0.314	21.877	0.171	C78H99N27O43P8S8	ov.:[c10/5,d14/7,w10/5,x06/3,d12/6,w08/4,a17-G/8,c02/1,d10/5,a19-G/9,c06/3,a19-T/9,w06/3,y15-G/7],high,1.75,	2605.2
757.189	7	44	d17-G	0.095	57.936	0.23	C160H210N43O94P17S17	iso.:[w17-G],	5307.38
942.087	3	43	a09	-0.459	333.774	0.128	C88H111N29O47P8S8		2829.28
562.058	2	43	y04-C	0.479	297.888	0.055	C35H45N12O19P3S3		1126.13
731.655	5	43	a12-C	-0.762	19.137	0.229	C113H144N33O63P11S11		3663.31
553.103	1	42	a02	0.779	275.504	0.044	C19H23N8O8P1S1	iso.:[z02],	554.11
569.383	3	41	y06-G	-0.254	375.163	0.127	C53H70N15O30P5S5		1711.17
734.802	4	41	d09	-0.778	23.13	0.501	C88H114N29O50P9S9	ov.:[a19-T/8,y19-G/8,a19-C/8],	2943.24
821.912	7	40	c18	-0.071	52.036	0.092	C175H226N50O100P18S18	iso.:[x18],	5760.44
991.08	3	40	y10-G	-0.206	282.993	2.441	C92H121N24O53P9S9	ov.:[a10-G/3],high,1.62,	2976.26
827.077	3	39	z08	-0.773	33.292	0.172	C78H99N24O42P7S7		2484.25
897.741	3	39	y09-C	-0.117	212.617	0.17	C83H108N24O47P8S8		2696.25
689.475	7	38	d15	-0.181	164.47	0.123	C146H190N43O84P15S15		4833.38
899.321	4	38	y12-G	0.5	142.78	1.046	C111H146N29O64P11S11	ov.:[a09-T/3],high,2.17,	3601.31
769.43	8	36	a20-G	0.103	14.37	0.219	C189H244N53O107P19S19		6163.5
702.611	9	36	b20	0.264	65.066	0.447	C194H251N58O109P19S19	iso.:[y20],ov.:[d18-G/8],high,1.9,	6332.56
838.491	7	36	y19-G	0.394	208.665	0.172	C180H234N50O103P18S18		5876.49
751.445	5	35	d12-T	-1.47	12.078	0.039	C112H146N34O65P12S12		3762.26
711.472	7	35	d16-G	0.048	28.37	0.778	C150H197N41O88P16S16	iso.:[w16-G],ov.:[c16-T/7],high,2.59,	4987.35
700.933	9	35	d20-C	-0.041	95.095	0.169	C190H247N55O110P20S20	iso.:[w20-C],	6317.46
852.391	6	34	c16	-0.174	84.596	0.078	C155H200N46O88P16S16	iso.:[x16],	5120.39
625.037	9	34	c18-T	0.06	111.381	0.695	C170H220N48O98P18S18	ov.:[d12-T/6,d14-T/7,d16-T/8,d18-T/9,d08-C/4,d16-C/8,d14-C/7,d12-C/6,d18-C/9],high,1.72,	5634.4
713.271	9	34	d20	-0.117	256.943	0.261	C194H252N58O111P20S20	iso.:[w20],ov.:[d11/5],high,1.43,	6428.5
934.756	3	34	y09	0.278	254.397	0.069	C87H113N27O48P8S8		2807.29
736.303	8	33	a19-C	-0.039	18.347	0.501	C181H232N52O102P18S18	ov.:[a19-T/8,y19-G/8,d09/4],high,3.0,	5898.48
712.649	5	33	d11	-1.275	251.295	0.261	C107H139N34O61P11S11	ov.:[d20/9],high,1.78,	3568.28
783.674	8	33	d20-G	-0.707	10.769	2.446	C189H247N53O110P20S20	iso.:[w20-G],ov.:[d15-T/6],high,10.4,	6277.45
402.046	2	33	y03-C	0.553	250.569	0.229	C25H32N10O13P2S2		806.107
905.572	4	33	y12-T	0.228	187.179	0.241	C111H145N32O63P11S11		3626.32
695.426	8	33	y18-C	0.033	74.825	0.169	C171H222N47O98P17S17	ov.:[a16-G/7],high,1.15,	5571.46
1081.11	2	33	z07	0.283	252.276	0.075	C68H86N22O36P6S6		2164.23
608.697	3	32	c06-T	1.375	229.156	0.126	C54H69N17O31P6S6		1829.11
699.266	9	31	d20-T	0.155	217.265	0.201	C189H246N56O109P20S20	iso.:[w20-T],	6302.46
857.496	7	29	a19	-0.196	276.19	0.169	C185H237N55O103P18S18	iso.:[z19],	6009.52
841.417	3	29	b08	-0.037	182.034	0.141	C78H100N27O42P7S7		2527.27
556.014	1	29	d02-C	1.683	218.038	0.137	C15H21N5O10P2S2	iso.:[w02-C],	557.021
734.428	8	29	a19-T	0.165	17.037	0.501	C180H231N53O101P18S18	ov.:[y19-G/8,d09/4,a19-C/8],	5883.48
1241.12	2	29	z08	-0.45	228.463	0.103	C78H99N24O42P7S7		2484.25
518.058	3	28	b05	0.13	201.075	0.079	C49H63N17O26P4S4	iso.:[y05],	1557.2
1085.12	1	28	y04-G	-0.555	215.272	0.123	C34H45N10O19P3S3		1086.12
1090.11	2	28	y07	0.161	218.619	0.172	C68H88N22O37P6S6	ov.:[a04-T/1],	2182.24
545.552	2	27	a04-T	-0.271	203.074	0.031	C34H42N13O17P3S3		1093.12
713.064	2	27	a05-C	-0.241	205.605	0.192	C45H56N14O24P4S4		1428.14
656.714	3	27	d06	-0.252	219.007	0.384	C59H77N19O34P6S6	ov.:[c04/2,y15-C/7,y11-G/5],high,6.09,	1973.16
571.032	6	27	w11-C	-0.893	136.957	0.489	C103H135N28O61P11S11	ov.:[c11-T/6],high,1.44,	3432.23
724.255	5	27	y12-T	-0.892	17.14	2.532	C111H145N32O63P11S11	ov.:[a12-G/5],high,3.57,	3626.31
1538.18	1	26	a05	-0.216	210.69	0.186	C49H61N17O25P4S4	iso.:[z05],	1539.19
892.74	6	26	b17	0.163	152.941	0.094	C165H214N48O93P16S16	iso.:[y17],ov.:[a09-G/3,a17/6,y09-T/3],	5362.48
830.218	6	26	d16-G	-0.15	230.665	0.168	C150H197N41O88P16S16	iso.:[w16-G],	4987.35
1062.56	2	26	w07-G	0.604	166.537	0.014	C63H84N17O38P7S7		2127.14
1110.12	1	26	y04-T	0.116	191.193	0.046	C34H44N13O18P3S3		1111.13
823.048	3	26	d08-G	-0.071	31.473	0.153	C73H96N22O43P8S8	iso.:[w08-T],	2472.17
649.934	9	25	a19-G	-0.315	159.157	0.171	C180H232N50O102P18S18	ov.:[c10/5,d14/7,w10/5,x06/3,d12/6,w08/4,a17-G/8,c02/1,d10/5,c08/4,c06/3,a19-T/9,w06/3,y15-G/7],high,18.9,	5858.47
488.534	4	25	w06	1.098	179.347	0.065	C58H76N20O33P6S6		1958.17
733.739	3	25	a07	0.052	14.722	0.204	C69H86N24O36P6S6		2204.24
844.206	7	25	y19-C	0.09	45.164	0.177	C181H234N52O103P18S18		5916.49
856.664	5	24	a14-C	-0.172	232.461	0.066	C132H169N38O74P13S13		4288.36
829.317	4	24	y11-T	0.764	234.006	0.046	C102H133N29O58P10S10		3321.3
753.864	5	24	a12	-0.204	15.206	0.162	C117H149N36O64P11S11		3774.35
705.544	8	24	d18-T	0.081	118.631	0.231	C170H222N48O99P18S18	iso.:[w18-T],	5652.41
771.682	8	24	y20-G	0.139	22.543	0.196	C189H246N53O108P19S19		6181.51
430.015	2	23	d03-G	0.821	173.387	0.146	C24H33N8O15P3S3	iso.:[w03-G],	862.045
557.431	5	23	d09-G	0.103	166.061	0.128	C83H109N24O49P9S9	iso.:[w09-C],	2792.19
676.875	6	23	d13-T	0.385	110.729	0.185	C121H158N37O70P13S13	ov.:[w11-G/5],high,1.83,	4067.29
882.475	5	23	b14	0.152	45.24	0.142	C136H176N41O76P13S13		4417.41
667.415	8	23	d17-C	-0.332	169.571	0.35	C161H210N45O94P17S17	iso.:[w17-C],ov.:[d15-G/7,c15-T/7,w13-G/6],high,2.57,	5347.38
613.434	5	23	w10-G	0.295	177.266	0.381	C92H122N24O55P10S10	ov.:[d06-T/3],high,2.87,	3072.21
619.37	6	23	w12-T	0.198	157.987	1.746	C111H146N32O65P12S12	ov.:[w14-T/7],high,1.14,	3722.26
960.734	3	22	x09	0.486	147.17	0.098	C87H112N27O49P9S9		2885.22
789.66	5	22	a13-T	-0.506	12.649	0.215	C121H155N37O67P12S12	ov.:[a20/8,y13-T/5,y13-C/5],high,2.96,	3953.33
682.44	5	22	d11-G	0.421	94.357	0.162	C102H134N29O60P11S11	iso.:[w11-T],ov.:[c11-T/5,w11-C/5],high,2.04,	3417.24
703.481	7	22	y16-C	-0.304	56.548	0.211	C151H196N43O86P15S15		4931.41
1006.75	3	21	a10-C	0.358	161.028	0.158	C93H118N29O51P9S9		3023.27
695.193	7	21	a16-G	0.471	49.303	0.169	C150H194N41O85P15S15	ov.:[y18-C/8],high,1.24,	4873.4
806.48	7	21	d18-T	0.852	53.359	0.122	C170H222N48O99P18S18	iso.:[w18-T],	5652.41
790.2	7	20	a18-T	-0.007	11.603	0.367	C170H219N48O96P17S17	ov.:[y18-G/7],high,2.51,	5538.45
630.811	4	19	b08	0.096	125.187	0.107	C78H100N27O42P7S7		2527.27
723.654	5	19	a12-G	-0.275	14.629	2.532	C112H144N31O63P11S11	ov.:[y12-T/5],high,1.65,	3623.3
1194.6	2	19	y08-C	-0.339	131.373	0.204	C74H96N21O42P7S7		2391.22
530.778	4	18	w07-G	1.418	129.148	0.091	C63H84N17O38P7S7		2127.14
1129.08	2	18	x07	-0.135	133.631	0.108	C68H87N22O38P7S7		2260.18
891.064	4	18	d11	-0.126	117.767	0.227	C107H139N34O61P11S11		3568.29
837.659	5	18	d13	-0.116	16.312	0.249	C126H164N39O72P13S13		4193.33
697.766	7	18	y16-G	0.018	181.372	0.184	C150H196N41O86P15S15		4891.41
1556.19	1	17	b05	0.281	145.154	0.054	C49H63N17O26P4S4	iso.:[y05],	1557.2
1181.06	1	17	d04-G	0.524	123.868	0.137	C34H46N10O21P4S4	iso.:[w04-G],	1182.07
420.064	1	17	y02-G	0.471	121.745	0.034	C14H20N3O8P1S1		421.071
909.322	4	17	y12-C	0.37	138.502	0.059	C112H146N31O64P11S11		3641.32
652.048	7	17	y15-G	-0.017	164.286	0.171	C140H183N39O80P14S14	ov.:[c10/5,d14/7,w10/5,x06/3,d12/6,w08/4,a17-G/8,c02/1,d10/5,a19-G/9,c08/4,c06/3,a19-T/9,w06/3],high,2.47,	4571.39
675.769	7	17	b15	-0.033	23.479	0.166	C146H189N43O82P14S14		4737.44
867.081	2	17	y06-T	-0.673	139.413	0.205	C53H69N18O29P5S5		1736.18
658.25	5	17	y11-G	0.244	130.278	0.384	C102H134N26O59P10S10	ov.:[c04/2,d06/3,y15-C/7],high,1.75,	3296.29
860.069	7	16	b19	0.133	126.942	0.123	C185H239N55O104P18S18	iso.:[y19],	6027.54
839.489	7	16	a19-T	-1.26	92.74	0.193	C180H231N53O101P18S18		5883.47
663.289	8	16	c17-T	-0.008	115.306	0.227	C160H207N46O92P17S17		5314.37
679.374	6	16	d13-C	-0.157	72.06	0.155	C122H159N36O71P13S13		4082.29
625.538	8	16	d16-T	-0.297	60.572	0.695	C150H196N44O87P16S16	iso.:[w16-T],ov.:[c18-T/9,d12-T/6,d14-T/7,d18-T/9,d08-C/4,d16-C/8,d14-C/7,d12-C/6,d18-C/9],high,3.8,	5012.36
1035.43	3	16	z10	0.499	122.611	0.161	C97H124N29O53P9S9	ov.:[y07-C/2],high,1.42,	3109.3
1101.11	2	15	a07	-0.331	107.744	0.121	C69H86N24O36P6S6		2204.24
942.582	4	15	a12	0.213	120.13	0.143	C117H149N36O64P11S11		3774.36
715.044	7	15	d16-T	0.454	113.357	0.141	C150H196N44O87P16S16	iso.:[w16-T],	5012.36
691.299	8	15	a18-T	0.117	58.629	0.16	C170H219N48O96P17S17		5538.45
544.036	3	15	c05	-0.154	114.773	0.205	C49H62N17O27P5S5	iso.:[x05],	1635.13
652.713	9	14	a19-T	0.231	112.903	0.171	C180H231N53O101P18S18	ov.:[c10/5,d14/7,w10/5,x06/3,d12/6,w08/4,a17-G/8,c02/1,d10/5,a19-G/9,c08/4,c06/3,w06/3,y15-G/7],high,3.27,	5883.48
1075.06	2	14	w07-T	0.314	106.973	0.085	C63H83N20O37P7S7		2152.14
948.091	3	14	b09	-0.174	110.891	0.212	C88H113N29O48P8S8		2847.3
808.849	5	14	c13-T	0.132	19.874	0.13	C121H156N37O69P13S13	ov.:[d13-G/5,d18-C/7,w13-C/5],high,4.21,	4049.28
754.446	5	14	d12-C	0.283	13.376	0.06	C113H147N33O66P12S12		3777.27
626.037	6	14	d12-T	0.242	64.779	0.695	C112H146N34O65P12S12	ov.:[c18-T/9,d14-T/7,d16-T/8,d18-T/9,d08-C/4,d16-C/8,d14-C/7,d12-C/6,d18-C/9],high,1.85,	3762.27
667.897	7	14	d15-G	-0.343	88.696	0.35	C141H185N38O83P15S15	ov.:[d17-C/8,c15-T/7,w13-G/6],high,3.47,	4682.33
554.558	2	14	y04-T	0.134	91.209	0.073	C34H44N13O18P3S3		1111.13
572.7	6	13	d11-T	0.276	139.739	0.207	C102H133N32O59P11S11		3442.24
625.752	7	13	d14-T	-0.184	50.448	0.695	C131H171N39O76P14S14	ov.:[c18-T/9,d12-T/6,d16-T/8,d18-T/9,d08-C/4,d16-C/8,d14-C/7,d12-C/6,d18-C/9],high,4.63,	4387.31
679.379	9	13	d19	-0.064	57.11	0.247	C185H240N55O106P19S19	iso.:[w19],	6123.48
460.07	1	13	y02-C	0.506	99.124	0.029	C15H20N5O8P1S1		461.077
696.313	4	12	z09	0.528	121.017	0.182	C87H111N27O47P8S8		2789.28
1092.11	1	12	a04-T	-0.615	87.632	0.172	C34H42N13O17P3S3	ov.:[y07/2],	1093.12
678.889	6	12	a13	-0.165	54.045	0.244	C126H161N39O69P12S12		4079.38
645.042	5	12	c10	-1.199	85.855	0.171	C97H124N32O54P10S10	ov.:[d14/7,w10/5,x06/3,d12/6,w08/4,a17-G/8,c02/1,d10/5,a19-G/9,c08/4,c06/3,a19-T/9,w06/3,y15-G/7],high,1.9,	3230.25
668.896	7	12	c15-T	-0.22	88.966	0.35	C141H182N41O81P15S15	ov.:[d15-G/7,d17-C/8,w13-G/6],high,2.99,	4689.32
712.471	7	12	c16-T	-0.347	40.345	0.778	C150H194N44O86P16S16	ov.:[d16-G/7],high,4.15,	4994.35
677.378	9	12	c19	-0.495	54.574	0.105	C185H238N55O105P19S19	iso.:[x19],	6105.47
1138.09	2	12	w07	-0.034	90.092	0.147	C68H89N22O39P7S7		2278.19
1178.1	2	11	a08-G	0.435	84.549	0.039	C73H93N22O40P7S7		2358.21
698.789	4	11	c09-T	0.186	75.559	0.039	C83H106N27O47P9S9		2799.19
393.015	3	11	d04-G	0.349	79.085	0.195	C34H46N10O21P4S4	iso.:[w04-G],	1182.07
690.712	6	11	x13	-0.499	73.913	0.104	C126H163N36O72P13S13		4150.31
1445.15	1	11	y05-C	0.333	82.356	0.099	C45H58N14O25P4S4		1446.15
621.764	7	11	z14	0.6	54.438	0.186	C135H174N39O75P13S13		4359.4
576.715	3	10	a06-T	0.752	81.667	0.156	C54H68N17O29P5S5		1733.17
900.073	3	10	a09-T	-0.631	24.464	1.046	C83H105N27O45P8S8	ov.:[y12-G/4],	2703.24
666.718	9	10	a19	-0.29	69.404	7.175	C185H237N55O103P18S18	iso.:[z19],ov.:[y11-C/5],high,71.97,	6009.52
686.903	7	10	c15	0.256	51.355	0.248	C146H188N43O83P15S15		4815.37
628.537	6	10	d12-C	0.064	60.924	0.695	C113H147N33O66P12S12	ov.:[c18-T/9,d12-T/6,d14-T/7,d16-T/8,d18-T/9,d08-C/4,d16-C/8,d14-C/7,d18-C/9],high,3.95,	3777.27
643.758	7	10	d14	0.904	70.045	0.171	C136H177N41O78P14S14	ov.:[c10/5,w10/5,x06/3,d12/6,w08/4,a17-G/8,c02/1,d10/5,a19-G/9,c08/4,c06/3,a19-T/9,w06/3,y15-G/7],high,19.99,	4513.36
615.202	6	10	w12-G	-0.022	78.006	0.22	C111H147N29O66P12S12		3697.25
669.327	7	10	w15-T	1.251	74.671	0.179	C140H183N42O81P15S15		4692.34
625.855	5	9	a10	1.476	35.521	0.237	C97H123N32O52P9S9		3134.31
947.084	4	9	b12	0.24	49.128	0.239	C117H151N36O65P11S11		3792.37
619.699	3	9	d06-C	-0.377	61.821	0.01	C55H72N16O33P6S6		1862.12
627.036	4	9	d08-C	0.139	51.812	0.695	C74H96N24O43P8S8	ov.:[c18-T/9,d12-T/6,d14-T/7,d16-T/8,d18-T/9,d16-C/8,d14-C/7,d12-C/6,d18-C/9],high,1.99,	2512.17
622.179	7	9	d14-G	-1.046	33.547	0.434	C131H172N36O77P14S14	iso.:[w14-C],ov.:[w08-C/4,w10-C/5,d12-G/6,d16-G/8,c14-T/7],	4362.3
966.737	3	9	w09	0.332	63.327	0.058	C87H114N27O50P9S9		2903.23
1034.59	2	9	y07-C	0.847	69.15	0.161	C64H83N19O36P6S6	ov.:[z10/3],high,1.15,	2071.2
999.416	3	9	y10-T	-0.487	66.013	0.211	C92H120N27O52P9S9		3001.27
1707.15	1	8	a06-G	0.066	86.792	0.081	C54H69N14O30P5S5		1708.16
686.605	9	8	a20-T	0.936	40.938	0.236	C189H243N56O106P19S19		6188.51
569.698	6	8	c11-T	0.231	65.524	0.489	C102H131N32O58P11S11	ov.:[w11-C/6],high,1.98,	3424.23
603.165	8	8	d15	-0.215	55.425	0.128	C146H190N43O84P15S15		4833.38
609.699	3	8	w06-T	-0.298	57.182	0.124	C53H70N18O31P6S6	ov.:[w08-G/4],high,1.33,	1832.12
673.627	7	8	y15	0.464	51.541	0.062	C145H188N44O81P14S14	ov.:[y09-C/4],	4722.44
1427.14	1	7	a05-C	-0.117	56.47	0.221	C45H56N14O24P4S4		1428.14
993.412	3	7	a10-G	-0.491	48.91	2.441	C92H118N27O51P9S9	ov.:[y10-G/3],high,23.87,	2983.26
648.171	8	7	a17-G	0.158	40.876	0.171	C160H207N43O91P16S16	ov.:[c10/5,d14/7,w10/5,x06/3,d12/6,w08/4,c02/1,d10/5,a19-G/9,c08/4,c06/3,a19-T/9,w06/3,y15-G/7],high,85.07,	5193.42
929.723	3	7	d09-G	0.382	74.984	0.153	C83H109N24O49P9S9	iso.:[w09-C],	2792.19
622.412	8	7	d16-G	-0.565	34.502	0.434	C150H197N41O88P16S16	iso.:[w16-G],ov.:[w08-C/4,w10-C/5,d12-G/6,d14-G/7,c14-T/7],	4987.35
601.29	8	7	w15	-0.95	42.622	0.185	C145H189N44O83P15S15		4818.38
655.423	8	7	y17-C	0.044	53.345	10.534	C161H209N45O92P16S16	ov.:[a15-T/7],high,4.84,	5251.44
688.27	9	6	a20-C	-1.407	30.723	0.129	C190H244N55O107P19S19		6203.5
683.839	5	6	c11-T	-1.069	27.041	0.162	C102H131N32O58P11S11	ov.:[d11-G/5,w11-C/5],high,4.52,	3424.23
623.178	7	6	c14-T	-1.136	19.299	0.434	C131H169N39O75P14S14	ov.:[w08-C/4,w10-C/5,d12-G/6,d14-G/7,d16-G/8],high,16.0,	4369.3
505.54	2	6	d03	0.782	45.385	0.089	C29H38N13O16P3S3	iso.:[w03],	1013.09
1652.13	1	6	d05	0.298	49.308	0.19	C49H64N17O28P5S5	iso.:[w05],	1653.14
627.038	9	6	d18-T	0.567	34.099	0.695	C170H222N48O99P18S18	iso.:[w18-T],ov.:[c18-T/9,d12-T/6,d14-T/7,d16-T/8,d08-C/4,d16-C/8,d14-C/7,d12-C/6,d18-C/9],high,1.62,	5652.41
603.646	5	5	a10-C	0.213	36.249	0.287	C93H118N29O51P9S9	ov.:[y12-T/6],high,1.66,	3023.27
1206.07	1	5	d04-T	-0.251	39.445	0.152	C34H45N13O20P4S4	iso.:[w04-T],	1207.07
1082.56	2	5	d07-G	0.258	38.242	0.155	C64H84N19O38P7S7	iso.:[w07-C],	2167.14
627.413	8	5	d16-C	0.328	28.808	0.695	C151H197N43O88P16S16	iso.:[w16-C],ov.:[c18-T/9,d12-T/6,d14-T/7,d16-T/8,d18-T/9,d08-C/4,d14-C/7,d12-C/6,d18-C/9],	5027.36
662.596	9	5	d19-G	-0.225	36.749	0.219	C180H235N50O105P19S19	iso.:[w19-G],	5972.43
620.037	7	5	w14-T	-0.003	29.9	1.746	C130H171N37O76P14S14	ov.:[w12-T/6],high,4.73,	4347.31
1187.1	2	5	y08-T	-1.657	39.607	0.209	C73H95N22O41P7S7		2376.22
932.581	4	5	z12	0.846	38.305	0.138	C116H149N34O64P11S11		3734.35
655.19	7	4	a15-T	-0.017	30.446	10.534	C141H181N41O79P14S14	ov.:[y17-C/8],high,1.28,	4593.38
654.379	9	4	a19-C	-0.217	29.982	0.059	C181H232N52O102P18S18		5898.48
577.461	7	4	c13-T	-0.208	28.466	0.135	C121H156N37O69P13S13		4049.28
550.78	4	4	d07-C	-0.824	28.604	0.026	C65H84N21O38P7S7		2207.15
665.54	8	4	d17-T	-0.397	30.769	0.206	C160H209N46O93P17S17	iso.:[w17-T],	5332.38
628.704	9	4	d18-C	-1.438	23.196	0.695	C171H223N47O100P18S18	iso.:[w18-C],ov.:[c18-T/9,d12-T/6,d14-T/7,d16-T/8,d18-T/9,d08-C/4,d16-C/8,d14-C/7,d12-C/6],high,13.02,	5667.4
594.467	7	4	w13	-1.085	26.604	0.246	C126H165N36O73P13S13		4168.32
635.47	7	4	x14	0.388	29.777	0.232	C135H175N39O77P14S14		4455.34
1125.12	1	4	y04-C	-0.506	28.781	0.161	C35H45N12O19P3S3		1126.13
596.799	4	4	y08-C	0.711	26.223	0.046	C74H96N21O42P7S7	ov.:[a08-C/4],high,5.74,	2391.22
657.763	7	4	y15-C	0.32	30.959	0.384	C141H183N41O80P14S14	ov.:[c04/2,d06/3,y11-G/5],high,14.76,	4611.39
609.545	6	3	a12-C	0.003	20.78	0.255	C113H144N33O63P11S11	ov.:[a14-T/7],high,1.45,	3663.31
324.019	2	3	c02	-0.02	22.48	0.145	C19H24N8O10P2S2	iso.:[x02],	650.053
1634.12	1	3	c05	1.191	24.611	0.064	C49H62N17O27P5S5	iso.:[x05],	1635.13
542.527	4	3	c07-T	-0.184	22.933	0.032	C64H81N22O36P7S7	ov.:[d07-G/4],high,1.19,	2174.14
627.894	7	3	d14-C	-0.172	19.527	0.695	C132H172N38O77P14S14	ov.:[c18-T/9,d12-T/6,d14-T/7,d16-T/8,d18-T/9,d08-C/4,d16-C/8,d12-C/6,d18-C/9],high,2.63,	4402.31
1430.15	1	3	y05-T	0.561	25.617	0.182	C44H57N15O24P4S4		1431.15
603.379	6	3	y12-T	0.107	20.839	0.287	C111H145N32O63P11S11	ov.:[a10-C/5],high,1.81,	3626.32
602.758	7	3	y14-G	0.342	20.958	0.25	C130H171N34O75P13S13		4226.36
615.42	8	3	y16-C	0.115	23.57	0.181	C151H196N43O86P15S15		4931.42
609.472	7	2	a14-T	-0.701	13.863	0.255	C131H168N39O73P13S13	ov.:[a12-C/6],high,1.82,	4273.36
613.169	8	2	a16-C	0.789	14.739	0.248	C151H194N43O85P15S15		4913.41
1188.06	1	2	c04-T	0.078	15.905	0.178	C34H43N13O19P4S4		1189.06
1541.09	1	2	d05-C	-0.48	16.958	0.124	C45H59N14O27P5S5	iso.:[w05-C],	1542.1
454.521	4	2	d06-G	-0.775	15.424	0.114	C54H72N14O33P6S6		1822.11
582.177	7	2	d13-C	-0.542	13.228	0.158	C122H159N36O71P13S13		4082.29
589.285	8	2	d15-C	-0.006	13.625	0.036	C142H185N40O83P15S15		4722.34
584.284	8	2	d15-G	-0.057	13.809	0.237	C141H185N38O83P15S15		4682.33
640.042	5	2	x10	0.114	14.388	0.198	C97H125N29O55P10S10		3205.25

## Sheet: 9-  EDD
m/z	z	intensity	name	error /ppm	S/N	quality	formula	comment	molecular mass
741.549	6	2594	x14	0.257	70.497	0.171	C135H175N39O77P14S14		4455.34
333.025	2	60	d02	0.619	431.123	0.034	C19H26N8O11P2S2	iso.:[w02],	668.064
832.658	5	1154	w13	-0.105	388.15	0.635	C126H165N36O73P13S13	ov.:[w*13/5],	4168.33
343.015	1	41	c*01	1.104	287.607	0.037	C10H11N5O5P1S1		344.022
344.022	1	41	c01	-1.127	301.732	0.023	C10H12N5O5P1S1	iso.:[x01],	345.029
361.025	1	41	d*01	0.754	370.745	0.07	C10H13N5O6P1S1	iso.:[w*01],	362.033
742.61	9	1071	Fomivirsen PS-e	-0.08	24.148	0.231	C204H263N63O113P20S21	ov.:[Fomivirsen PS/9],	6691.55
862.576	4	1066	a11	0.302	4123.4	0.209	C107H136N34O58P10S10	ov.:[a*11/4,y11/4],	3454.33
835.078	3	1025	a*08	0.84	80.077	0.208	C78H97N27O41P7S7	ov.:[a08/3],	2508.26
862.324	4	1022	a*11	-0.266	3627.24	0.209	C107H135N34O58P10S10	ov.:[a11/4,y11/4],	3453.32
362.032	1	127	d01	-1.391	956.041	0.042	C10H14N5O6P1S1	iso.:[w01],	363.04
505.035	2	113	d*03	-0.709	775.636	0.015	C29H37N13O16P3S3	iso.:[w*03],	1012.08
505.54	2	123	d03	0.534	874.707	0.02	C29H38N13O16P3S3	iso.:[w03],	1013.09
550.039	3	600	d05	-1.203	4485.1	0.011	C49H64N17O28P5S5	iso.:[w05],	1653.14
552.095	1	73	a*02	0.569	512.177	0.176	C19H22N8O8P1S1	iso.:[z*02],	553.102
941.752	3	900	a*09	-0.201	2160	0.277	C88H110N29O47P8S8	ov.:[a09/3],high,1.28,	2828.28
942.087	3	886	a09	-0.714	1286.01	0.277	C88H111N29O47P8S8	ov.:[a*09/3],high,1.48,	2829.28
553.103	1	118	a02	0.751	818.337	0.018	C19H23N8O8P1S1	iso.:[z02],	554.11
835.413	3	829	a08	-0.152	74.181	0.208	C78H98N27O41P7S7	ov.:[a*08/3],	2509.26
568.539	4	435	w07	-0.46	3503.36	0.017	C68H89N22O39P7S7		2278.19
742.843	5	807	c12-G	0.212	20.732	0.124	C112H145N31O65P12S12	iso.:[x12-C],ov.:[c19-G/8,w12-T/5],high,1.1,	3719.25
571.113	1	39	b02	0.295	280.11	0.048	C19H25N8O9P1S1	iso.:[y02],	572.12
608.07	2	309	a*04	0.11	2106.61	0.072	C39H47N15O19P3S3	iso.:[z*04],	1218.15
608.574	2	287	a04	-0.401	1964.54	0.018	C39H48N15O19P3S3	iso.:[z04],	1219.16
617.58	2	15	b04	0.616	113.068	0.143	C39H50N15O20P3S3	iso.:[y04],	1237.17
618.73	3	160	a06	0.77	1155.6	0.003	C59H74N19O31P5S5		1859.21
619.732	3	32	y06	-1.114	231.439	0.142	C58H75N20O31P5S5		1862.22
624.732	3	18	b06	-0.185	128.639	0.038	C59H76N19O32P5S5		1877.22
744.551	6	726	w14	0.198	34.572	0.123	C135H177N39O78P14S14	ov.:[w*14/6],	4473.35
626.057	4	16	a*08	0.679	115.192	0.189	C78H97N27O41P7S7	ov.:[a08/4],high,1.13,	2508.26
836.233	6	703	a*16	-0.205	80.216	0.142	C155H198N46O86P15S15	iso.:[z*16],ov.:[a16/6],	5023.44
626.308	4	22	a08	-0.062	159.206	0.189	C78H98N27O41P7S7	ov.:[a*08/4],	2509.26
643.443	5	540	w*10	0.136	3829.04	0.088	C97H126N29O56P10S10	ov.:[c*12/6,c*10/5,w10/5],	3222.25
643.644	5	773	w10	0.37	5480.83	0.088	C97H127N29O56P10S10	ov.:[c*12/6,w*10/5,c*10/5],	3223.26
644.842	5	20	c*10	-0.125	146.648	0.088	C97H123N32O54P10S10	ov.:[c*12/6,w*10/5,w10/5],high,1.62,	3229.24
648.444	5	85	d*10	0.49	560.022	0.198	C97H125N32O55P10S10	ov.:[d12/6,d*12/6,w08/4,c02/1,d10/5],high,4.41,	3247.26
648.545	4	1078	w08	-0.428	7404.58	0.198	C78H102N24O45P8S8	ov.:[d12/6,d*12/6,c02/1,d10/5,d*10/5],	2598.21
649.046	1	139	c02	0.385	923.082	0.198	C19H24N8O10P2S2	iso.:[x02],ov.:[d12/6,d*12/6,w08/4,d10/5,d*10/5],	650.053
651.713	3	316	w06	-0.795	2270.22	0.12	C58H76N20O33P6S6	ov.:[y13-G/6],high,1.1,	1958.16
740.766	7	635	a*17-G	-0.058	24.298	0.224	C160H206N43O91P16S16		5192.41
654.545	4	75	d*08	-0.258	519.826	0.058	C78H100N27O44P8S8	ov.:[c04/2,d06/3,d*06/3],high,1.12,	2622.21
654.797	4	65	d08	0.307	448.623	0.103	C78H101N27O44P8S8		2623.22
742.722	9	623	Fomivirsen PS	-0.068	15.419	0.231	C204H263N63O113P20S21	ov.:[Fomivirsen PS-e/9],	6693.57
832.457	5	623	w*13	0.178	220.45	0.635	C126H164N36O73P13S13	ov.:[w13/5],	4167.32
656.378	3	123	d*06	0.364	846.816	0.058	C59H76N19O34P6S6	ov.:[c04/2,d*08/4,d06/3],	1972.16
743.295	8	616	c19-G	0.553	19.03	0.124	C180H233N50O104P19S19	iso.:[x19-G],ov.:[w12-T/5,c12-G/5],high,1.08,	5954.42
656.546	2	16	c04	-0.067	104.617	0.058	C39H49N15O21P4S4	iso.:[x04],ov.:[d*08/4,d06/3,d*06/3],high,1.21,	1315.11
656.714	3	112	d06	0.496	730.252	0.058	C59H77N19O34P6S6	ov.:[c04/2,d*08/4,d*06/3],	1973.16
667.056	1	217	d02	-0.34	1442.86	0.056	C19H26N8O11P2S2	iso.:[w02],	668.064
689.657	5	109	a*11	-0.27	750.448	0.076	C107H135N34O58P10S10	ov.:[a11/5],	3453.32
689.859	5	105	a11	0.426	721.895	0.076	C107H136N34O58P10S10	ov.:[a*11/5],	3454.33
696.06	4	40	z*09	-0.472	294.501	0.193	C87H110N27O47P8S8		2788.27
696.313	4	53	z09	0.287	388.946	0.087	C87H111N27O47P8S8		2789.28
697.714	6	62	d*13	0.584	451.909	0.101	C126H163N39O72P13S13	ov.:[d13/6],	4192.33
697.881	6	31	d13	-1.063	226.8	0.101	C126H164N39O72P13S13	ov.:[d*13/6],	4193.33
700.815	4	19	y09	0.433	137.802	0.168	C87H113N27O48P8S8	ov.:[y05-G/2],	2807.29
707.447	5	446	w*11	0.211	3731.96	0.122	C107H139N31O62P11S11	ov.:[w11/5,c11/5,c*11/5],	3542.27
707.649	5	681	w11	-0.049	5860.59	0.122	C107H140N31O62P11S11	ov.:[w*11/5,c11/5,c*11/5],	3543.28
743.058	4	537	y10-G	-0.644	15.39	0.114	C92H121N24O53P9S9		2976.26
708.846	5	42	c*11	-0.124	336.286	0.122	C107H136N34O60P11S11	ov.:[w11/5,w*11/5,c11/5],high,1.1,	3549.27
710.817	4	19	b09	0.686	153.568	0.133	C88H113N29O48P8S8		2847.3
712.449	5	86	d*11	1.029	635.547	0.052	C107H138N34O61P11S11	ov.:[d11/5],	3567.28
724.549	4	242	w*09	-0.025	1620.94	0.124	C87H113N27O50P9S9	ov.:[w09/4],	2902.23
743.484	7	508	y17-G	0.508	16.102	0.186	C160H209N43O92P16S16	ov.:[a17-T/7,a*17-T/7],high,1.11,	5211.44
724.801	4	368	w09	0.44	2477.99	0.124	C87H114N27O50P9S9	ov.:[w*09/4],	2903.23
728.655	5	18	a12-T	0.271	111.972	0.146	C112H143N34O62P11S11		3648.31
733.403	3	647	a*07	-0.159	1515.59	0.101	C69H85N24O36P6S6		2203.23
834.563	4	480	a*11-C	-0.569	49.852	0.756	C103H130N31O57P10S10	ov.:[a11-C/4,Fomivirsen PS/8,Fomivirsen PS-e/8],high,3.06,	3342.28
733.739	3	523	a07	0.059	956.106	0.029	C69H86N24O36P6S6		2204.24
734.551	4	114	d*09	0.304	102.136	0.103	C88H113N29O50P9S9	ov.:[d09/4,a19-C/8,a*19-C/8,y19-T/8],	2942.23
734.802	4	142	d09	-0.582	115.019	0.103	C88H114N29O50P9S9	ov.:[d*09/4,a19-C/8,a*19-C/8,y19-T/8],	2943.24
744.383	6	454	w*14	0.366	18.872	0.123	C135H176N39O78P14S14	ov.:[w14/6],	4472.34
758.388	3	1092	w07	0.064	981.771	0.025	C68H89N22O39P7S7		2278.19
768.082	2	245	a*05	0.328	849.977	0.098	C49H60N17O25P4S4	iso.:[z*05],	1538.18
768.452	5	396	w*12	-0.062	1235.72	0.111	C116H151N34O67P12S12	ov.:[w12/5,a20-G/8,a*20-G/8],	3847.3
768.586	2	399	a05	0.568	1208.62	0.052	C49H61N17O25P4S4	iso.:[z05],	1539.19
825.059	2	426	d*05	-0.014	3085.51	0.223	C49H63N17O28P5S5	iso.:[w*05],ov.:[d18/7,d*18/7],high,1.25,	1652.13
768.653	5	552	w12	0.156	1714.46	0.111	C116H152N34O67P12S12	ov.:[w*12/5,a20-G/8,a*20-G/8],	3848.3
771.388	3	238	d*07	0.369	448.411	0.083	C69H88N24O39P7S7	ov.:[y20-G/8,d07/3],	2317.19
771.724	3	253	d07	-0.095	782.322	0.083	C69H89N24O39P7S7	ov.:[d*07/3,y20-G/8],high,1.08,	2318.19
776.066	4	90	z*10	-1.053	294.144	0.192	C97H123N29O53P9S9		3108.29
776.318	4	111	z10	0.074	363.376	0.067	C97H124N29O53P9S9		3109.3
776.453	5	224	d*12	0.004	745.824	0.084	C117H151N36O67P12S12	ov.:[d12/5,c17/7],	3887.3
889.738	6	390	a17	0.114	3391.3	0.38	C165H212N48O92P16S16	iso.:[z17],ov.:[a*17/6,a09-G/3,a*09-G/3,b*17/6],	5344.47
743.445	5	372	w12-T	0.105	11.755	0.124	C111H146N32O65P12S12	ov.:[c19-G/8,c12-G/5],	3722.26
776.655	5	269	d12	0.256	781.835	0.084	C117H152N36O67P12S12	ov.:[d*12/5,c17/7],	3888.31
778.624	7	77	d*17	0.349	253.766	0.1	C165H214N48O95P17S17	iso.:[w*17],ov.:[d17/7],	5457.42
778.768	7	103	d17	0.235	1038.72	0.1	C165H215N48O95P17S17	iso.:[w17],ov.:[d*17/7],	5458.43
782.318	4	516	a*10	-0.106	2546.78	0.114	C97H122N32O52P9S9	ov.:[a10/4],	3133.3
834.386	6	333	d16-T	0.008	42.578	0.185	C150H196N44O87P16S16	iso.:[w16-T],	5012.36
782.57	4	595	a10	0.168	2511.36	0.114	C97H123N32O52P9S9	ov.:[a*10/4],	3134.31
785.396	6	220	a*15	-0.048	201.603	0.121	C146H186N43O81P14S14	ov.:[a08-G/3,a15/6,y15/6],	4718.42
785.564	6	211	a15	0.009	195.82	0.121	C146H187N43O81P14S14	ov.:[a08-G/3,a*15/6,y15/6],	4719.43
786.065	6	123	y15	-0.319	646.669	0.121	C145H188N44O81P14S14	ov.:[a08-G/3,a15/6,a*15/6],high,1.54,	4722.43
786.484	7	19	a*18-G	-0.042	139.011	0.188	C170H219N45O97P17S17	ov.:[a18-G/7],	5512.44
786.628	7	17	a18-G	0.538	166.134	0.188	C170H220N45O97P17S17	iso.:[z18-G],ov.:[a*18-G/7],	5513.45
798.063	3	32	a*08-C	0.036	191.911	0.146	C74H92N24O40P7S7		2397.21
798.399	3	35	a08-C	0.388	184.818	0.102	C74H93N24O40P7S7		2398.22
799.054	6	40	x15	0.017	213.919	0.069	C145H187N44O82P15S15		4800.37
800.304	4	34	x10	-0.018	185.7	0.125	C97H125N29O55P10S10	ov.:[w15/6,w*15/6],	3205.25
800.334	7	19	c18-G	0.08	100.628	0.183	C170H221N45O99P18S18	iso.:[x18-G],	5609.39
801.888	6	353	w*15	0.344	2435.09	0.125	C145H188N44O83P15S15	ov.:[w15/6,x10/4],	4817.37
802.056	6	590	w15	-0.11	3913.76	0.125	C145H189N44O83P15S15	ov.:[w*15/6,x10/4],	4818.38
939.878	5	292	z15	-0.238	2896.51	0.215	C145H186N44O80P14S14	ov.:[z*15/5],	4704.42
804.555	4	955	w*10	-0.134	400.475	0.106	C97H126N29O56P10S10	ov.:[d15/6,d*15/6,w10/4,c*10/4,c10/4],	3222.25
889.57	6	281	a*17	0.348	2443.48	0.38	C165H211N48O92P16S16	iso.:[z*17],ov.:[a17/6,a09-G/3,a*09-G/3,b*17/6],	5343.47
804.807	4	1399	w10	-0.321	585.598	0.106	C97H127N29O56P10S10	ov.:[d15/6,d*15/6,w*10/4,c*10/4,c10/4],	3223.26
824.341	7	272	d*18	-0.004	1970.09	0.223	C175H227N50O101P18S18	iso.:[w*18],ov.:[d18/7,d*05/2],high,1.63,	5777.44
739.843	5	270	x12-T	-0.126	39.964	0.57	C111H144N32O64P12S12	ov.:[w12-G/5,w*12-G/5],high,1.32,	3704.25
808.063	7	128	a*18	0.398	106.055	0.072	C175H224N50O98P17S17	iso.:[z*18],ov.:[a18/7],	5663.49
808.207	7	145	a18	0.254	119.181	0.072	C175H225N50O98P17S17	iso.:[z18],ov.:[a*18/7],	5664.5
810.806	4	691	d*10	-1.106	514.261	0.013	C97H125N32O55P10S10		3247.25
811.058	4	560	d10	0.029	422.047	0.041	C97H126N32O55P10S10		3248.26
744.482	7	260	a17-T	-0.184	12.497	0.186	C160H206N46O90P16S16	iso.:[z17-T],ov.:[y17-G/7,a*17-T/7],	5218.43
814.667	5	635	a*13	-0.186	548.991	0.105	C126H160N39O69P12S12	ov.:[a13/5],	4078.37
814.869	5	731	a13	0.98	632.235	0.105	C126H161N39O69P12S12	ov.:[a*13/5],	4079.38
817.726	6	28	a*16-C	0.361	163.636	0.11	C151H193N43O85P15S15	ov.:[a16-C/6,c05/2,y16-T/6],	4912.4
744.339	7	251	a*17-T	0.162	10.704	0.186	C160H205N46O90P16S16	ov.:[a17-T/7,y17-G/7],	5217.42
817.894	6	27	a16-C	-0.163	146.222	0.11	C151H194N43O85P15S15	iso.:[z16-C],ov.:[a*16-C/6,c05/2,y16-T/6],	4913.4
818.396	6	23	y16-T	0.486	122.21	0.11	C150H195N44O85P15S15	ov.:[a16-C/6,a*16-C/6,c05/2],	4916.42
825.563	2	546	d05	0.284	3387.22	0.024	C49H64N17O28P5S5	iso.:[w05],	1653.14
665.551	2	244	d04	-0.749	1757.51	0.255	C39H51N15O22P4S4	iso.:[w04],ov.:[d*02/1,a11-C/5,a*11-C/5],high,1.07,	1333.12
827.078	3	1003	z08	-0.086	566.859	0.031	C78H99N24O42P7S7		2484.26
834.815	4	242	a11-C	0.134	19.922	0.756	C103H131N31O57P10S10	ov.:[a*11-C/4,Fomivirsen PS/8,Fomivirsen PS-e/8],high,1.91,	3343.29
836.401	6	921	a16	0.251	118.21	0.142	C155H199N46O86P15S15	iso.:[z16],ov.:[a*16/6],	5024.45
837.458	5	777	d*13	0.304	147.338	0.01	C126H163N39O72P13S13	ov.:[d13/5],	4192.33
853.072	2	13	a06-G	-0.718	103.888	0.175	C54H69N14O30P5S5	ov.:[z*11/4,z11/4,z06-T/2],high,1.37,	1708.16
855.225	6	268	d*16	0.032	1928.06	0.131	C155H201N46O89P16S16	iso.:[w*16],ov.:[d16/6],	5137.4
855.393	6	406	d16	0.176	2932.5	0.131	C155H202N46O89P16S16	iso.:[w16],ov.:[d*16/6],	5138.4
856.072	4	673	z*11	0.149	5411.75	0.175	C107H136N31O59P10S10	ov.:[a06-G/2,z11/4,z06-T/2],	3428.32
856.324	4	1020	z11	-0.49	9145.09	0.175	C107H137N31O59P10S10	ov.:[a06-G/2,z*11/4,z06-T/2],	3429.32
856.664	5	25	a14-C	-0.244	158.187	0.126	C132H169N38O74P13S13	ov.:[a19/7,a*19/7],high,5.34,	4288.36
857.352	7	352	a*19	0.11	762.388	0.126	C185H236N55O103P18S18	iso.:[z*19],ov.:[a19/7,a14-C/5],	6008.52
809.867	5	219	z13	-0.039	165.692	0.36	C126H162N36O70P12S12	ov.:[z*13/5],	4054.37
857.496	7	482	a19	-0.043	428.1	0.126	C185H237N55O103P18S18	iso.:[z19],ov.:[a*19/7,a14-C/5],	6009.52
859.059	3	38	x08	-0.012	147.334	0.096	C78H100N24O44P8S8		2580.2
864.727	3	620	w*08	0.249	403.781	0.092	C78H101N24O45P8S8	ov.:[w08/3,c*08/3,c08/3,a17-T/6,a*17-T/6],	2597.2
865.063	3	776	w08	0.251	538.264	0.092	C78H102N24O45P8S8	ov.:[w*08/3,c*08/3,c08/3,a17-T/6,a*17-T/6],high,1.05,	2598.21
870.67	5	211	z*14	-0.066	1616.36	0.111	C135H173N39O75P13S13	ov.:[z14/5],	4358.39
870.872	5	314	z14	-0.284	1928.41	0.111	C135H174N39O75P13S13	ov.:[z*14/5],	4359.39
1137.58	2	200	w*07	0.044	1379.58	0.249	C68H88N22O39P7S7		2277.18
873.062	3	267	d*08	-0.091	1104.22	0.184	C78H100N27O44P8S8	ov.:[a17-C/6,y17-T/6,d08/3,y17-C/6],	2622.21
939.676	5	198	z*15	0.206	1920.9	0.215	C145H185N44O80P14S14	ov.:[z15/5],	4703.42
744.807	4	189	a10-G	-0.286	11.308	0.236	C92H118N27O51P9S9	iso.:[z10-T],	2983.26
873.398	3	299	d08	0.026	1249.02	0.184	C78H101N27O44P8S8	ov.:[a17-C/6,y17-T/6,d*08/3,y17-C/6],	2623.22
873.632	7	262	d*19	0.541	1916.89	0.086	C185H239N55O106P19S19	iso.:[w*19],ov.:[d19/7],	6122.47
745.421	8	171	w*19-G	0.131	15.223	0.172	C180H234N50O105P19S19	ov.:[d19-G/8,c19-T/8],	5971.42
753.662	5	161	a*12	0.325	87.391	0.107	C117H148N36O64P11S11	ov.:[a12/5],	3773.35
874.233	6	19	y17-C	0.044	159.113	0.184	C161H209N45O92P16S16	ov.:[a17-C/6,y17-T/6,d08/3,d*08/3],high,1.95,	5251.44
878.672	5	987	a*14	0.093	3566.08	0.124	C136H173N41O75P13S13	ov.:[a14/5],	4398.39
878.873	5	1086	a14	-0.002	3962.72	0.124	C136H174N41O75P13S13	ov.:[a*14/5],	4399.4
693.714	6	155	w13	-0.102	1040.23	0.201	C126H165N36O73P13S13	ov.:[w*13/6,a*18-C/8],	4168.33
879.455	5	43	d14-C	-0.172	237.898	0.192	C132H172N38O77P14S14	ov.:[c17-G/6],high,1.33,	4402.31
753.864	5	153	a12	-0.103	84.444	0.107	C117H149N36O64P11S11	ov.:[a*12/5],	3774.35
880.31	4	32	x11	-0.073	169.628	0.092	C107H138N31O61P11S11		3525.27
884.561	4	456	w*11	-0.082	3261.71	0.096	C107H139N31O62P11S11	ov.:[a*20-C/7,w11/4,a20-C/7,y20-T/7,c11/4,c*11/4],	3542.27
884.813	4	625	w11	0.206	2921.48	0.096	C107H140N31O62P11S11	ov.:[a*20-C/7,a20-C/7,y20-T/7,w*11/4,c11/4,c*11/4],	3543.28
886.31	4	30	c*11	0.019	279.851	0.096	C107H136N34O60P11S11	ov.:[a*20-C/7,w11/4,a20-C/7,y20-T/7,w*11/4,c11/4],high,1.08,	3549.27
890.224	6	37	d17-C	0.666	151.489	0.123	C161H210N45O94P17S17	iso.:[w17-C],	5347.39
890.812	4	254	d*11	0.04	2735.81	0.105	C107H138N34O61P11S11	ov.:[x14/5,d11/4],high,1.06,	3567.28
706.062	4	138	a*09	-0.629	1017.18	0.361	C88H110N29O47P8S8	ov.:[a09/4],	2828.28
891.065	4	216	d11	0.325	1055.27	0.105	C107H139N34O61P11S11	ov.:[d*11/4,x14/5],high,1.33,	3568.29
835.562	8	136	Fomivirsen PS-e	-0.445	13.106	0.756	C204H263N63O113P20S21	ov.:[a11-C/4,a*11-C/4,Fomivirsen PS/8],	6691.55
745.661	5	135	z*12	-0.008	13.022	0.182	C116H148N34O64P11S11	ov.:[z12/5],	3733.34
943.481	5	134	y15	0.65	68.705	0.118	C145H188N44O81P14S14	ov.:[a12/4,a*12/4,a15/5,a*15/5,a18/6,a*18/6],high,2.79,	4722.44
835.774	7	131	a*19-G	-0.242	13.682	0.349	C180H231N50O102P18S18	ov.:[a19-G/7],high,1.18,	5857.47
706.314	4	130	a09	-0.363	956.8	0.361	C88H111N29O47P8S8	ov.:[a*09/4],	2829.28
893.461	5	565	w*14	0.272	627.933	0.107	C135H176N39O78P14S14	ov.:[w14/5],	4472.34
893.663	5	788	w14	-0.083	847.033	0.107	C135H177N39O78P14S14	ov.:[w*14/5],	4473.35
898.132	1	180	a03	-0.077	1065.37	0.018	C29H35N13O13P2S2	iso.:[z03],	899.139
732.226	6	128	a14	-0.49	279.815	0.386	C136H174N41O75P13S13	ov.:[a*14/6],	4399.4
900.927	7	395	a*20	-0.475	2695.54	0.139	C194H248N58O108P19S19	iso.:[z*20],ov.:[a20/7,y12-G/4],	6313.54
745.863	5	127	z12	-0.028	13.222	0.182	C116H149N34O64P11S11	ov.:[z*12/5],	3734.35
901.071	7	492	a20	-0.098	3590.68	0.139	C194H249N58O108P19S19	iso.:[z20],ov.:[y12-G/4,a*20/7],	6314.55
901.462	5	129	d*14	0.128	958.514	0.098	C136H176N41O78P14S14	ov.:[d14/5],	4512.35
901.487	7	32	d20-C	0.323	255.172	0.152	C190H247N55O110P20S20	iso.:[w20-C],	6317.46
901.664	5	155	d14	0.055	1235.99	0.098	C136H177N41O78P14S14	ov.:[d*14/5],	4513.36
897.124	1	117	a*03	-0.462	350.082	0.205	C29H34N13O13P2S2	iso.:[z*03],	898.131
902.046	2	15	w*06-G	0.493	119.612	0.115	C53H70N15O32P6S6		1806.11
908.563	6	540	d*17	0.115	3548.69	0.066	C165H214N48O95P17S17	iso.:[w*17],ov.:[d17/6],high,1.06,	5457.42
908.73	6	709	d17	0.076	4659.3	0.066	C165H215N48O95P17S17	iso.:[w17],ov.:[d*17/6],	5458.43
916.142	1	28	b03	-1.135	200.733	0.024	C29H37N13O14P2S2	iso.:[y03],	917.149
809.666	5	112	z*13	0.065	86.671	0.36	C126H161N36O70P12S12	ov.:[z13/5],	4053.36
917.206	7	150	d*20	0.157	1122.36	0.156	C194H251N58O111P20S20	iso.:[w*20],ov.:[d20/7,a*18-G/6,a18-G/6,a*15-T/5,a15-T/5],	6427.5
917.35	7	250	d20	-0.08	1868.08	0.156	C194H252N58O111P20S20	iso.:[w20],ov.:[d*20/7,a*18-G/6,a18-G/6,a*15-T/5,a15-T/5],	6428.5
666.048	1	108	d*02	-0.3	750.943	0.255	C19H25N8O11P2S2	iso.:[w*02],ov.:[d04/2,a11-C/5,a*11-C/5],high,1.31,	667.056
835.918	7	107	a19-G	0.3	11.4	0.349	C180H232N50O102P18S18	iso.:[z19-G],ov.:[a*19-G/7],high,1.38,	5858.48
836.886	6	107	d16-C	-0.075	18.672	0.127	C151H197N43O88P16S16	iso.:[w16-C],	5027.36
917.467	5	15	a*15-T	-0.86	113.397	0.156	C141H180N41O79P14S14	ov.:[d20/7,d*20/7,a*18-G/6,a18-G/6,a15-T/5],high,4.88,	4592.37
746.421	8	104	c19-T	-0.23	13.036	0.172	C180H232N53O103P19S19	iso.:[x19-T],ov.:[d19-G/8,w*19-G/8],high,1.11,	5979.42
917.669	5	20	a15-T	0.025	143.101	0.156	C141H181N41O79P14S14	iso.:[z15-C],ov.:[d20/7,d*20/7,a*18-G/6,a18-G/6,a*15-T/5],high,4.7,	4593.38
746.48	7	101	a*17-C	-1.595	12.598	0.142	C161H206N45O91P16S16	ov.:[a17-C/7,y17-T/7],high,1.05,	5232.41
693.546	6	99	w*13	-0.184	662.894	0.201	C126H164N36O73P13S13	ov.:[w13/6,a*18-C/8],	4167.32
917.732	6	19	a*18-G	-0.02	135.159	0.156	C170H219N45O97P17S17	ov.:[d20/7,d*20/7,a18-G/6,a*15-T/5,a15-T/5],high,3.49,	5512.44
732.058	6	92	a*14	-0.269	198.988	0.386	C136H173N41O75P13S13	ov.:[a14/6],	4398.39
746.626	7	90	a17-C	0.429	11.743	0.142	C161H207N45O91P16S16	iso.:[z17-C],ov.:[y17-T/7,a*17-C/7],	5233.43
1240.62	2	90	z*08	-0.123	651.538	0.214	C78H98N24O42P7S7		2483.25
917.901	6	21	a18-G	0.277	146.222	0.156	C170H220N45O97P17S17	iso.:[z18-G],ov.:[d20/7,d*20/7,a*18-G/6,a*15-T/5,a15-T/5],high,1.66,	5513.45
943.559	6	88	d18-C	-0.979	45.12	0.361	C171H223N47O100P18S18	iso.:[w18-C],ov.:[d09-C/3,d15-C/5],high,2.38,	5667.4
921.098	2	346	z06	0.381	2024.89	0.015	C58H73N20O30P5S5		1844.21
928.093	2	545	a*06	0.143	4795.06	0.134	C59H73N19O31P5S5		1858.2
928.417	3	615	z*09	0.163	5943.79	0.118	C87H110N27O47P8S8	ov.:[z09/3],	2788.27
928.597	2	528	a06	-0.184	4947.19	0.041	C59H74N19O31P5S5		1859.21
928.753	3	754	z09	0.261	8625.09	0.118	C87H111N27O47P8S8	ov.:[z*09/3],high,1.18,	2789.28
930.103	2	50	y06	0.251	136.92	0.132	C58H75N20O31P5S5		1862.22
932.328	4	332	z*12	-0.114	1075.75	0.113	C116H148N34O64P11S11	ov.:[z12/4],	3733.34
932.581	4	449	z12	0.966	1311.74	0.113	C116H149N34O64P11S11	ov.:[z*12/4],	3734.35
939.858	5	27	c15-C	-0.159	264.433	0.155	C142H183N40O82P15S15		4704.32
942.329	4	634	a*12	-0.437	696.134	0.118	C117H148N36O64P11S11	ov.:[a12/4,y15/5,a15/5,a*15/5,a18/6,a*18/6],	3773.35
942.582	4	798	a12	0.162	932.727	0.118	C117H149N36O64P11S11	ov.:[a*12/4,y15/5,a15/5,a*15/5,a18/6,a*18/6],high,1.41,	3774.36
942.675	5	460	a*15	-1.156	457.316	0.118	C146H186N43O81P14S14	ov.:[a12/4,a*12/4,y15/5,a15/5,a18/6,a*18/6],high,1.59,	4718.41
943.46	5	71	d15-C	-0.291	36.403	0.361	C142H185N40O83P15S15	ov.:[d09-C/3,d18-C/6],high,2.29,	4722.33
942.878	5	441	a15	-0.155	332.224	0.118	C146H187N43O81P14S14	ov.:[a12/4,a*12/4,y15/5,a*15/5,a18/6,a*18/6],high,1.53,	4719.42
942.908	6	835	a*18	0.608	677.732	0.118	C175H224N50O98P17S17	iso.:[z*18],ov.:[a12/4,a*12/4,y15/5,a15/5,a*15/5,a18/6],	5663.49
751.051	6	70	d*14	0.171	24.13	0.126	C136H176N41O78P14S14	ov.:[d14/6],	4512.35
720.403	3	67	z07	-0.732	502.058	0.207	C68H86N22O36P6S6	ov.:[z*07/3],	2164.23
943.075	6	494	a18	-0.621	344.747	0.118	C175H225N50O98P17S17	iso.:[z18],ov.:[a12/4,a*12/4,y15/5,a15/5,a*15/5,a*18/6],	5664.49
960.816	4	226	w*12	-0.161	1630.07	0.078	C116H151N34O67P12S12	ov.:[w12/4,d18/6,w15/5,w*15/5,d*18/6],	3847.29
806.304	4	63	c*10	-0.003	47.498	0.106	C97H123N32O54P10S10	ov.:[d15/6,d*15/6,w*10/4,w10/4,c10/4],high,1.32,	3229.24
783.063	6	63	z15	-0.19	195.772	0.814	C145H186N44O80P14S14	ov.:[z*15/6],high,2.03,	4704.42
961.068	4	293	w12	-0.089	2113.32	0.078	C116H152N34O67P12S12	ov.:[w*12/4,d18/6,w15/5,w*15/5,d*18/6],	3848.3
961.899	6	70	d*18	-0.446	319.599	0.078	C175H227N50O101P18S18	iso.:[w*18],ov.:[w12/4,w*12/4,d18/6,w15/5,w*15/5],high,2.24,	5777.44
738.443	5	60	w12-G	-0.051	19.396	0.57	C111H147N29O66P12S12	ov.:[w*12-G/5,x12-T/5],high,1.35,	3697.25
962.466	5	200	w*15	-0.648	1270.24	0.078	C145H188N44O83P15S15	ov.:[w12/4,w*12/4,d18/6,w15/5,d*18/6],	4817.37
838.491	7	57	y19-G	0.75	23.227	0.144	C180H234N50O103P18S18		5876.49
738.556	4	55	z10-G	-0.057	16.126	0.081	C92H119N24O52P9S9		2958.25
962.669	5	218	w15	0.012	1542.77	0.078	C145H189N44O83P15S15	ov.:[w12/4,w*12/4,d18/6,w*15/5,d*18/6],	4818.38
782.896	6	54	z*15	-0.051	160.51	0.814	C145H185N44O80P14S14	ov.:[z15/6],high,2.17,	4703.42
965.467	5	54	d*15	-0.48	395.122	0.146	C146H189N43O84P15S15	ov.:[d15/5,w*09/3],	4832.37
965.669	5	52	d15	0.314	380.488	0.146	C146H190N43O84P15S15	ov.:[d*15/5,w*09/3],	4833.38
985.071	2	51	d*06	0.35	346.252	0.202	C59H76N19O34P6S6		1972.16
966.401	3	315	w*09	-0.58	2368.01	0.146	C87H113N27O50P9S9	ov.:[d15/5,d*15/5],	2902.22
720.067	3	49	z*07	-0.206	387.14	0.207	C68H85N22O36P6S6	ov.:[z07/3],	2163.22
748.296	8	48	c19-C	0.32	10.892	0.185	C181H233N52O104P19S19	iso.:[x19-C],ov.:[d19-T/8],	5994.43
751.219	6	48	d14	0.111	16.836	0.126	C136H177N41O78P14S14	ov.:[d*14/6],	4513.36
738.242	5	48	w*12-G	0.755	14.74	0.57	C111H146N29O66P12S12	ov.:[w12-G/5,x12-T/5],	3696.25
943.057	3	45	d09-C	-0.698	35.885	0.361	C84H109N26O49P9S9	ov.:[d15-C/5,d18-C/6],high,2.4,	2832.19
857.913	7	44	d19-C	0.948	34.109	0.013	C181H235N52O105P19S19	iso.:[w19-C],	6012.44
966.737	3	404	w09	0.199	2997.64	0.066	C87H114N27O50P9S9		2903.23
970.818	4	160	d*12	-0.18	1044.64	0.083	C117H151N36O67P12S12	ov.:[d12/4],	3887.3
971.07	4	180	d12	0.208	1174.76	0.083	C117H152N36O67P12S12	ov.:[d*12/4],	3888.31
978.074	2	305	w06	-0.715	2185.46	0.059	C58H76N20O33P6S6	ov.:[a16-T/5,a*16-T/5,a*19-T/6,d09/3,a13-G/4,a*13-G/4,d*09/3,a*16-C/5,a*19-C/6,y19-T/6],	1958.16
749.199	7	42	y17-C	0.776	10.86	0.175	C161H209N45O92P16S16		5251.44
979.737	3	228	d*09	0.333	1313.64	0.059	C88H113N29O50P9S9	ov.:[a16-T/5,a*16-T/5,w06/2,a*19-T/6,d09/3,a13-G/4,a*13-G/4,a*16-C/5,a*19-C/6,y19-T/6],	2942.23
980.073	3	237	d09	0.396	1380.26	0.059	C88H114N29O50P9S9	ov.:[a16-T/5,a*16-T/5,w06/2,a*19-T/6,a13-G/4,a*13-G/4,d*09/3,a*16-C/5,a*19-C/6,y19-T/6],high,1.09,	2943.24
981.074	4	15	a13-G	-0.717	114.433	0.059	C121H156N34O68P12S12	iso.:[z13-T],ov.:[a16-T/5,a*16-T/5,w06/2,a*19-T/6,d09/3,a*13-G/4,d*09/3,a*16-C/5,a*19-C/6,y19-T/6],	3928.33
1217.15	1	41	a*04	-0.146	321.378	0.206	C39H47N15O19P3S3	iso.:[z*04],	1218.15
981.472	5	15	a*16-C	0.135	108.897	0.059	C151H193N43O85P15S15	ov.:[a16-T/5,a*16-T/5,w06/2,a*19-T/6,d09/3,a13-G/4,a*13-G/4,d*09/3,a*19-C/6,y19-T/6],high,1.14,	4912.4
831.384	6	40	c16-T	0.238	18.247	0.224	C150H194N44O86P16S16	iso.:[x16-T],ov.:[d16-G/6,w*16-G/6],	4994.35
749.464	5	40	y12	-0.3	11.06	0.218	C116H151N34O65P11S11		3752.36
858.077	2	40	z06-T	1.093	35.527	0.175	C53H67N18O28P5S5	ov.:[a06-G/2,z*11/4,z11/4],high,3.92,	1718.17
985.574	2	57	d06	0.137	388.092	0.09	C59H77N19O34P6S6		1973.16
991.076	4	18	a13-C	-0.437	132.725	0.178	C122H156N36O68P12S12	ov.:[a*10-G/3,a10-G/3,c03/1],	3968.33
993.412	3	19	a10-G	-0.145	139.443	0.178	C92H118N27O51P9S9	iso.:[z10-T],ov.:[a13-C/4,a*10-G/3,c03/1],	2983.26
831.064	4	39	a11-T	-0.922	18.352	0.345	C102H130N32O56P10S10	ov.:[a*11-T/4],	3328.29
733.05	7	39	d16	-0.041	92.434	0.162	C155H202N46O89P16S16	iso.:[w16],	5138.4
1000.41	6	85	a*19	0.128	537.866	0.094	C185H236N55O103P18S18	iso.:[z*19],ov.:[a19/6,a*10-T/3,a10-T/3,a16/5,a*16/5,y10-C/3,a10-C/3,a*10-C/3],	6008.52
1000.58	6	78	a19	0.159	493.165	0.094	C185H237N55O103P18S18	iso.:[z19],ov.:[a*19/6,a*10-T/3,a10-T/3,a16/5,a*16/5,y10-C/3,a10-C/3,a*10-C/3],	6009.53
806.049	7	37	c18-C	-0.688	23.5	0.79	C171H221N47O99P18S18	iso.:[x18-C],ov.:[x13-C/5],high,1.34,	5649.39
857.052	4	37	w11-C	0.343	186.148	0.205	C103H135N28O61P11S11		3432.24
736.679	8	37	y19-T	0.015	21.196	0.103	C180H233N53O102P18S18	ov.:[d09/4,d*09/4,a19-C/8,a*19-C/8],high,1.23,	5901.49
1003.68	5	544	a*16	0.758	3348.3	0.094	C155H198N46O86P15S15	iso.:[z*16],ov.:[a19/6,a*19/6,a*10-T/3,a10-T/3,a16/5,y10-C/3,a10-C/3,a*10-C/3],	5023.44
1003.88	5	87	a16	-0.636	556.13	0.094	C155H199N46O86P15S15	iso.:[z16],ov.:[a19/6,a*19/6,a*10-T/3,a10-T/3,a*16/5,y10-C/3,a10-C/3,a*10-C/3],	5024.45
1006.41	3	26	a*10-C	0.177	184.71	0.094	C93H117N29O51P9S9	ov.:[a19/6,a*19/6,a*10-T/3,a10-T/3,a16/5,a*16/5,y10-C/3,a10-C/3],	3022.26
751.059	4	34	a10-T	-0.188	11.929	0.114	C92H117N30O50P9S9	ov.:[b19/8,b*19/8],	3008.27
752.435	8	34	b19	0.052	15.495	0.114	C185H239N55O104P18S18	iso.:[y19],ov.:[b*19/8,a10-T/4],	6027.54
1297.59	2	34	w*08	-0.269	266.667	0.218	C78H101N24O45P8S8	ov.:[c*08/2,c08/2],	2597.2
1006.75	3	25	a10-C	-0.228	181.237	0.094	C93H118N29O51P9S9	ov.:[a19/6,a*19/6,a*10-T/3,a10-T/3,a16/5,a*16/5,y10-C/3,a*10-C/3],	3023.26
736.177	8	33	a*19-C	0.145	19.319	0.103	C181H231N52O102P18S18	ov.:[d09/4,d*09/4,a19-C/8,y19-T/8],	5897.47
1025.59	2	33	a07-G	-0.579	259.083	0.374	C64H81N19O35P6S6	iso.:[z07-C],ov.:[a*07-G/2],	2053.19
730.211	6	33	d14-T	-0.263	82.956	0.228	C131H171N39O76P14S14		4387.31
1012.09	1	150	d03	-0.189	1127.27	0.132	C29H38N13O16P3S3	iso.:[w03],ov.:[z13/4,z*13/4],high,1.06,	1013.09
1012.33	4	235	z*13	0.152	1848.82	0.132	C126H161N36O70P12S12	ov.:[z13/4,d03/1],	4053.37
955.073	7	32	Fomivirsen PS-e	0.162	27.417	0.242	C204H263N63O113P20S21	ov.:[Fomivirsen PS/7],	6691.55
750.845	5	32	c12-C	1.369	10.926	0.245	C113H145N33O65P12S12		3759.26
750.547	8	32	d19-C	0.068	10.508	0.133	C181H235N52O105P19S19	iso.:[w19-C],	6012.44
1012.59	4	249	z13	0.097	1903.82	0.132	C126H162N36O70P12S12	ov.:[z*13/4,d03/1],	4054.37
1018.59	4	809	a*13	0.096	5460.6	0.103	C126H160N39O69P12S12	ov.:[a13/4],	4078.37
1018.84	4	636	a13	-0.236	4173.09	0.103	C126H161N39O69P12S12	ov.:[a*13/4],high,1.41,	4079.38
777.591	2	31	b05	0.152	38.779	0.111	C49H63N17O26P4S4	iso.:[y05],	1557.2
1035.09	3	241	z*10	-0.324	1618.45	0.196	C97H123N29O53P9S9		3108.29
810.635	7	30	b*18	-0.014	22.536	2.691	C175H226N50O99P17S17	ov.:[b18/7],high,7.87,	5681.5
815.45	5	30	d13-C	-1.158	30.731	0.209	C122H159N36O71P13S13		4082.28
806.48	7	30	d18-T	0.745	22.513	0.086	C170H222N48O99P18S18	iso.:[w18-T],	5652.41
802.763	7	30	w*18-G	0.033	39.271	0.246	C170H222N45O100P18S18		5626.39
815.226	6	29	a*16-T	0.696	29.786	1.977	C150H192N44O84P15S15	ov.:[y16-G/6],high,1.3,	4897.4
762.489	7	29	a17	0.425	47.003	0.193	C165H212N48O92P16S16	iso.:[z17],ov.:[a*17/7],	5344.47
772.851	5	29	c*12	-0.05	98.709	0.184	C117H149N36O66P12S12	ov.:[c12/5],	3869.29
1035.43	3	312	z10	0.168	2095.24	0.025	C97H124N29O53P9S9		3109.3
1040.82	4	80	w*13	-0.308	572.305	0.091	C126H164N36O73P13S13	ov.:[w13/4],	4167.32
1041.07	4	85	w13	0.416	609.487	0.091	C126H165N36O73P13S13	ov.:[w*13/4],	4168.33
1043.43	3	677	a*10	-0.187	4357.7	0.125	C97H122N32O52P9S9	ov.:[a10/3],	3133.3
752.308	8	28	b*19	-0.267	12.294	0.114	C185H238N55O104P18S18	ov.:[b19/8,a10-T/4],	6026.53
1019.57	4	28	d13-C	-0.026	166.59	0.207	C122H159N36O71P13S13		4082.29
1043.76	3	686	a10	-0.243	5148.22	0.125	C97H123N32O52P9S9	ov.:[a*10/3],	3134.31
1047.07	4	94	d*13	-0.314	623.654	0.131	C126H163N39O72P13S13	ov.:[d13/4],	4192.32
1047.33	4	85	d13	-0.076	539.463	0.131	C126H164N39O72P13S13	ov.:[d*13/4],	4193.33
1025.08	2	27	a*07-G	0.604	213.288	0.374	C64H80N19O35P6S6	ov.:[a07-G/2],	2052.18
830.814	4	27	a*11-T	0.701	14.569	0.345	C102H129N32O56P10S10	ov.:[a11-T/4],	3327.28
754.809	4	27	a10-C	-0.247	24.326	0.196	C93H118N29O51P9S9	ov.:[a*10-C/4],	3023.26
827.216	6	27	c16-G	-0.118	15.211	0.176	C150H195N41O87P16S16	iso.:[x16-G],	4969.34
863.453	5	27	w14-G	0.586	83.11	1.179	C130H172N34O77P14S14	ov.:[w*14-G/5,d11-C/4,x14-T/5],	4322.3
1060.83	4	14	a*14-G	0.04	102.682	0.165	C131H168N36O74P13S13	ov.:[a14-G/4,y14-T/4],	4247.34
879.493	7	26	a20-G	0.342	144.918	0.228	C189H244N53O107P19S19	iso.:[z20-G],	6163.5
892.572	6	26	b*17	-0.095	27.69	0.38	C165H213N48O93P16S16	ov.:[a17/6,a*17/6,a09-G/3,a*09-G/3],high,1.58,	5361.47
762.057	6	26	z15-T	0.085	39.348	0.146	C140H180N42O78P14S14	ov.:[y15-G/6],	4578.38
1067.41	3	29	x10	-0.555	218.417	0.034	C97H125N29O55P10S10		3205.24
1073.08	3	243	w*10	0.021	1503.09	0.091	C97H126N29O56P10S10	ov.:[w10/3,c*10/3],	3222.25
757.466	5	25	b12	-0.51	22.733	2.835	C117H151N36O65P11S11	ov.:[b*12/5],high,1.42,	3792.36
773.052	5	25	c12	-0.056	83.929	0.184	C117H150N36O66P12S12	ov.:[c*12/5],high,1.4,	3870.3
863.303	4	25	d11-C	-0.526	76.953	1.179	C103H134N31O60P11S11	ov.:[w14-G/5,w*14-G/5,x14-T/5],high,1.47,	3457.24
863.251	5	25	w*14-G	0.168	61.321	1.179	C130H171N34O77P14S14	ov.:[w14-G/5,d11-C/4,x14-T/5],	4321.29
956.566	4	25	x12	0.148	109.769	1.659	C116H150N34O66P12S12	ov.:[x15/5],high,4.18,	3830.29
767.559	6	25	y15-C	0.59	82.263	0.22	C141H183N41O80P14S14		4611.4
762.345	7	24	a*17	0.062	31.584	0.193	C165H211N48O92P16S16	iso.:[z*17],ov.:[a17/7],	5343.46
839.346	7	24	a*19-T	-0.064	26.594	0.099	C180H230N53O101P18S18	ov.:[a19-T/7],	5882.47
839.235	6	24	b*16	-0.1	26.705	0.222	C155H200N46O87P15S15	ov.:[b16/6],	5041.45
613.729	3	24	z06	0.183	173.533	0.265	C58H73N20O30P5S5	ov.:[z*06/3],	1844.21
891.402	3	23	a*09-G	-0.196	110.031	0.38	C83H105N24O46P8S8	ov.:[a17/6,a*17/6,a09-G/3,b*17/6],high,1.96,	2677.23
808.621	7	23	d18-C	-1.183	18.622	0.3	C171H223N47O100P18S18	iso.:[w18-C],ov.:[c13-T/5],high,1.13,	5667.4
890.062	5	23	x14	1.177	93.699	0.105	C135H175N39O77P14S14	ov.:[d*11/4,d11/4],high,2.03,	4455.34
760.89	6	23	y15-G	-0.269	31.527	0.146	C140H183N39O80P14S14	ov.:[z15-T/6],high,1.06,	4571.39
1073.41	3	295	w10	-0.107	1741.13	0.091	C97H127N29O56P10S10	ov.:[w*10/3,c*10/3],	3223.26
1081.11	2	145	z07	0.361	1063.19	0.048	C68H86N22O36P6S6		2164.23
955.217	7	22	Fomivirsen PS	0.262	18.595	0.242	C204H263N63O113P20S21	ov.:[Fomivirsen PS-e/7],	6693.57
810.779	7	22	b18	-0.086	16.651	2.691	C175H227N50O99P17S17	iso.:[y18],ov.:[b*18/7],	5682.51
1310.1	2	22	d*08	-0.205	163.491	0.211	C78H100N27O44P8S8		2622.21
813.469	5	22	y13	0.072	19.284	0.215	C126H164N36O71P12S12		4072.38
1081.41	3	128	d*10	0.181	974.575	0.078	C97H125N32O55P10S10	ov.:[d10/3],	3247.26
1081.75	3	114	d10	-0.227	816.676	0.078	C97H126N32O55P10S10	ov.:[d*10/3],	3248.26
1099.75	3	21	a*11-G	-0.174	216.814	0.746	C102H130N29O57P10S10	ov.:[a11-G/3],high,2.51,	3302.27
785.064	3	21	a08-G	0.57	17.398	0.121	C73H93N22O40P7S7	iso.:[z08-T],ov.:[a15/6,a*15/6,y15/6],	2358.21
1088.59	4	41	z*14	-0.491	314.697	0.144	C135H173N39O75P13S13	ov.:[z14/4],	4358.39
1088.84	4	44	z14	0.194	338.028	0.144	C135H174N39O75P13S13	ov.:[z*14/4],	4359.4
786.082	1	20	a*03-C	0.717	18.561	0.144	C25H29N10O12P2S2		787.089
754.557	4	20	a*10-C	-0.554	15.446	0.196	C93H117N29O51P9S9	ov.:[a10-C/4],	3022.26
1100.09	3	20	a11-G	0.395	108.671	0.746	C102H131N29O57P10S10	iso.:[z11-T],ov.:[a*11-G/3],high,2.97,	3303.28
784.659	5	20	a13-G	0.292	16.57	1.283	C121H156N34O68P12S12	iso.:[z13-T],ov.:[a*13-G/5],high,2.28,	3928.33
816.053	2	20	c*05	-0.393	16.685	0.214	C49H61N17O27P5S5		1634.12
880.554	6	20	c17-G	0.099	99.773	0.192	C160H208N43O93P17S17	iso.:[x17-G],ov.:[d14-C/5],high,1.08,	5289.37
786.049	6	20	d15-C	0.372	105.149	0.275	C142H185N40O83P15S15	ov.:[c20-C/8],	4722.34
830.218	6	20	d16-G	-0.097	10.669	0.224	C150H197N41O88P16S16	iso.:[w16-G],ov.:[w*16-G/6,c16-T/6],	4987.35
783.549	8	20	w*20-G	0.494	66.716	1.001	C189H246N53O110P20S20	ov.:[c15-C/6,d15-T/6],high,3.42,	6276.45
1098.59	4	313	a*14	-0.145	2455.97	0.177	C136H173N41O75P13S13	ov.:[a14/4],	4398.39
1098.84	4	300	a14	-0.559	2734.81	0.177	C136H174N41O75P13S13	ov.:[a*14/4],	4399.4
1100.61	2	407	a*07	-0.203	4249.74	0.009	C69H85N24O36P6S6		2203.23
1101.11	2	310	a07	0.402	889.038	0.028	C69H86N24O36P6S6		2204.24
1138.09	2	257	w07	-0.074	1796.77	0.058	C68H89N22O39P7S7		2278.19
1141.77	3	205	z*11	0.366	1461.8	0.145	C107H136N31O59P10S10	ov.:[z11/3],	3428.32
1142.1	3	277	z11	0.664	2124.93	0.145	C107H137N31O59P10S10	ov.:[z*11/3],	3429.33
757.264	5	19	b*12	-0.256	16.887	2.835	C117H150N36O65P11S11	ov.:[b12/5],	3791.36
783.047	6	19	c15-C	-0.274	59.042	1.001	C142H183N40O82P15S15	ov.:[d15-T/6,w*20-G/8],high,2.81,	4704.32
762.176	8	19	c19	0.054	25.901	0.153	C185H238N55O105P19S19	iso.:[x19],ov.:[c17-C/7,d17-T/7,c*19/8],	6105.47
732.712	6	19	d14-C	0.447	65.981	0.13	C132H172N38O77P14S14		4402.31
728.56	6	19	y14	-0.288	118.192	0.239	C135H176N39O76P13S13		4377.41
1150.1	3	519	a*11	-0.313	3688.32	0.123	C107H135N34O58P10S10	ov.:[a11/3],	3453.32
1150.44	3	467	a11	0.029	3257.03	0.123	C107H136N34O58P10S10	ov.:[a*11/3],high,1.12,	3454.33
1158.09	2	27	d07	0.053	209.285	0.129	C69H89N24O39P7S7		2318.19
784.457	5	18	a*13-G	0.239	14.808	1.283	C121H155N34O68P12S12	ov.:[a13-G/5],high,1.7,	3927.32
945.909	6	18	b*18	-0.266	56.031	0.37	C175H226N50O99P17S17	ov.:[b18/6],high,1.51,	5681.5
892.741	3	18	y09-T	-0.352	19.17	0.208	C82H107N25O46P8S8		2681.25
780.821	4	18	y10	0.362	67.339	0.225	C97H126N29O54P9S9		3127.31
1218.16	1	36	a04	0.067	283.562	0.034	C39H48N15O19P3S3	iso.:[z04],	1219.16
841.489	7	17	a*19-C	0.102	97.808	0.197	C181H231N52O102P18S18	ov.:[a19-C/7,y19-T/7],high,1.07,	5897.47
891.738	3	17	a09-G	-0.038	22.848	0.38	C83H106N24O46P8S8	iso.:[z09-C],ov.:[a17/6,a*17/6,a*09-G/3,b*17/6],high,2.25,	2678.24
769.43	8	17	a20-G	-0.077	51.205	0.111	C189H244N53O107P19S19	iso.:[z20-G],ov.:[w12/5,w*12/5,a*20-G/8],	6163.5
839.402	6	17	b16	-0.13	18.772	0.222	C155H201N46O87P15S15	iso.:[y16],ov.:[b*16/6],	5042.46
765.062	7	17	b17	-0.099	51.92	0.364	C165H214N48O93P16S16	iso.:[y17],ov.:[b*17/7],	5362.48
762.05	8	17	c*19	-0.478	25.467	0.153	C185H237N55O105P19S19	ov.:[c17-C/7,d17-T/7,c19/8],	6104.46
765.72	3	17	c07	0.238	57.627	0.047	C69H87N24O38P7S7		2300.18
754.617	7	17	c17-G	0.285	13.129	0.197	C160H208N43O93P17S17	iso.:[x17-G],	5289.37
786.424	8	17	c20-C	0.121	124.378	0.275	C190H245N55O109P20S20	iso.:[x20-C],ov.:[d15-C/6],high,1.26,	6299.45
871.454	5	17	d14-G	0.098	107.868	2.5	C131H172N36O77P14S14	iso.:[w14-C],ov.:[c14-T/5],high,1.44,	4362.31
783.549	6	17	d15-T	0.385	56.709	1.001	C141H184N41O82P15S15	iso.:[w15-C],ov.:[c15-C/6,w*20-G/8],high,4.66,	4707.34
762.905	7	17	d17-C	0.009	27.804	0.159	C161H210N45O94P17S17	iso.:[w17-C],	5347.38
864.852	5	17	x14-T	-0.346	11.815	1.179	C130H169N37O75P14S14	ov.:[w14-G/5,w*14-G/5,d11-C/4],high,5.37,	4329.29
909.668	5	17	z15-G	-0.091	110.87	0.584	C140H181N39O79P14S14	ov.:[a12-T/4,a*12-T/4],high,3.34,	4553.38
1241.12	2	87	z08	-0.243	628.315	0.048	C78H99N24O42P7S7		2484.26
1253.12	2	156	a*08	-0.272	1163.05	0.077	C78H97N27O41P7S7		2508.25
1253.62	2	137	a08	-0.209	1020.21	0.086	C78H98N27O41P7S7		2509.26
910.819	4	16	a*12-T	0.676	90.619	0.584	C112H142N34O62P11S11	ov.:[a12-T/4,z15-G/5],	3647.31
865.576	2	16	a06-T	0.459	13.531	1.5	C54H68N17O29P5S5	iso.:[z06-C],ov.:[b11/4,b*11/4],high,5.32,	1733.17
946.077	6	16	b18	0.308	49.805	0.37	C175H227N50O99P17S17	iso.:[y18],ov.:[b*18/6],high,1.37,	5682.51
776.38	6	16	c15-G	0.298	48.126	0.545	C141H183N38O82P15S15	ov.:[w15-G/6,x15-T/6,d15-G/6,c10-C/4,d10-T/4,c15-T/6,c20-G/8],high,2.49,	4664.32
721.299	8	16	d18	0.014	114.582	0.238	C175H228N50O101P18S18	iso.:[w18],ov.:[d*18/8],	5778.45
806.847	5	16	x13-C	-0.074	14.03	0.79	C122H158N33O71P13S13	ov.:[c18-C/7],high,1.52,	4039.27
778.047	6	16	x15-T	-0.196	50.125	0.545	C140H181N42O80P15S15	ov.:[c15-G/6,w15-G/6,d15-G/6,c10-C/4,d10-T/4,c15-T/6,c20-G/8],high,1.78,	4674.33
1255.08	2	16	d08-C	-0.185	113.105	0.165	C74H96N24O43P8S8		2512.17
1289.09	2	21	x08	-0.07	157.553	0.121	C78H100N24O44P8S8		2580.2
1298.1	2	34	w08	0.243	268.261	0.061	C78H102N24O45P8S8		2598.21
1310.6	2	28	d08	-0.687	208.525	0.106	C78H101N27O44P8S8		2623.21
1332.11	1	42	d04	-0.015	352.427	0.082	C39H51N15O22P4S4	iso.:[w04],	1333.12
871.231	6	15	a17-C	-0.356	89.506	0.184	C161H207N45O91P16S16	iso.:[z17-C],ov.:[y17-T/6,d08/3,d*08/3,y17-C/6],high,1.45,	5233.43
730.048	4	15	c*09	-0.276	37.707	0.303	C88H111N29O49P9S9	ov.:[c16/7,c*16/7],high,1.21,	2924.22
778.796	4	15	c10-C	0.636	151.271	0.545	C93H119N29O53P10S10	ov.:[c15-G/6,w15-G/6,x15-T/6,d15-G/6,d10-T/4,c15-T/6,c20-G/8],high,1.9,	3119.21
808.849	5	15	c13-T	0.149	12.155	0.3	C121H156N37O69P13S13	ov.:[d18-C/7],	4049.28
760.331	7	15	c17-C	-0.194	21.73	0.153	C161H208N45O93P17S17	iso.:[x17-C],ov.:[d17-T/7,c*19/8,c19/8],high,1.13,	5329.37
871.202	7	15	c19	-0.663	89.726	0.217	C185H238N55O105P19S19	iso.:[x19],	6105.46
929.558	4	15	w12-T	0.198	41.076	0.271	C111H146N32O65P12S12	ov.:[c12-G/4,x15-G/5],high,1.33,	3722.26
932.459	5	15	w15-G	-0.044	43.822	0.214	C140H184N39O82P15S15	ov.:[w*15-G/5,x15-T/5,c18-G/6,d12-G/4,c12-T/4,c15-T/5],	4667.33
885.638	7	15	y20-T	0.169	57.471	0.096	C189H245N56O107P19S19	ov.:[a*20-C/7,w11/4,a20-C/7,w*11/4,c11/4,c*11/4],high,4.68,	6206.52
1413.13	2	70	a*09	-0.188	498.804	0.071	C88H110N29O47P8S8		2828.28
769.304	8	14	a*20-G	0.122	42.169	0.111	C189H243N53O107P19S19	ov.:[w12/5,w*12/5,a20-G/8],	6162.49
853.664	5	14	a14-T	-0.049	116.548	0.372	C131H168N39O73P13S13	ov.:[a*14-T/5],high,1.38,	4273.36
885.208	7	14	a20-C	-0.197	66.429	0.096	C190H244N55O107P19S19	iso.:[z20-C],ov.:[a*20-C/7,w11/4,y20-T/7,w*11/4,c11/4,c*11/4],high,2.79,	6203.5
709.18	8	14	b*18	0.007	106.971	0.233	C175H226N50O99P17S17	ov.:[b18/8],	5681.5
859.925	7	14	b*19	0.045	47.889	0.266	C185H238N55O104P18S18	ov.:[b19/7],high,1.11,	6026.53
903.644	7	14	b20	-0.087	108.343	0.295	C194H251N58O109P19S19	iso.:[y20],ov.:[b*20/7],	6332.56
867.059	3	14	c*08	-0.08	89.362	0.092	C78H98N27O43P8S8	ov.:[w08/3,w*08/3,c08/3,a17-T/6,a*17-T/6],	2604.2
816.557	2	14	c05	-0.09	11.308	0.11	C49H62N17O27P5S5	iso.:[x05],ov.:[a16-C/6,a*16-C/6,y16-T/6],	1635.13
928.805	4	14	c12-G	-0.179	173.227	0.271	C112H145N31O65P12S12	iso.:[x12-C],ov.:[x15-G/5,w12-T/4],high,1.84,	3719.25
780.547	6	14	c15-T	-0.633	47.628	0.545	C141H182N41O81P15S15	iso.:[x15-C],ov.:[c15-G/6,w15-G/6,x15-T/6,d15-G/6,c10-C/4,d10-T/4,c20-G/8],	4689.32
941.06	6	14	d18-T	-0.129	121.486	0.244	C170H222N48O99P18S18	iso.:[w18-T],	5652.41
1036.57	4	14	x13	-1.112	92.875	0.168	C126H163N36O72P13S13		4150.31
814.228	6	14	y16-G	0	12.045	1.977	C150H196N41O86P15S15	ov.:[a*16-T/6],high,7.65,	4891.41
771.681	8	14	y20-G	0.035	62.459	0.083	C189H246N53O108P19S19	ov.:[d*07/3,d07/3],high,1.35,	6181.51
774.807	8	14	y20-T	-0.235	44.629	0.346	C189H245N56O107P19S19	ov.:[a20-C/8,a*20-C/8],high,1.17,	6206.51
1413.64	2	63	a09	0.003	487.786	0.038	C88H111N29O47P8S8		2829.29
848.462	5	13	a*14-G	-0.121	91.645	0.359	C131H168N36O74P13S13	ov.:[a14-G/5,y14-T/5],	4247.34
853.463	5	13	a*14-T	-0.25	106.962	0.372	C131H167N39O73P13S13	ov.:[a14-T/5],high,1.11,	4272.35
904.82	4	13	a12-G	0.639	89.655	0.197	C112H144N31O63P11S11	iso.:[z12-C],ov.:[a*12-G/4,y12-T/4],	3623.31
1061.08	4	13	a14-G	0.023	95.541	0.165	C131H169N36O74P13S13	iso.:[z14-C],ov.:[a*14-G/4,y14-T/4],	4248.35
788.311	8	13	a20	0.01	129.691	0.235	C194H249N58O108P19S19	iso.:[z20],ov.:[a*20/8,y13-T/5,z13-C/5,a13-T/5,a*13-T/5,y13-C/5,a18-T/7,a*08-T/3],	6314.55
776.195	7	13	c17	-0.498	42.488	0.084	C165H213N48O94P17S17	iso.:[x17],ov.:[d12/5,d*12/5],high,2.74,	5440.41
764.302	8	13	d*19	0.129	71.889	0.202	C185H239N55O106P19S19	iso.:[w*19],ov.:[d19/8],	6122.47
930.052	2	13	d06-C	-0.917	35.599	0.228	C55H72N16O33P6S6		1862.12
859.553	4	13	d11-T	-0.347	46.154	0.225	C102H133N32O59P11S11		3442.24
647.044	6	13	d12	-0.322	88.055	0.198	C117H152N36O67P12S12	ov.:[d*12/6,w08/4,c02/1,d10/5,d*10/5],	3888.31
757.189	7	13	d17-G	0.103	11.615	0.907	C160H210N43O94P17S17	iso.:[w17-G],ov.:[w*17-G/7],high,2.0,	5307.38
757.045	7	13	w*17-G	-0.224	11.615	0.907	C160H209N43O94P17S17	ov.:[d17-G/7],	5306.37
734.842	5	13	x12-G	0.44	10.471	0.106	C111H145N29O65P12S12		3679.24
874.474	5	13	y14	-0.286	83.356	0.12	C135H176N39O76P13S13		4377.41
871.733	6	13	y17-T	0.544	76.824	0.184	C160H208N46O91P16S16	ov.:[a17-C/6,d08/3,d*08/3,y17-C/6],high,3.29,	5236.44
448.058	2	12	a*03	-0.753	84.622	0.145	C29H34N13O13P2S2	iso.:[z*03],	898.131
793.064	3	12	a*08-T	0.451	87.464	0.235	C73H91N25O39P7S7	ov.:[a20/8,a*20/8,y13-T/5,z13-C/5,a13-T/5,a*13-T/5,y13-C/5,a18-T/7],	2382.21
993.077	3	12	a*10-G	0.482	88.411	0.178	C92H117N27O51P9S9	ov.:[a13-C/4,a10-G/3,c03/1],	2982.25
904.567	4	12	a*12-G	0.08	83.418	0.197	C112H143N31O63P11S11	ov.:[a12-G/4,y12-T/4],	3622.3
848.663	5	12	a14-G	0.246	84.721	0.359	C131H169N36O74P13S13	iso.:[z14-C],ov.:[a*14-G/5,y14-T/5],	4248.35
730.333	7	12	c*16	0.039	28.098	0.303	C155H199N46O88P16S16	ov.:[c16/7,c*09/4],	5119.38
730.477	7	12	c16	-0.322	26.168	0.303	C155H200N46O88P16S16	iso.:[x16],ov.:[c*16/7,c*09/4],high,1.06,	5120.39
959.067	5	12	x15	0.127	97.747	1.659	C145H187N44O82P15S15	ov.:[x12/4],high,2.48,	4800.37
928.856	5	12	x15-G	-0.287	148.429	0.271	C140H182N39O81P15S15	ov.:[c12-G/4,w12-T/4],high,1.81,	4649.32
726.407	3	12	y07	-0.271	72.508	0.17	C68H88N22O37P6S6		2182.24
1197.6	2	11	a*08-C	-0.398	86.478	0.183	C74H92N24O40P7S7		2397.21
911.071	4	11	a12-T	-0.058	70.049	0.584	C112H143N34O62P11S11	ov.:[a*12-T/4,z15-G/5],	3648.31
1049.43	3	11	b*10	0.244	67.203	0.23	C97H124N32O53P9S9		3151.31
764.918	7	11	b*17	0.293	54.644	0.364	C165H213N48O93P16S16	ov.:[b17/7],	5361.48
882.475	5	11	b14	-0.135	48.407	0.227	C136H176N41O76P13S13	ov.:[b*14/5],	4417.41
867.394	3	11	c08	-0.298	78.301	0.092	C78H99N27O43P8S8	ov.:[w08/3,w*08/3,c*08/3,a17-T/6,a*17-T/6],	2605.2
910.049	2	11	d06-G	-0.281	71.739	0.207	C54H72N14O33P6S6	ov.:[x09-G/3],	1822.11
773.296	4	11	d10-G	0.326	38.088	0.246	C92H121N27O54P10S10	iso.:[w10-T],ov.:[x15-G/6],	3097.21
867.08	2	11	y06-T	-1.375	55.977	0.06	C53H69N18O29P5S5		1736.17
937.083	4	11	y12	0.239	72.671	0.207	C116H151N34O65P11S11		3752.36
1393.13	2	11	z*09	-0.509	87.176	0.173	C87H110N27O47P8S8	ov.:[z09/2],	2788.27
1393.63	2	11	z09	0.224	88.031	0.173	C87H111N27O47P8S8	ov.:[z*09/2],	2789.28
792.458	5	10	a*13-C	0.17	69.737	0.406	C122H155N36O68P12S12	ov.:[a18-C/7,a*18-C/7,y18-T/7,a13-C/5],	3967.33
788.186	8	10	a*20	0.301	99.762	0.235	C194H248N58O108P19S19	iso.:[z*20],ov.:[a20/8,y13-T/5,z13-C/5,a13-T/5,a*13-T/5,y13-C/5,a18-T/7,a*08-T/3],	6313.54
442.059	1	10	a02-C	-0.236	75.976	0.055	C15H18N5O7P1S1	iso.:[z02-C],	443.066
683.389	3	10	a07-G	-0.205	72.318	0.127	C64H81N19O35P6S6	iso.:[z07-C],	2053.19
882.274	5	10	b*14	0.243	46.062	0.227	C136H175N41O76P13S13	ov.:[b14/5],	4416.41
788.398	6	10	b*15	0.238	92.251	0.311	C146H188N43O82P14S14	ov.:[b15/6],high,1.48,	4736.43
867.078	4	10	b11	-0.372	72.229	1.5	C107H138N34O59P10S10	ov.:[a06-T/2,b*11/4],high,1.17,	3472.34
788.566	6	10	b15	0.324	90.75	0.311	C146H189N43O82P14S14	ov.:[b*15/6],high,1.22,	4737.44
843.026	1	10	c03-G	0.194	51.187	0.179	C24H31N8O14P3S3	iso.:[x03-G],	844.034
708.898	7	10	c16-G	-0.556	84.906	0.209	C150H195N41O87P16S16	iso.:[x16-G],	4969.34
781.423	8	10	c20-G	0.218	37.677	0.545	C189H245N53O109P20S20	iso.:[x20-G],ov.:[c15-G/6,w15-G/6,x15-T/6,d15-G/6,c10-C/4,d10-T/4,c15-T/6],high,1.59,	6259.44
770.041	2	10	d05-C	-0.177	32.668	0.067	C45H59N14O27P5S5	iso.:[w05-C],	1542.1
933.307	4	10	d12-G	-0.608	32.515	0.214	C112H147N31O66P12S12	iso.:[w12-C],ov.:[w15-G/5,w*15-G/5,x15-T/5,c18-G/6,c12-T/4,c15-T/5],	3737.26
764.428	8	10	d19	0.177	52.016	0.202	C185H240N55O106P19S19	iso.:[w19],ov.:[d*19/8],	6123.48
902.55	2	10	w06-G	-0.07	50.645	0.071	C53H71N15O32P6S6		1807.11
767.044	4	10	w10-G	-0.151	50.592	0.195	C92H122N24O55P10S10		3072.21
776.881	6	10	w15-G	-0.091	27.397	0.545	C140H184N39O82P15S15	ov.:[c15-G/6,x15-T/6,d15-G/6,c10-C/4,d10-T/4,c15-T/6,c20-G/8],high,4.59,	4667.33
910.384	3	10	x09-G	0.24	48.566	0.207	C82H107N22O48P9S9	ov.:[d06-G/2],high,1.52,	2734.17
897.741	3	10	y09-C	-0.095	59.187	0.14	C83H108N24O47P8S8		2696.25
860.827	4	10	y11	0.408	34.206	0.209	C107H139N31O60P10S10	ov.:[a11/4,a*11/4],high,10.53,	3447.34
849.265	5	10	y14-T	0.01	70.442	0.359	C130H170N37O74P13S13	ov.:[a14-G/5,a*14-G/5],high,1.14,	4251.36
924.4	6	9	a*18-C	-0.04	72.254	0.249	C171H219N47O97P17S17		5552.44
786.82	4	9	b*10	-0.831	93.099	0.173	C97H124N32O53P9S9		3151.31
866.826	4	9	b*11	-0.245	61.39	1.5	C107H137N34O59P10S10	ov.:[a06-T/2,b11/4],	3471.33
860.069	7	9	b19	0.145	30.785	0.266	C185H239N55O104P18S18	iso.:[y19],ov.:[b*19/7],	6027.54
994.076	1	9	c03	0.493	66.052	0.178	C29H36N13O15P3S3	iso.:[x03],ov.:[a13-C/4,a*10-G/3,a10-G/3],	995.083
914.777	7	9	c20	0.194	69.124	0.302	C194H250N58O110P20S20	iso.:[x20],ov.:[c*20/7],	6410.49
721.173	8	9	d*18	-0.203	63.905	0.238	C175H227N50O101P18S18	iso.:[w*18],ov.:[d18/8],	5777.44
578.541	4	9	d07	-0.357	66.024	0.218	C69H89N24O39P7S7		2318.19
760.762	7	9	d17-T	0.239	12.362	0.153	C160H209N46O93P17S17	iso.:[w17-T],ov.:[c17-C/7,c*19/8,c19/8],	5332.38
932.257	5	9	w*15-G	-0.163	29.162	0.214	C140H183N39O82P15S15	ov.:[w15-G/5,x15-T/5,c18-G/6,d12-G/4,c12-T/4,c15-T/5],	4666.32
1004.42	3	9	y10-C	0.695	49.489	0.094	C93H121N26O53P9S9	ov.:[a19/6,a*19/6,a*10-T/3,a10-T/3,a16/5,a*16/5,a10-C/3,a*10-C/3],high,2.62,	3016.27
787.658	5	9	z13-C	-0.169	97.143	0.235	C122H157N33O69P12S12	ov.:[a20/8,a*20/8,y13-T/5,a13-T/5,a*13-T/5,y13-C/5,a18-T/7,a*08-T/3],high,1.12,	3943.33
1337.61	2	8	a*09-G	-0.041	58.667	0.163	C83H105N24O46P8S8		2677.23
1001.41	3	8	a*10-T	-0.244	47.026	0.094	C92H116N30O50P9S9	ov.:[a19/6,a*19/6,a10-T/3,a16/5,a*16/5,y10-C/3,a10-C/3,a*10-C/3],	3007.26
1067.08	4	8	a*14-T	0.142	61.475	1.372	C131H167N39O73P13S13	ov.:[a14-T/4],high,2.39,	4272.35
774.305	8	8	a*20-C	-0.091	29.466	0.346	C190H243N55O107P19S19	ov.:[a20-C/8,y20-T/8],high,1.52,	6202.5
792.659	5	8	a13-C	-0.717	58.309	0.406	C122H156N36O68P12S12	ov.:[a18-C/7,a*18-C/7,y18-T/7,a*13-C/5],	3968.33
790.2	7	8	a18-T	0.053	64	0.235	C170H219N48O96P17S17	iso.:[z18-T],ov.:[a20/8,a*20/8,y13-T/5,z13-C/5,a13-T/5,a*13-T/5,y13-C/5,a*08-T/3],high,1.44,	5538.45
841.081	3	8	b*08	-0.088	13.416	0.037	C78H99N27O42P7S7		2526.26
903.5	7	8	b*20	-0.183	63.475	0.295	C194H250N58O109P19S19	ov.:[b20/7],	6331.55
932.055	3	8	c09-T	0.235	25.922	0.246	C83H106N27O47P9S9		2799.19
726.044	6	8	d14-G	0.101	48.338	0.226	C131H172N36O77P14S14	iso.:[w14-C],	4362.31
918.804	4	8	x12-G	0.337	48.292	0.135	C111H145N29O65P12S12		3679.24
899.321	4	8	y12-G	0.261	51.033	0.139	C111H146N29O64P11S11	ov.:[a20/7,a*20/7],high,1.47,	3601.31
905.572	4	8	y12-T	0.448	51.05	0.197	C111H145N32O63P11S11	ov.:[a12-G/4,a*12-G/4],high,1.62,	3626.32
842.063	7	8	y19-T	0.281	46.523	0.197	C180H233N53O102P18S18	ov.:[a19-C/7,a*19-C/7],high,1.51,	5901.49
1537.17	1	7	a*05	-0.139	60.237	0.091	C49H60N17O25P4S4	iso.:[z*05],	1538.18
789.459	5	7	a*13-T	0.655	59.95	0.235	C121H154N37O67P12S12	ov.:[a20/8,a*20/8,y13-T/5,z13-C/5,a13-T/5,y13-C/5,a18-T/7,a*08-T/3],high,1.06,	3952.33
868.564	6	7	a*17-T	0.893	41.777	0.092	C160H205N46O90P16S16	ov.:[w08/3,w*08/3,c*08/3,c08/3,a17-T/6],	5217.43
448.562	2	7	a03	-0.052	49.724	0.127	C29H35N13O13P2S2	iso.:[z03],	899.139
1338.11	2	7	a09-G	1.306	50.959	0.215	C83H106N24O46P8S8	iso.:[z09-C],	2678.24
1067.33	4	7	a14-T	0.11	53.996	1.372	C131H168N39O73P13S13	ov.:[a*14-T/4],high,3.55,	4273.36
868.731	6	7	a17-T	0.238	41.763	0.092	C160H206N46O90P16S16	iso.:[z17-T],ov.:[w08/3,w*08/3,c*08/3,c08/3,a*17-T/6],	5218.43
947.085	4	7	b12	0.602	30.333	0.132	C117H151N36O65P11S11		3792.37
709.306	8	7	b18	-0.371	63.186	0.233	C175H227N50O99P17S17	iso.:[y18],ov.:[b*18/8],	5682.5
643.875	6	7	c*12	0.681	49.665	0.088	C117H149N36O66P12S12	ov.:[w*10/5,c*10/5,w10/5],high,11.23,	3869.29
933.891	6	7	c18-G	-0.233	47.522	0.214	C170H221N45O99P18S18	iso.:[x18-G],ov.:[w15-G/5,w*15-G/5,x15-T/5,d12-G/4,c12-T/4,c15-T/5],	5609.39
922.553	2	7	d06-T	-0.14	37.041	0.219	C54H71N17O32P6S6	iso.:[w06-C],	1847.12
1062.06	2	7	w*07-G	-0.454	51.265	0.18	C63H83N17O38P7S7		2126.13
846.798	4	7	w*11-G	0.195	52.275	0.45	C102H134N26O61P11S11	ov.:[w11-G/4],high,1.49,	3391.22
640.209	6	7	w*12	0.22	48.118	0.24	C116H151N34O67P12S12		3847.3
621.435	5	7	w10-C	-0.072	50.297	0.24	C93H122N26O55P10S10		3112.21
923.306	4	7	w12-G	-0.283	41.469	0.181	C111H147N29O66P12S12		3697.25
773.879	6	7	x15-G	-0.481	25.625	0.246	C140H182N39O81P15S15	ov.:[d10-G/4],high,1.17,	4649.32
933.858	5	7	x15-T	-0.072	47.108	0.214	C140H181N42O80P15S15	ov.:[w15-G/5,w*15-G/5,c18-G/6,d12-G/4,c12-T/4,c15-T/5],	4674.33
788.261	5	7	y13-T	0.129	69.834	0.235	C121H158N34O69P12S12	ov.:[a20/8,a*20/8,z13-C/5,a13-T/5,a*13-T/5,y13-C/5,a18-T/7,a*08-T/3],	3946.34
789.66	5	6	a13-T	-0.198	50.971	0.235	C121H155N37O67P12S12	ov.:[a20/8,a*20/8,y13-T/5,z13-C/5,a*13-T/5,y13-C/5,a18-T/7,a*08-T/3],	3953.34
774.431	8	6	a20-C	0.256	22.099	0.346	C190H244N55O107P19S19	iso.:[z20-C],ov.:[a*20-C/8,y20-T/8],	6203.51
693.462	5	6	b11	0.742	40.234	0.192	C107H138N34O59P10S10		3472.35
1075.41	3	6	c*10	0.474	38.694	0.091	C97H123N32O54P10S10	ov.:[w10/3,w*10/3],high,2.02,	3229.25
897.86	5	6	c*14	0.124	34.192	0.291	C136H174N41O77P14S14	ov.:[c14/5],	4494.34
935.058	4	6	c12-T	1.388	37.528	0.214	C112H144N34O64P12S12	ov.:[w15-G/5,w*15-G/5,x15-T/5,c18-G/6,d12-G/4,c15-T/5],high,1.66,	3744.26
898.062	5	6	c14	-0.058	36.825	0.291	C136H175N41O77P14S14	ov.:[c*14/5],	4495.35
867.852	5	6	c14-G	0.555	40.34	0.24	C131H170N36O76P14S14	iso.:[x14-C],ov.:[w14-T/5],	4344.3
646.876	6	6	d*12	-0.662	38.568	0.198	C117H151N36O67P12S12	ov.:[d12/6,w08/4,c02/1,d10/5,d*10/5],	3887.3
1031.4	3	6	d10-G	0.041	42.301	0.208	C92H121N27O54P10S10	iso.:[w10-T],	3097.21
779.548	4	6	d10-T	-0.262	20.507	0.545	C92H120N30O53P10S10	ov.:[c15-G/6,w15-G/6,x15-T/6,d15-G/6,c10-C/4,c15-T/6,c20-G/8],	3122.22
779.381	6	6	d15-G	0.535	20.566	0.545	C141H185N38O83P15S15	ov.:[c15-G/6,w15-G/6,x15-T/6,c10-C/4,d10-T/4,c15-T/6,c20-G/8],	4682.33
887.723	6	6	d17-T	-0.077	23.651	0.12	C160H209N46O93P17S17	iso.:[w17-T],	5332.38
788.675	8	6	d20-C	-0.122	53.333	0.221	C190H247N55O110P20S20	iso.:[w20-C],	6317.46
1062.56	2	6	w07-G	0.407	43.703	0.235	C63H84N17O38P7S7		2127.14
1090.11	2	6	y07	-0.086	46.214	0.206	C68H88N22O37P6S6		2182.24
1093.34	4	6	y14	-0.181	43.133	0.074	C135H176N39O76P13S13		4377.41
921.272	5	6	y15-C	0.385	34.661	0.148	C141H183N41O80P14S14		4611.39
925.07	6	6	y18-T	0.166	47.577	0.229	C170H221N48O97P17S17		5556.46
613.394	3	6	z*06	0.714	43.004	0.265	C58H72N20O30P5S5	ov.:[z06/3],high,2.86,	1843.2
1113.09	3	5	a*11-C	-0.026	37.21	0.777	C103H130N31O57P10S10	ov.:[a11-C/3],high,1.9,	3342.28
1301.09	2	5	c*08	0.644	37.5	0.218	C78H98N27O43P8S8	ov.:[w*08/2,c08/2],	2604.2
914.633	7	5	c*20	-0.334	38.52	0.302	C194H249N58O110P20S20	ov.:[c20/7],	6409.48
538.002	1	5	c02-C	-0.994	38.437	0.172	C15H19N5O9P2S2	iso.:[x02-C],	539.009
1301.6	2	5	c08	0.117	38.509	0.218	C78H99N27O43P8S8	ov.:[c*08/2,w*08/2],high,1.43,	2605.21
872.853	5	5	c14-T	0.123	19.925	2.5	C131H169N39O75P14S14	ov.:[d14-G/5],high,9.03,	4369.3
721.374	3	5	d07-G	-0.176	35.401	0.217	C64H84N19O38P7S7	iso.:[w07-C],	2167.14
868.454	5	5	w14-T	-0.177	29.981	0.24	C130H171N37O76P14S14	ov.:[c14-G/5],	4347.31
1053.56	2	5	x07-G	0.18	38.591	0.072	C63H82N17O37P7S7		2109.13
859.85	5	5	x14-G	-0.533	15.887	0.121	C130H170N34O76P14S14		4304.29
460.07	1	5	y02-C	0.356	35.911	0.174	C15H20N5O8P1S1		461.077
652.549	6	5	y13-G	0.976	37.834	0.12	C121H159N31O70P12S12	ov.:[w06/3],high,10.88,	3921.34
1061.83	4	5	y14-T	-0.207	36.63	0.165	C130H170N37O74P13S13	ov.:[a14-G/4,a*14-G/4],high,1.21,	4251.36
684.858	5	5	z11	0.323	36.108	0.301	C107H137N31O59P10S10	ov.:[y07-T/3],	3429.33
974.823	4	5	z13-G	-0.02	36.842	0.236	C121H157N31O69P12S12		3903.32
545.048	2	4	a*04-T	-1.775	30.845	0.149	C34H41N13O17P3S3		1092.11
1386.12	1	4	a*05-G	0.877	33.241	0.125	C44H55N12O24P4S4		1387.13
667.449	5	4	a*11-C	-0.013	26.249	0.255	C103H130N31O57P10S10	ov.:[d04/2,d*02/1,a11-C/5],high,3.62,	3342.28
792.199	7	4	a*18-C	0.15	29.29	0.406	C171H219N47O97P17S17	ov.:[a18-C/7,y18-T/7,a13-C/5,a*13-C/5],high,2.53,	5552.44
981.905	6	4	a*19-C	0.245	26.946	0.059	C181H231N52O102P18S18	ov.:[a16-T/5,a*16-T/5,w06/2,a*19-T/6,d09/3,a13-G/4,a*13-G/4,d*09/3,a*16-C/5,y19-T/6],high,1.65,	5897.48
1538.18	1	4	a05	0.145	35.135	0.076	C49H61N17O25P4S4	iso.:[z05],	1539.19
1387.13	1	4	a05-G	-0.172	33.652	0.181	C44H56N12O24P4S4	iso.:[z05-G],	1388.14
1001.75	3	4	a10-T	-0.121	23.529	0.094	C92H117N30O50P9S9	ov.:[a19/6,a*19/6,a*10-T/3,a16/5,a*16/5,y10-C/3,a10-C/3,a*10-C/3],	3008.27
1156.1	3	4	b*11	-0.223	30.697	0.221	C107H137N34O59P10S10		3471.33
457.568	2	4	b03	0.877	28.991	0.045	C29H37N13O14P2S2	iso.:[y03],	917.151
921.047	2	4	c06-C	-0.381	23.409	0.174	C55H70N16O32P6S6		1844.11
936.857	5	4	c15-T	-0.52	26.304	0.214	C141H182N41O81P15S15	iso.:[x15-C],ov.:[w15-G/5,w*15-G/5,x15-T/5,c18-G/6,d12-G/4,c12-T/4],high,3.93,	4689.32
1651.12	1	4	d*05	-0.283	35.686	0.217	C49H63N17O28P5S5	iso.:[w*05],	1652.13
1082.56	2	4	d07-G	-1.974	28.555	0.143	C64H84N19O38P7S7	iso.:[w07-C],	2167.14
876.456	5	4	d14-T	0.525	21.465	0.207	C131H171N39O76P14S14		4387.32
847.051	4	4	w11-G	0.344	32.972	0.45	C102H135N26O61P11S11	ov.:[w*11-G/4],	3392.23
723.544	6	4	w14-T	0.26	29.78	0.231	C130H171N37O76P14S14		4347.31
791.261	5	4	y13-C	0.36	32.998	0.235	C122H159N33O70P12S12	ov.:[a20/8,a*20/8,y13-T/5,z13-C/5,a13-T/5,a*13-T/5,a18-T/7,a*08-T/3],high,6.02,	3961.34
979.327	4	4	y13-G	0.467	27.194	0.09	C121H159N31O70P12S12		3921.34
982.575	6	4	y19-T	0.014	26.643	0.059	C180H233N53O102P18S18	ov.:[a16-T/5,a*16-T/5,w06/2,a*19-T/6,d09/3,a13-G/4,a*13-G/4,d*09/3,a*16-C/5,a*19-C/6],high,4.62,	5901.49
887.781	7	4	y20-C	0.319	15.767	0.141	C190H246N55O108P19S19		6221.52
712.56	2	3	a*05-C	-0.394	22.405	0.205	C45H55N14O24P4S4		1427.13
700.764	7	3	a*16-C	0.166	21.822	0.198	C151H193N43O85P15S15		4912.4
691.173	8	3	a*18-T	-0.466	20.683	0.589	C170H218N48O96P17S17	ov.:[a18-T/8],	5537.44
667.651	5	3	a11-C	1.214	19.722	0.255	C103H131N31O57P10S10	ov.:[d04/2,d*02/1,a*11-C/5],high,7.44,	3343.29
978.674	5	3	a16-T	-0.3	17.302	0.059	C150H193N44O84P15S15	iso.:[z16-T],ov.:[a*16-T/5,w06/2,a*19-T/6,d09/3,a13-G/4,a*13-G/4,d*09/3,a*16-C/5,a*19-C/6,y19-T/6],	4898.4
883.065	7	3	a20-T	0.173	20.47	0.086	C189H243N56O106P19S19	iso.:[z20-T],	6188.51
1236.17	1	3	b04	-0.535	23.467	0.089	C39H50N15O20P3S3	iso.:[y04],	1237.17
1015.06	4	3	c13-C	0.376	21.966	0.213	C122H157N36O70P13S13		4064.28
705.167	8	3	c18-C	-0.211	23.036	0.097	C171H221N47O99P18S18	iso.:[x18-C],	5649.39
681.169	8	3	d*17	-0.781	21.767	0.181	C165H214N48O95P17S17	iso.:[w*17],	5457.41
1181.06	1	3	d04-G	-1.382	22.089	0.192	C34H46N10O21P4S4	iso.:[w04-G],	1182.07
1235.08	2	3	d08-G	-0.415	23.013	0.185	C73H96N22O43P8S8	iso.:[w08-T],	2472.17
667.415	8	3	d17-C	-1.018	19.645	0.202	C161H210N45O94P17S17	iso.:[w17-C],	5347.38
899.344	7	3	d20-T	-0.12	19.091	0.12	C189H246N56O109P20S20	iso.:[w20-T],	6302.46
601.028	3	3	w*06-G	0.356	22.987	0.154	C53H70N15O32P6S6		1806.11
1222.57	2	3	w08-G	0.302	22.035	0.114	C73H97N19O44P8S8		2447.16
1023.06	3	3	w10-G	0.113	21.713	0.15	C92H122N24O55P10S10		3072.21
609.832	5	3	x10-G	-0.467	20.282	0.213	C92H120N24O54P10S10		3054.2
402.046	2	3	y03-C	-0.396	21.507	0.182	C25H32N10O13P2S2		806.106
702.067	2	3	y05-G	0.654	22.981	0.168	C44H58N12O25P4S4	ov.:[y09/4],	1406.15
569.383	3	3	y06-G	0.738	22.077	0.12	C53H70N15O30P5S5		1711.17
703.481	7	3	y16-C	0.856	21.954	0.147	C151H196N43O86P15S15		4931.42
697.766	7	3	y16-G	0.403	21.977	0.232	C150H196N41O86P15S15		4891.41
695.426	8	3	y18-C	0.329	21.948	0.055	C171H222N47O98P17S17		5571.46
792.773	7	3	y18-T	-0.043	22.065	0.406	C170H221N48O97P17S17	ov.:[a18-C/7,a*18-C/7,a13-C/5,a*13-C/5],high,1.91,	5556.46
693.049	8	2	a*18-C	0.509	14.076	0.201	C171H219N47O97P17S17	ov.:[w13/6,w*13/6],high,13.11,	5552.45
402.053	1	2	a02-G	-1.082	14.338	0.005	C14H18N3O7P1S1	iso.:[z02-G],	403.06
545.552	2	2	a04-T	-1.302	15.439	0.178	C34H42N13O17P3S3	iso.:[z04-T],	1093.12
1427.14	1	2	a05-C	0.107	17.42	0.184	C45H56N14O24P4S4	iso.:[z05-C],	1428.14
1858.2	1	2	a06	-0.422	17.344	0.179	C59H74N19O31P5S5		1859.21
1113.42	3	2	a11-C	-0.377	14.855	0.777	C103H131N31O57P10S10	ov.:[a*11-C/3],	3343.29
688.174	8	2	a18-G	0.094	14.606	0.245	C170H220N45O97P17S17	iso.:[z18-G],	5513.45
691.298	8	2	a18-T	-1.191	13.804	0.589	C170H219N48O96P17S17	iso.:[z18-T],ov.:[a*18-T/8],high,1.07,	5538.45
496.029	2	2	c*03	-2.289	15.333	0.175	C29H35N13O15P3S3		994.073
1148.58	2	2	c*07	-0.028	14.717	0.114	C69H86N24O38P7S7		2299.17
601.023	2	2	c04-C	-1.629	15.324	0.121	C35H44N12O20P4S4	iso.:[x04-C],	1204.06
493.686	3	2	c05-G	0.618	15.095	0.148	C44H57N12O26P5S5	iso.:[x05-G],	1484.08
619.834	5	2	c10-T	-1.391	14.439	0.223	C92H118N30O52P10S10		3104.21
625.535	6	2	c12-C	0.284	14.326	1.78	C113H145N33O65P12S12	ov.:[d12-T/6],high,6.34,	3759.26
669.705	6	2	c13-G	0.629	14.45	0.197	C121H157N34O70P13S13	iso.:[x13-T],	4024.28
1221.07	1	2	d04-C	-0.789	13.95	0.463	C35H46N12O21P4S4	iso.:[w04-C],ov.:[w*08-G/2],	1222.07
1206.07	1	2	d04-T	0.77	14.941	0.137	C34H45N13O20P4S4	iso.:[w04-T],	1207.07
626.038	6	2	d12-T	1.878	14.439	1.78	C112H146N34O65P12S12	ov.:[c12-C/6],high,3.69,	3762.27
514.999	1	2	w*02-G	-0.267	14.538	0.237	C14H20N3O10P2S2		516.006
589.523	2	2	w*04-G	1.319	14.577	0.12	C34H45N10O21P4S4		1181.06
1222.07	2	2	w*08-G	0.178	14.006	0.463	C73H96N19O44P8S8	ov.:[d04-C/1],	2446.15
665.61	7	2	w*15-G	-0.805	13.906	0.085	C140H183N39O82P15S15		4666.32
711.327	7	2	w*16-G	-0.988	15.822	0.167	C150H196N41O88P16S16		4986.34
1242.58	2	2	w08-C	1.01	14.475	0.23	C74H97N21O44P8S8		2487.17
1008.81	4	2	x13-C	1.063	13.965	0.062	C122H158N33O71P13S13		4039.28
684.393	3	2	y07-T	-0.07	14.35	0.301	C63H82N20O35P6S6	ov.:[z11/5],	2056.2
844.206	7	2	y19-C	0.293	12.091	0.069	C181H234N52O103P18S18		5916.49
658.55	4	2	z09-G	-0.935	13.757	0.22	C82H106N22O46P8S8		2638.23
845.663	5	2	z14-T	-0.334	12.041	0.179	C130H168N37O73P13S13		4233.35

## Sheet: 9-  UVPD
m/z	z	intensity	name	error /ppm	S/N	quality	formula	comment	molecular mass
741.55	6	1129	x14	0.491	66.535	0.201	C135H175N39O77P14S14		4455.34
344.022	1	796	c01	0.255	6019.1	0.008	C10H12N5O5P1S1	iso.:[x01],	345.03
362.033	1	549	d01	-0.275	3583.48	0.016	C10H14N5O6P1S1	iso.:[w01],	363.04
402.053	1	33	a02-G	0.455	235.01	0.082	C14H18N3O7P1S1	iso.:[z02-G],	403.06
420.063	1	70	y02-G	-1.017	529.397	0.05	C14H20N3O8P1S1		421.07
442.059	1	280	a02-C	-0.541	1970.72	0.027	C15H18N5O7P1S1	iso.:[z02-C],	443.066
443.365	3	73	d04	0.269	517.572	0.048	C39H51N15O22P4S4	iso.:[w04],	1333.12
742.722	9	493	Fomivirsen PS	0.258	27.22	0.18	C204H263N63O113P20S21	ov.:[Fomivirsen PS-e/9,y17-G/7,a17-T/7,a*17-T/7],	6693.57
457.568	2	27	b03	0.374	207.952	0.091	C29H37N13O14P2S2	iso.:[y03],	917.15
460.071	1	100	y02-C	2.084	753.258	0.036	C15H20N5O8P1S1		461.078
742.842	5	382	c12-G	-0.265	21.949	0.12	C112H145N31O65P12S12	iso.:[x12-C],	3719.25
740.911	7	326	a17-G	0.763	21.973	0.241	C160H207N43O91P16S16	iso.:[z17-G],	5193.43
496.534	2	24	c03	-0.208	171.898	0.065	C29H36N13O15P3S3	iso.:[x03],	995.083
825.563	2	299	d05	0.421	1858.42	0.284	C49H64N17O28P5S5	iso.:[w05],ov.:[a11-G/4,a*11-G/4,z11-C/4],	1653.14
497.996	1	172	c02-G	-0.22	1233.49	0.03	C14H19N3O9P2S2	iso.:[x02-G],	499.004
743.295	8	291	c19-G	0.265	23.537	0.201	C180H233N50O104P19S19	iso.:[x19-G],ov.:[w12-T/5],	5954.42
739.743	3	280	b07	0.275	349.525	0.247	C69H88N24O37P6S6		2222.25
505.539	2	41	d03	-0.399	307.266	0.114	C29H38N13O16P3S3	iso.:[w03],	1013.09
743.058	4	276	y10-G	-0.374	19.418	0.143	C92H121N24O53P9S9		2976.26
743.483	7	257	y17-G	0.018	21.587	0.18	C160H209N43O92P16S16	ov.:[Fomivirsen PS/9,Fomivirsen PS-e/9,a17-T/7,a*17-T/7],high,1.21,	5211.43
514.999	1	38	w*02-G	0.096	271.886	0.076	C14H20N3O10P2S2		516.007
743.445	5	217	w12-T	0.231	18.001	0.201	C111H146N32O65P12S12	ov.:[c19-G/8],	3722.26
516.007	1	66	d02-G	0.489	474.868	0.019	C14H21N3O10P2S2	iso.:[w02-G],	517.015
533.05	2	13	a04-G	0.603	104.065	0.131	C34H43N10O18P3S3	iso.:[z04-G],	1068.11
538.002	1	87	c02-C	-0.414	667.686	0.032	C15H19N5O9P2S2	iso.:[x02-C],	539.01
545.552	2	43	a04-T	-0.669	338.457	0.068	C34H42N13O17P3S3	iso.:[z04-T],	1093.12
550.039	3	297	d05	-0.338	2152.96	0.023	C49H64N17O28P5S5	iso.:[w05],	1653.14
553.103	1	301	a02	1.284	2228.82	0.039	C19H23N8O8P1S1	iso.:[z02],	554.11
744.551	6	164	w14	0.48	22.212	0.133	C135H177N39O78P14S14	ov.:[w*14/6],	4473.35
556.012	1	19	d02-C	-1.889	142.883	0.022	C15H21N5O10P2S2	iso.:[w02-C],	557.019
568.54	4	149	w07	0.642	1083.15	0.049	C68H89N22O39P7S7		2278.19
832.658	5	158	w13	-0.181	1043.78	0.37	C126H165N36O73P13S13	ov.:[w*13/5,c13/5,c*13/5],	4168.33
571.113	1	670	b02	0.775	4600.93	0.025	C19H25N8O9P1S1	iso.:[y02],	572.121
744.383	6	157	w*14	0.17	19.417	0.133	C135H176N39O78P14S14	ov.:[w14/6],	4472.34
579.639	5	19	w09	-0.431	146.042	0.136	C87H114N27O50P9S9	ov.:[d07/4],	2903.23
581.022	2	16	c04-G	0.808	123.425	0.078	C34H44N10O20P4S4	iso.:[x04-G],	1164.06
598.548	4	14	a08-C	0.464	102.45	0.157	C74H93N24O40P7S7		2398.22
600.36	3	39	c06-G	0.034	295.59	0.105	C54H70N14O32P6S6		1804.1
608.07	2	173	a*04	-0.641	1329.43	0.061	C39H47N15O19P3S3	iso.:[z*04],	1218.15
608.574	2	109	a04	-0.452	836.503	0.016	C39H48N15O19P3S3	iso.:[z04],	1219.16
610.783	4	21	w08-G	0.455	158.933	0.171	C73H97N19O44P8S8		2447.16
617.58	2	150	b04	0.922	1090.83	0.025	C39H50N15O20P3S3	iso.:[y04],	1237.17
619.732	3	24	y06	-0.363	171.559	0.119	C58H75N20O31P5S5		1862.22
835.078	3	142	a*08	0.603	257.368	0.277	C78H97N27O41P7S7	ov.:[a08/3],	2508.26
624.733	3	124	b06	0.376	822.654	0.128	C59H76N19O32P5S5		1877.22
643.644	5	151	w10	-0.042	990.164	0.162	C97H127N29O56P10S10	ov.:[c10/5,d14/7,c*10/5,x06/3,d12/6,d*12/6,w08/4,c02/1,a19-G/9,a*19-G/9,c06/3,a17-T/8,y19-G/9,w*06/3,c*08/4,w06/3,y15-G/7,z15-T/7,y17-T/8],high,1.44,	3223.26
835.413	3	132	a08	-0.185	199.639	0.277	C78H98N27O41P7S7	ov.:[a*08/3],	2509.26
750.038	2	128	d05-G	0.103	86.911	0.076	C44H59N12O27P5S5	iso.:[w05-G],	1502.09
645.71	3	24	x06	-0.206	157.477	0.162	C58H74N20O32P6S6	ov.:[c10/5,d14/7,w10/5,c*10/5,d12/6,d*12/6,w08/4,c02/1,a19-G/9,a*19-G/9,c06/3,a17-T/8,y19-G/9,w*06/3,c*08/4,w06/3,y15-G/7,z15-T/7,y17-T/8],high,2.07,	1940.15
648.545	4	252	w08	-0.345	1785.35	0.162	C78H102N24O45P8S8	ov.:[c10/5,d14/7,w10/5,c*10/5,x06/3,d12/6,d*12/6,c02/1,a19-G/9,a*19-G/9,c06/3,a17-T/8,y19-G/9,w*06/3,c*08/4,w06/3,y15-G/7,z15-T/7,y17-T/8],high,1.16,	2598.21
649.046	1	568	c02	0.476	3850.85	0.162	C19H24N8O10P2S2	iso.:[x02],ov.:[c10/5,d14/7,w10/5,c*10/5,x06/3,d12/6,d*12/6,w08/4,a19-G/9,a*19-G/9,c06/3,a17-T/8,y19-G/9,w*06/3,c*08/4,w06/3,y15-G/7,z15-T/7,y17-T/8],	650.054
650.71	3	166	c06	-0.476	1268.68	0.162	C59H75N19O33P6S6	ov.:[c10/5,d14/7,w10/5,c*10/5,x06/3,d12/6,d*12/6,w08/4,c02/1,a19-G/9,a*19-G/9,a17-T/8,y19-G/9,w*06/3,c*08/4,w06/3,y15-G/7,z15-T/7,y17-T/8],	1955.15
651.378	3	79	w*06	-0.49	559.608	0.162	C58H75N20O33P6S6	ov.:[c10/5,d14/7,w10/5,c*10/5,x06/3,d12/6,d*12/6,w08/4,c02/1,a19-G/9,a*19-G/9,c06/3,a17-T/8,y19-G/9,c*08/4,w06/3,y15-G/7,z15-T/7,y17-T/8],	1957.15
889.738	6	122	a17	-0.086	715.976	0.225	C165H212N48O92P16S16	iso.:[z17],ov.:[a*17/6,a09-G/3,a*09-G/3],	5344.47
651.714	3	123	w06	-0.355	986.466	0.162	C58H76N20O33P6S6	ov.:[c10/5,d14/7,w10/5,c*10/5,x06/3,d12/6,d*12/6,w08/4,c02/1,a19-G/9,a*19-G/9,c06/3,a17-T/8,y19-G/9,w*06/3,c*08/4,y15-G/7,z15-T/7,y17-T/8],high,1.2,	1958.16
665.047	2	103	d*04	-0.76	735.219	0.032	C39H50N15O22P4S4	iso.:[w*04],	1332.11
744.339	7	116	a*17-T	0.273	14.683	0.18	C160H205N46O90P16S16	ov.:[Fomivirsen PS/9,Fomivirsen PS-e/9,y17-G/7,a17-T/7],	5217.42
667.056	1	655	d02	-0.088	4678.57	0.07	C19H26N8O11P2S2	iso.:[w02],ov.:[a09-G/4,b19/9,b17/8,b*17/8,y09-T/4,z07-G/3],	668.064
744.556	4	114	a*10-G	0.26	15.755	0.292	C92H117N27O51P9S9	ov.:[a10-G/4],	2982.25
675.206	6	16	w13-C	-0.687	115.46	0.138	C122H160N33O72P13S13		4057.28
676.058	3	14	y07-G	0.367	100.921	0.14	C63H83N17O36P6S6		2031.19
862.576	4	111	a11	0.209	851.375	0.218	C107H136N34O58P10S10	ov.:[a*11/4,y11/4],	3454.33
681.296	8	15	d17	-0.01	108.57	0.098	C165H215N48O95P17S17	iso.:[w17],ov.:[d*17/8],	5458.43
684.393	3	14	y07-T	0.327	107.692	0.142	C63H82N20O35P6S6		2056.2
689.393	3	20	y07-C	0.131	147.137	0.17	C64H83N19O36P6S6	ov.:[a11/5],	2071.2
693.061	2	54	a05-G	-0.304	393.563	0.045	C44H56N12O24P4S4	iso.:[z05-G],	1388.14
693.546	6	99	w*13	-0.252	692.578	0.097	C126H164N36O73P13S13	ov.:[w13/6,a*16-G/7,c13/6,c*13/6,a16-G/7,y18-C/8],	4167.32
693.714	6	161	w13	0.031	1168.34	0.097	C126H165N36O73P13S13	ov.:[w*13/6,a*16-G/7,c13/6,c*13/6,a16-G/7,y18-C/8],	4168.33
802.056	6	107	w15	-0.243	570.321	0.295	C145H189N44O83P15S15	ov.:[w*15/6,d*20/8],	4818.38
824.485	7	106	d18	-0.248	715.781	0.58	C175H228N50O101P18S18	iso.:[w18],ov.:[d*18/7],high,1.06,	5778.45
665.551	2	105	d04	-0.297	752.325	3.783	C39H51N15O22P4S4	iso.:[w04],ov.:[a19/9,a*19/9,a11-C/5,a*11-C/5],high,1.81,	1333.12
694.712	6	21	c*13	-0.025	146.207	0.097	C126H161N39O71P13S13	ov.:[w13/6,w*13/6,a*16-G/7,c13/6,a16-G/7,y18-C/8],	4174.31
697.881	6	21	d13	-0.987	152.715	0.096	C126H164N39O72P13S13	ov.:[d*13/6],	4193.33
700.816	4	42	y09	0.57	327.158	0.083	C87H113N27O48P8S8		2807.29
702.066	2	72	y05-G	0.221	564.772	0.056	C44H58N12O25P4S4		1406.15
707.447	5	76	w*11	-0.313	556.957	0.105	C107H139N31O62P11S11	ov.:[w11/5,c11/5,c*11/5],	3542.27
707.649	5	120	w11	-0.059	882.521	0.105	C107H140N31O62P11S11	ov.:[w*11/5,c11/5,c*11/5],	3543.28
707.702	3	17	w*07-G	-1.095	125.188	0.163	C63H83N17O38P7S7		2126.13
862.324	4	97	a*11	-0.338	703.413	0.218	C107H135N34O58P10S10	ov.:[a11/4,y11/4],	3453.32
942.088	3	94	a09	0.637	611.806	0.605	C88H111N29O47P8S8	ov.:[a*09/3],high,1.67,	2829.29
889.57	6	93	a*17	0.275	551.32	0.225	C165H211N48O92P16S16	iso.:[z*17],ov.:[a17/6,a09-G/3,a*09-G/3],	5343.47
832.456	5	89	w*13	0.044	583.066	0.37	C126H164N36O73P13S13	ov.:[w13/5,c13/5,c*13/5],	4167.32
710.565	4	35	b*09	-0.015	256.905	0.1	C88H112N29O48P8S8	ov.:[b09/4],	2846.29
749.534	2	86	w*05-G	0.347	43.548	0.229	C44H58N12O27P5S5		1501.08
710.817	4	40	b09	1.044	292.719	0.1	C88H113N29O48P8S8	ov.:[b*09/4],	2847.3
720.299	4	49	x09	0.244	328.802	0.143	C87H112N27O49P9S9	ov.:[c18/8,c*18/8,d18/8,d*18/8],	2885.22
721.299	8	21	d18	-0.326	134.777	0.143	C175H228N50O101P18S18	iso.:[w18],ov.:[c18/8,c*18/8,x09/4,d*18/8],	5778.45
724.549	4	32	w*09	0.119	239.004	0.166	C87H113N27O50P9S9	ov.:[w09/4],	2902.23
724.801	4	54	w09	0.118	404.651	0.166	C87H114N27O50P9S9	ov.:[w*09/4],	2903.23
748.217	6	74	c14	-0.063	35.268	0.146	C136H175N41O77P14S14		4495.35
801.888	6	74	w*15	0.265	395.318	0.295	C145H188N44O83P15S15	ov.:[w15/6,d*20/8],	4817.37
824.342	7	73	d*18	0.146	489.76	0.58	C175H227N50O101P18S18	iso.:[w*18],ov.:[d18/7],	5777.44
726.407	3	59	y07	-0.129	750.284	0.053	C68H88N22O37P6S6		2182.24
730.048	4	30	c*09	0.135	112.075	0.16	C88H111N29O49P9S9	ov.:[c16/7,c*16/7,c09/4,a*19-G/8,a19-G/8],	2924.22
730.211	6	34	d14-T	-0.444	127.018	0.158	C131H171N39O76P14S14		4387.31
1043.76	3	71	a10	-0.015	449.02	0.212	C97H123N32O52P9S9	ov.:[a*10/3],high,1.48,	3134.31
744.807	4	71	a10-G	-0.264	11.048	0.292	C92H118N27O51P9S9	iso.:[z10-T],ov.:[a*10-G/4],	2983.26
798.399	3	70	a08-C	-0.165	530.738	0.245	C74H93N24O40P7S7		2398.22
730.3	4	29	c09	0.064	102.983	0.16	C88H112N29O49P9S9	ov.:[c16/7,c*16/7,c*09/4,a*19-G/8,a19-G/8],	2925.23
730.333	7	26	c*16	0.109	110.51	0.16	C155H199N46O88P16S16	ov.:[c16/7,c09/4,c*09/4,a*19-G/8,a19-G/8],	5119.38
941.752	3	69	a*09	0.359	468.045	0.605	C88H110N29O47P8S8	ov.:[a09/3],high,1.79,	2828.28
733.403	3	149	a*07	0.135	756.241	0.068	C69H85N24O36P6S6		2203.23
733.739	3	125	a07	0.102	618.132	0.114	C69H86N24O36P6S6		2204.24
853.073	2	68	a06-G	0.097	499.4	0.275	C54H69N14O30P5S5	ov.:[z*11/4,z11/4],	1708.16
739.406	3	432	b*07	-0.216	487.601	0.155	C69H87N24O37P6S6		2221.24
1043.43	3	66	a*10	0.254	436.271	0.212	C97H122N32O52P9S9	ov.:[a10/3],high,1.48,	3133.3
834.563	4	66	a*11-C	-0.48	107.418	0.859	C103H130N31O57P10S10	ov.:[Fomivirsen PS/8],high,2.29,	3342.28
747.082	1	603	a03-G	-0.35	162.875	0.022	C24H30N8O12P2S2	iso.:[z03-G],	748.09
754.809	4	19	a10-C	-0.421	102.552	0.108	C93H118N29O51P9S9	ov.:[y10-T/4,z10-C/4,a*19/8,y17-C/7,a19/8,a*10-T/4,a10-T/4,b*19/8,b19/8,y10-C/4],high,1.41,	3023.26
758.388	3	158	w07	-0.08	1084.73	0.077	C68H89N22O39P7S7	ov.:[a15-G/6,a*15-G/6],	2278.19
762.05	8	48	c*19	-0.667	313.043	0.113	C185H237N55O105P19S19	ov.:[c17-C/7,d17-T/7,c19/8],	6104.46
762.177	8	69	c19	0.383	445.899	0.113	C185H238N55O105P19S19	iso.:[x19],ov.:[c17-C/7,d17-T/7,c*19/8],	6105.47
942.582	4	62	a12	0.701	434.741	0.997	C117H149N36O64P11S11	ov.:[a*12/4],high,3.01,	3774.36
762.905	7	17	d17-C	0.208	110.87	0.122	C161H210N45O94P17S17	iso.:[w17-C],	5347.38
856.324	4	60	z11	-0.54	477.876	0.275	C107H137N31O59P10S10	ov.:[a06-G/2,z*11/4],	3429.32
765.051	5	70	x12	0.312	514.039	0.136	C116H150N34O66P12S12		3830.29
765.092	1	27	y03-G	-1.385	159.287	0.066	C24H32N8O13P2S2		766.099
767.559	6	59	y15-C	0.702	298.946	0.092	C141H183N41O80P14S14		4611.4
768.452	5	51	w*12	0.008	300.173	0.168	C116H151N34O67P12S12	ov.:[w12/5],	3847.3
768.586	2	156	a05	0.171	918.204	0.002	C49H61N17O25P4S4	iso.:[z05],	1539.19
768.653	5	66	w12	-0.025	414.97	0.168	C116H152N34O67P12S12	ov.:[w*12/5],	3848.3
745.42	8	54	w*19-G	0.024	11.79	0.17	C180H234N50O105P19S19	ov.:[d19-G/8,c19-T/8],	5971.42
749.464	5	54	y12	-0.309	35.216	0.105	C116H151N34O65P11S11		3752.36
745.862	5	54	z12	-0.123	13.102	0.745	C116H149N34O64P11S11	ov.:[z*12/5],	3734.35
771.724	3	28	d07	0.051	183.016	0.129	C69H89N24O39P7S7		2318.19
772.851	5	25	c*12	0.112	161.056	0.179	C117H149N36O66P12S12	ov.:[c12/5],high,1.25,	3869.29
683.389	3	53	a07-G	-0.05	407.402	0.233	C64H81N19O35P6S6	iso.:[z07-C],ov.:[a*07-G/3],	2053.19
773.053	5	39	c12	0.221	250.934	0.179	C117H150N36O66P12S12	ov.:[c*12/5],	3870.3
776.729	3	25	z08-G	0.474	158.507	0.03	C73H94N19O41P7S7		2333.21
777.591	2	428	b05	0.248	2617.4	0.033	C49H63N17O26P4S4	iso.:[y05],	1557.2
778.624	7	41	d*17	0.437	205.781	0.154	C165H214N48O95P17S17	iso.:[w*17],ov.:[d17/7],	5457.42
942.329	4	51	a*12	-0.693	337.318	0.997	C117H148N36O64P11S11	ov.:[a12/4],high,2.23,	3773.34
746.421	8	51	c19-T	0.093	13.249	0.17	C180H232N53O103P19S19	iso.:[x19-T],ov.:[d19-G/8,w*19-G/8],	5979.43
778.768	7	51	d17	-0.12	269.764	0.154	C165H215N48O95P17S17	iso.:[w17],ov.:[d*17/7],	5458.43
780.547	6	25	c15-T	-0.255	134.716	0.152	C141H182N41O81P15S15	iso.:[x15-C],ov.:[w15-T/6],	4689.32
780.821	4	58	y10	0.413	311.658	0.169	C97H126N29O54P9S9	ov.:[a10/4,a*10/4],high,1.06,	3127.31
782.318	4	66	a*10	-0.049	611.834	0.169	C97H122N32O52P9S9	ov.:[a10/4,y10/4],	3133.3
746.444	5	49	d12-G	-0.324	12.548	0.156	C112H147N31O66P12S12	iso.:[w12-C],	3737.26
782.57	4	62	a10	0.298	319.027	0.169	C97H123N32O52P9S9	ov.:[a*10/4,y10/4],	3134.31
785.564	6	116	a15	-0.065	423.553	0.182	C146H187N43O81P14S14	ov.:[y15/6],high,1.12,	4719.42
786.065	6	198	y15	-0.313	740	0.182	C145H188N44O81P14S14	ov.:[a15/6],high,1.12,	4722.43
792.659	5	48	a13-C	-0.727	378.479	0.303	C122H156N36O68P12S12	ov.:[a18-C/7,a*18-C/7,a*13-C/5],high,1.14,	3968.33
799.054	6	105	x15	-0.24	768.111	0.126	C145H187N44O82P15S15		4800.37
804.555	4	108	w*10	-0.121	466.501	0.123	C97H126N29O56P10S10	ov.:[d15/6,w10/4,c*10/4,c10/4],	3222.25
835.918	7	46	a19-G	-0.123	64.935	0.278	C180H232N50O102P18S18	iso.:[z19-G],ov.:[a*19-G/7],high,1.12,	5858.47
860.827	4	45	y11	0.087	302.865	0.218	C107H139N31O60P10S10	ov.:[a11/4,a*11/4],high,1.16,	3447.34
804.556	6	28	d15	-0.071	120.945	0.123	C146H190N43O84P15S15	ov.:[w*10/4,w10/4,c*10/4,c10/4],high,1.29,	4833.38
656.545	2	44	c04	-1.071	354.873	2.666	C39H49N15O21P4S4	iso.:[x04],ov.:[d06/3,a*15-C/7,a13-T/6,a15-C/7],high,3.97,	1315.1
804.807	4	109	w10	0.102	470.906	0.123	C97H127N29O56P10S10	ov.:[d15/6,w*10/4,c*10/4,c10/4],high,1.12,	3223.26
808.063	7	60	a*18	1.078	504.049	0.089	C175H224N50O98P17S17	iso.:[z*18],ov.:[a18/7],	5663.49
683.053	3	43	a*07-G	0.025	330.311	0.233	C64H80N19O35P6S6	ov.:[a07-G/3],	2052.18
809.867	5	19	z13	-0.111	156.186	0.196	C126H162N36O70P12S12		4054.37
833.884	6	42	c16-C	0.237	90.979	0.379	C151H195N43O87P16S16	iso.:[x16-C],ov.:[d16-T/6],high,1.4,	5009.35
856.072	4	42	z*11	0.068	324.138	0.275	C107H136N31O59P10S10	ov.:[a06-G/2,z11/4],	3428.32
810.449	5	15	w13-C	0.064	122.715	0.05	C122H160N33O72P13S13		4057.28
810.806	4	34	d*10	-1	278.498	0.073	C97H125N32O55P10S10		3247.25
811.058	6	24	a*16-G	0.116	194.799	0.178	C150H193N41O85P15S15	ov.:[d10/4,a16-G/6],	4872.39
811.058	4	25	d10	0.032	202.916	0.178	C97H126N32O55P10S10	ov.:[a*16-G/6,a16-G/6],	3248.26
813.469	5	101	y13	-0.238	759.063	0.175	C126H164N36O71P12S12	ov.:[a13/5,a*13/5],high,1.17,	4072.38
782.732	3	40	y08-G	0.614	369.115	0.412	C73H96N19O42P7S7	ov.:[z15/6],high,1.4,	2351.22
814.667	5	121	a*13	-0.182	978.538	0.175	C126H160N39O69P12S12	ov.:[a13/5,y13/5],	4078.37
814.869	5	109	a13	1.06	914.964	0.175	C126H161N39O69P12S12	ov.:[a*13/5,y13/5],	4079.38
816.557	2	28	c05	-0.094	164.334	0.125	C49H62N17O27P5S5	iso.:[x05],ov.:[a*16-T/6,a16-C/6,a*16-C/6,y16-T/6,z11-G/4],	1635.13
835.774	7	39	a*19-G	-0.196	55.208	0.278	C180H231N50O102P18S18	ov.:[a19-G/7],	5857.47
817.726	6	47	a*16-C	0.117	332.547	0.125	C151H193N43O85P15S15	ov.:[a*16-T/6,c05/2,a16-C/6,y16-T/6,z11-G/4],	4912.4
757.466	5	37	b12	-0.093	250.049	0.433	C117H151N36O65P11S11	ov.:[b*12/5],	3792.37
833.855	5	37	c*13	-0.192	273.085	0.37	C126H161N39O71P13S13	ov.:[w13/5,w*13/5,c13/5],high,4.12,	4174.31
748.296	8	36	c19-C	0.422	18.094	0.717	C181H233N52O104P19S19	iso.:[x19-C],ov.:[d19-T/8],high,2.24,	5994.43
791.261	5	36	y13-C	0.323	261.769	0.673	C122H159N33O70P12S12	ov.:[a*08-T/3],high,1.69,	3961.34
817.894	6	51	a16-C	-0.083	360.849	0.125	C151H194N43O85P15S15	iso.:[z16-C],ov.:[a*16-T/6,c05/2,a*16-C/6,y16-T/6,z11-G/4],	4913.41
818.396	6	34	y16-T	0.385	323.343	0.125	C150H195N44O85P15S15	ov.:[a*16-T/6,c05/2,a16-C/6,a*16-C/6,z11-G/4],high,1.06,	4916.42
834.057	5	35	c13	0.35	99.096	0.37	C126H162N39O71P13S13	ov.:[w13/5,w*13/5,c*13/5],high,2.07,	4175.32
818.562	4	25	z11-G	-0.23	237.752	0.125	C102H132N26O58P10S10	ov.:[a*16-T/6,c05/2,a16-C/6,a*16-C/6,y16-T/6],	3278.28
827.077	3	98	z08	-0.583	847.119	0.02	C78H99N24O42P7S7		2484.25
748.557	4	34	z10-C	-0.187	17.874	0.108	C93H119N26O52P9S9	ov.:[y10-T/4,a*19/8,y17-C/7,a19/8,a*10-T/4,a10-T/4,b*19/8,b19/8,y10-C/4,a10-C/4],high,1.26,	2998.26
783.064	6	34	z15	0.22	166.343	0.412	C145H186N44O80P14S14	ov.:[y08-G/3],high,1.53,	4704.43
833.082	3	114	y08	0.18	832.454	0.113	C78H101N24O43P7S7		2502.27
836.233	6	142	a*16	0.204	208.844	0.186	C155H198N46O86P15S15	iso.:[z*16],ov.:[a16/6],	5023.44
757.264	5	33	b*12	-0.052	219.231	0.433	C117H150N36O65P11S11	ov.:[b12/5],	3791.36
752.435	8	33	b19	0.087	50.579	0.108	C185H239N55O104P18S18	iso.:[y19],ov.:[y10-T/4,z10-C/4,a*19/8,y17-C/7,a19/8,a*10-T/4,a10-T/4,b*19/8,y10-C/4,a10-C/4],	6027.54
836.401	6	167	a16	-0.304	277.033	0.186	C155H199N46O86P15S15	iso.:[z16],ov.:[a*16/6],high,1.07,	5024.45
814.713	3	32	w08-G	-0.154	270.16	0.201	C73H97N19O44P8S8		2447.16
837.458	5	48	d*13	0.433	454.438	0.123	C126H163N39O72P13S13	ov.:[d13/5],	4192.33
752.308	8	31	b*19	-0.359	44.357	0.108	C185H238N55O104P18S18	ov.:[y10-T/4,z10-C/4,a*19/8,y17-C/7,a19/8,a*10-T/4,a10-T/4,b19/8,y10-C/4,a10-C/4],	6026.53
842.548	4	18	x11-G	0.456	134.043	0.191	C102H133N26O60P11S11		3374.22
843.026	1	42	c03-G	0.197	312.766	0.01	C24H31N8O14P3S3	iso.:[x03-G],	844.034
845.573	2	20	z06-G	0.197	146.533	0.194	C53H68N15O29P5S5		1693.16
728.655	5	30	a12-T	0.21	58.389	2.909	C112H143N34O62P11S11	ov.:[a*12-T/5],high,8.02,	3648.31
776.655	5	30	d12	0	173.706	0.286	C117H152N36O67P12S12	ov.:[d*12/5,c17/7],high,1.41,	3888.31
748.672	8	30	d19-T	-0.108	14.958	0.717	C180H234N53O104P19S19	iso.:[w19-T],ov.:[c19-C/8],	5997.44
753.06	4	30	y10-C	0.361	61.081	0.108	C93H121N26O53P9S9	ov.:[y10-T/4,z10-C/4,a*19/8,y17-C/7,a19/8,a*10-T/4,a10-T/4,b*19/8,b19/8,a10-C/4],	3016.27
847.051	4	22	w11-G	0.332	153.326	0.14	C102H135N26O61P11S11		3392.23
848.462	5	20	a*14-G	-0.02	125.711	0.192	C131H168N36O74P13S13	ov.:[a14-G/5,y14-T/5],high,1.19,	4247.34
706.062	4	29	a*09	-0.182	213.143	0.353	C88H110N29O47P8S8	ov.:[a09/4],	2828.28
774.431	8	29	a20-C	-0.235	180.838	0.242	C190H244N55O107P19S19	iso.:[z20-C],ov.:[a*20-C/8],	6203.5
836.886	6	29	d16-C	-0.012	52.314	0.328	C151H197N43O88P16S16	iso.:[w16-C],ov.:[d08-C/3],high,1.24,	5027.36
640.377	6	29	w12	0.053	208.55	6.918	C116H152N34O67P12S12	ov.:[c18/9,x10/5,c*14/7,d*18/9,w*12/6,c14/7,d*16/8],high,3.0,	3848.3
848.664	5	24	a14-G	0.325	150.186	0.192	C131H169N36O74P13S13	iso.:[z14-C],ov.:[a*14-G/5,y14-T/5],high,1.13,	4248.35
854.578	2	18	y06-G	0.243	134.328	0.192	C53H70N15O30P5S5		1711.17
855.225	6	44	d*16	0.036	330	0.194	C155H201N46O89P16S16	iso.:[w*16],ov.:[d16/6],	5137.4
855.393	6	53	d16	0.068	399.8	0.194	C155H202N46O89P16S16	iso.:[w16],ov.:[d*16/6],	5138.4
857.352	7	122	a*19	0.022	771.95	0.106	C185H236N55O103P18S18	iso.:[z*19],ov.:[a19/7],	6008.52
792.458	5	28	a*13-C	0.202	220.779	0.303	C122H155N36O68P12S12	ov.:[a18-C/7,a*18-C/7,a13-C/5],	3967.33
706.314	4	28	a09	-0.68	206.719	0.353	C88H111N29O47P8S8	ov.:[a*09/4],	2829.28
753.864	5	28	a12	-0.178	129.783	0.317	C117H149N36O64P11S11	ov.:[a*12/5],	3774.35
752.384	3	28	x07	-0.322	63.327	0.241	C68H87N22O38P7S7	ov.:[d14/6,d*14/6],	2260.18
857.496	7	146	a19	0.249	896.959	0.106	C185H237N55O103P18S18	iso.:[z19],ov.:[a*19/7],	6009.53
859.059	3	23	x08	0.294	142.375	0.174	C78H100N24O44P8S8		2580.2
864.727	3	104	w*08	0.172	760.46	0.098	C78H101N24O45P8S8	ov.:[a*17-G/6,w08/3],	2597.2
865.063	3	111	w08	0.174	809.902	0.098	C78H102N24O45P8S8	ov.:[a*17-G/6,w*08/3],	2598.21
871.23	6	27	a17-C	-0.402	203.291	0.311	C161H207N45O91P16S16	iso.:[z17-C],ov.:[a*17-C/6],	5233.43
788.565	6	27	b15	0.145	183.278	0.476	C146H189N43O82P14S14	ov.:[b*15/6,z08-C/3,b20/8],high,1.08,	4737.44
865.072	2	52	a*06-T	-0.022	380.23	0.156	C54H67N17O29P5S5		1732.16
865.576	2	24	a06-T	0.161	173.89	0.092	C54H68N17O29P5S5	iso.:[z06-C],	1733.17
870.671	5	44	z*14	0.234	343.465	0.179	C135H173N39O75P13S13	ov.:[z14/5],	4358.39
728.454	5	26	a*12-T	-0.175	55.628	2.909	C112H142N34O62P11S11	ov.:[a12-T/5],high,4.02,	3647.3
734.802	4	26	d09	-0.489	136.245	0.215	C88H114N29O50P9S9	ov.:[a*19-T/8],	2943.24
834.386	6	26	d16-T	-0.033	49.227	0.379	C150H196N44O87P16S16	iso.:[w16-T],ov.:[c16-C/6],	5012.36
738.242	5	26	w*12-G	-0.031	38.463	0.247	C111H146N29O66P12S12		3696.25
870.872	5	50	z14	-0.065	389.205	0.179	C135H174N39O75P13S13	ov.:[z*14/5],	4359.4
873.398	3	30	d08	0.025	214.41	0.168	C78H101N27O44P8S8		2623.22
874.474	5	22	y14	-0.229	155.752	0.19	C135H176N39O76P13S13		4377.41
874.58	2	20	y06-C	-1.377	142.713	0.032	C54H70N17O30P5S5		1751.17
802.43	8	25	d*20	0.064	133.253	0.295	C194H251N58O111P20S20	iso.:[w*20],ov.:[w15/6,w*15/6],high,2.28,	6427.49
749.199	7	25	y17-C	0.317	13.267	0.108	C161H209N45O92P16S16	ov.:[y10-T/4,z10-C/4,a*19/8,a19/8,a*10-T/4,a10-T/4,b*19/8,b19/8,y10-C/4,a10-C/4],high,1.33,	5251.44
878.672	5	142	a*14	-0.018	1215.16	0.125	C136H173N41O75P13S13	ov.:[a14/5],	4398.39
878.873	5	162	a14	-0.077	1396.31	0.125	C136H174N41O75P13S13	ov.:[a*14/5],	4399.4
884.561	4	58	w*11	0.004	447.633	0.131	C107H139N31O62P11S11	ov.:[w11/4,c11/4],	3542.27
884.813	4	72	w11	0.003	556.315	0.131	C107H140N31O62P11S11	ov.:[w*11/4,c11/4],	3543.28
897.124	1	47	a*03	-0.749	348.641	0.186	C29H34N13O13P2S2	iso.:[z*03],	898.131
898.132	1	138	a03	-0.2	928.793	0.009	C29H35N13O13P2S2	iso.:[z03],	899.139
901.042	1	64	d03-C	-0.677	426.396	0.039	C25H33N10O15P3S3	iso.:[w03-C],ov.:[w*06-G/2,c06-G/2],	902.05
901.044	2	111	c06-G	0.043	739.53	0.039	C54H70N14O32P6S6	ov.:[d03-C/1,w*06-G/2],	1804.1
902.046	2	36	w*06-G	0.277	287.273	0.039	C53H70N15O32P6S6	ov.:[d03-C/1,c06-G/2],	1806.11
902.55	2	25	w06-G	0.28	173.1	0.075	C53H71N15O32P6S6		1807.11
784.457	5	23	a*13-G	0.054	100.676	0.766	C121H155N34O68P12S12	ov.:[a13-G/5,y13-G/5],high,1.46,	3927.32
916.142	1	197	b03	-1.048	1449.87	0.019	C29H37N13O14P2S2	iso.:[y03],	917.149
921.098	2	114	z06	0.227	759.213	0.043	C58H73N20O30P5S5		1844.21
928.093	2	133	a*06	-0.02	1107.51	0.173	C59H73N19O31P5S5		1858.2
787.089	1	22	a03-C	-0.265	86.246	0.091	C25H30N10O12P2S2	iso.:[z03-C],	788.096
891.738	3	22	a09-G	0.046	120.238	0.225	C83H106N24O46P8S8	iso.:[z09-C],ov.:[a17/6,a*17/6,a*09-G/3],	2678.24
784.659	5	22	a13-G	0.158	97.321	0.766	C121H156N34O68P12S12	iso.:[z13-T],ov.:[a*13-G/5,y13-G/5],high,1.79,	3928.33
732.226	6	22	a14	-0.363	114.087	0.249	C136H174N41O75P13S13		4399.4
735.06	6	22	b*14	-0.552	115.284	0.285	C136H175N41O76P13S13	ov.:[b14/6],	4416.4
776.195	7	22	c17	-0.188	138.663	0.286	C165H213N48O94P17S17	iso.:[x17],ov.:[d12/5,d*12/5],high,1.41,	5440.41
890.812	4	22	d*11	0.153	120.972	0.295	C107H138N34O61P11S11	ov.:[d11/4],high,1.47,	3567.28
751.051	6	22	d*14	0.217	21.768	0.241	C136H176N41O78P14S14	ov.:[d14/6,x07/3],	4512.35
1138.09	2	22	w07	-0.728	171.442	0.214	C68H89N22O39P7S7	ov.:[w*07/2],	2278.18
808.709	3	22	x08-G	-0.277	182.987	0.248	C73H95N19O43P8S8		2429.15
805.099	1	22	y03-C	-0.246	92.277	0.05	C25H32N10O13P2S2		806.106
928.597	2	124	a06	-0.353	1051.88	0.101	C59H74N19O31P5S5		1859.21
928.753	3	80	z09	0.097	689.394	0.06	C87H111N27O47P8S8		2789.28
930.102	2	52	y06	-0.314	362.089	0.08	C58H75N20O31P5S5		1862.22
932.328	4	24	z*12	-0.282	185.444	0.176	C116H148N34O64P11S11	ov.:[z12/4],	3733.34
932.58	4	27	z12	0.432	209.333	0.176	C116H149N34O64P11S11	ov.:[z*12/4],	3734.35
934.756	3	16	y09	0.079	123.704	0.108	C87H113N27O48P8S8		2807.29
824.813	4	21	a11-G	0.122	128.755	0.284	C102H131N29O57P10S10	iso.:[z11-T],ov.:[a*11-G/4,d05/2,z11-C/4],high,1.95,	3303.28
841.633	7	21	a19-C	0.159	158.581	0.347	C181H232N52O102P18S18	iso.:[z19-C],ov.:[a19-T/7,a*19-T/7,z14-G/5,a*19-C/7],high,1.29,	5898.48
735.228	6	21	b14	0.27	111.233	0.285	C136H176N41O76P13S13	ov.:[b*14/6],	4417.41
765.062	7	21	b17	-0.135	154.212	0.218	C165H214N48O93P16S16	iso.:[y17],ov.:[b*17/7],	5362.48
861.036	1	21	d03-G	-0.421	139.939	0.216	C24H33N8O15P3S3	iso.:[w03-G],	862.044
770.041	2	21	d05-C	-0.461	123.375	0.213	C45H59N14O27P5S5	iso.:[w05-C],	1542.1
733.05	7	21	d16	-0.141	104.728	0.264	C155H202N46O89P16S16	iso.:[w16],ov.:[d*16/7],	5138.4
943.059	3	27	d09-C	1.386	195.652	0.191	C84H109N26O49P9S9		2832.2
966.737	3	40	w09	0.092	295.858	0.037	C87H114N27O50P9S9		2903.23
978.074	2	65	w06	-0.57	453.892	0.14	C58H76N20O33P6S6	ov.:[d09/3,d*09/3],high,1.46,	1958.16
979.737	3	29	d*09	0.453	207.994	0.14	C88H113N29O50P9S9	ov.:[d09/3,w06/2],	2942.23
891.401	3	20	a*09-G	-1.049	105.754	0.225	C83H105N24O46P8S8	ov.:[a17/6,a*17/6,a09-G/3],high,1.19,	2677.23
753.663	5	20	a*12	0.419	105.67	0.317	C117H148N36O64P11S11	ov.:[a12/5],	3773.35
726.044	6	20	d14-G	0.01	254.334	0.215	C131H172N36O77P14S14	iso.:[w14-C],	4362.31
980.073	3	30	d09	0.511	215.337	0.14	C88H114N29O50P9S9	ov.:[w06/2,d*09/3],	2943.24
994.075	1	69	c03	-0.144	535.795	0.072	C29H36N13O15P3S3	iso.:[x03],	995.083
1005.58	2	23	z07-G	0.628	169.825	0.129	C63H81N17O35P6S6		2013.18
1006.75	3	15	a10-C	0.255	115.224	0.151	C93H118N29O51P9S9		3023.27
1012.09	1	77	d03	-0.251	635.818	0.2	C29H38N13O16P3S3	iso.:[w03],	1013.09
1014.59	2	29	y07-G	0.484	221.975	0.2	C63H83N17O36P6S6		2031.19
1025.59	2	153	a07-G	-0.443	1071.49	0.071	C64H81N19O35P6S6	iso.:[z07-C],	2053.19
776.453	5	19	d*12	0.202	114.027	0.286	C117H151N36O67P12S12	ov.:[d12/5,c17/7],	3887.3
836.385	3	19	d08-C	0.98	26.744	0.328	C74H96N24O43P8S8	ov.:[d16-C/6],	2512.18
891.064	4	19	d11	0.169	100.668	0.295	C107H139N34O61P11S11	ov.:[d*11/4],high,1.63,	3568.29
766.793	4	19	w*10-G	0.63	101.681	0.415	C92H121N24O55P10S10	ov.:[w10-G/4],	3071.2
673.054	4	19	y09-C	-0.233	146.389	0.224	C83H108N24O47P8S8	ov.:[y15/7],high,1.21,	2696.25
1027.09	2	19	y07-T	-0.293	132.985	0.192	C63H82N20O35P6S6		2056.2
1035.09	3	29	z*10	-0.622	226.816	0.173	C97H123N29O53P9S9		3108.29
1035.43	3	28	z10	-0.138	218.342	0.09	C97H124N29O53P9S9		3109.3
1062.06	2	19	w*07-G	-0.414	148.844	0.148	C63H83N17O38P7S7		2126.13
1067.11	1	53	a04-G	0.213	383.485	0.05	C34H43N10O18P3S3	iso.:[z04-G],	1068.11
824.561	4	18	a*11-G	-0.255	121.698	0.284	C102H130N29O57P10S10	ov.:[a11-G/4,d05/2,z11-C/4],high,4.84,	3302.27
871.063	6	18	a*17-C	0.007	134.977	0.311	C161H206N45O91P16S16	ov.:[a17-C/6],	5232.42
731.176	8	18	a*19-G	-0.216	72.266	0.16	C180H231N50O102P18S18	ov.:[c16/7,c*16/7,c09/4,c*09/4,a19-G/8],	5857.47
751.059	4	18	a10-T	-0.088	18.459	0.108	C92H117N30O50P9S9	ov.:[y10-T/4,z10-C/4,a*19/8,y17-C/7,a19/8,a*10-T/4,b*19/8,b19/8,y10-C/4,a10-C/4],	3008.27
764.918	7	18	b*17	0.158	117.391	0.218	C165H213N48O93P16S16	ov.:[b17/7],	5361.48
985.574	2	18	d06	-0.015	131.888	0.817	C59H77N19O34P6S6	ov.:[z10-G/3],high,1.41,	1973.16
751.219	6	18	d14	0.214	18.459	0.241	C136H177N41O78P14S14	ov.:[d*14/6,x07/3],	4513.36
1137.58	2	18	w*07	0.423	139.981	0.214	C68H88N22O39P7S7	ov.:[w07/2],	2277.18
749.31	4	18	y10-T	-0.373	11.133	0.108	C92H120N27O52P9S9	ov.:[z10-C/4,a*19/8,y17-C/7,a19/8,a*10-T/4,a10-T/4,b*19/8,b19/8,y10-C/4,a10-C/4],high,1.1,	3001.27
852.265	5	18	y14-C	-0.569	131.727	0.508	C131H171N36O75P13S13	ov.:[a14-T/5,a*14-T/5],high,2.11,	4266.36
1081.11	2	42	z07	0.5	327.707	0.066	C68H86N22O36P6S6		2164.23
1085.12	1	18	y04-G	0.076	130.047	0.121	C34H45N10O19P3S3		1086.12
1090.11	2	21	y07	-0.094	154.763	0.132	C68H88N22O37P6S6	ov.:[a04-T/1],	2182.24
762.345	7	17	a*17	0.592	109.859	0.302	C165H211N48O92P16S16	iso.:[z*17],ov.:[a17/7],	5343.47
750.844	5	17	c12-C	0.63	16.399	0.191	C113H145N33O65P12S12	ov.:[d12-T/5],	3759.26
732.906	7	17	d*16	-0.158	86.563	0.264	C155H201N46O89P16S16	iso.:[w*16],ov.:[d16/7],	5137.39
802.448	5	17	w13-G	0.11	90.612	1.66	C121H160N31O72P13S13	ov.:[w*13-G/5],high,1.86,	4017.28
776.881	6	17	w15-G	0.508	104.023	0.436	C140H184N39O82P15S15	ov.:[w*15-G/6],high,1.55,	4667.33
781.049	6	17	w15-T	0.252	87.371	0.152	C140H183N42O81P15S15	ov.:[c15-T/6],high,1.13,	4692.34
985.077	3	17	z10-G	0.348	124.421	0.817	C92H119N24O52P9S9	ov.:[d06/2],high,3.37,	2958.25
1100.61	2	75	a*07	-0.108	523.256	0.116	C69H85N24O36P6S6		2203.23
1101.11	2	49	a07	-0.548	356.429	0.022	C69H86N24O36P6S6		2204.24
1163.05	1	16	c04-G	0.498	137.011	0.176	C34H44N10O20P4S4	iso.:[x04-G],	1164.06
1165.6	2	23	z08-G	0.352	190.745	0.109	C73H94N19O41P7S7		2333.21
1174.6	2	16	y08-G	0.235	119.041	0.176	C73H96N19O42P7S7		2351.22
750.057	8	16	a*19	0.074	12.814	0.108	C185H236N55O103P18S18	iso.:[z*19],ov.:[y10-T/4,z10-C/4,y17-C/7,a19/8,a*10-T/4,a10-T/4,b*19/8,b19/8,y10-C/4,a10-C/4],high,1.5,	6008.52
788.397	6	16	b*15	-0.411	109.474	0.476	C146H188N43O82P14S14	ov.:[b15/6,z08-C/3,b20/8],	4736.43
806.304	4	16	c*10	-0.012	97.196	0.123	C97H123N32O54P10S10	ov.:[d15/6,w*10/4,w10/4,c10/4],high,1.17,	3229.24
802.247	5	16	w*13-G	0.32	85.282	1.66	C121H159N31O72P13S13	ov.:[w13-G/5],high,1.11,	4016.27
776.713	6	16	w*15-G	0.065	98.697	0.436	C140H183N39O82P15S15	ov.:[w15-G/6],	4666.32
767.044	4	16	w10-G	-0.525	85.433	0.415	C92H122N24O55P10S10	ov.:[w*10-G/4],	3072.21
701.338	7	16	y16-T	0.076	125.373	0.264	C150H195N44O85P15S15	ov.:[a*16-C/7],high,1.29,	4916.42
1198.1	2	13	a08-C	0.377	116.279	0.042	C74H93N24O40P7S7		2398.22
1218.15	1	58	a04	-0.649	443.529	0.038	C39H48N15O19P3S3	iso.:[z04],	1219.16
1236.17	1	31	b04	-0.281	244.778	0.054	C39H50N15O20P3S3	iso.:[y04],	1237.17
1250.13	2	28	y08	-0.211	216.216	0.126	C78H101N24O43P7S7		2502.27
792.199	7	15	a*18-C	0.003	117.003	0.303	C171H219N47O97P17S17	ov.:[a18-C/7,a*13-C/5,a13-C/5],	5552.44
731.302	8	15	a19-G	-0.385	59.876	0.16	C180H232N50O102P18S18	iso.:[z19-G],ov.:[c16/7,c*16/7,c09/4,c*09/4,a*19-G/8],high,1.74,	5858.47
810.635	7	15	b*18	-0.074	122.951	0.266	C175H226N50O99P17S17	ov.:[b18/7],	5681.5
810.779	7	15	b18	0.022	122.222	0.266	C175H227N50O99P17S17	iso.:[y18],ov.:[b*18/7],	5682.51
721.173	8	15	d*18	0.091	99.912	0.143	C175H227N50O101P18S18	iso.:[w*18],ov.:[c18/8,c*18/8,x09/4,d18/8],	5777.44
815.45	5	15	d13-C	-1.121	73.722	0.222	C122H159N36O71P13S13		4082.29
750.547	8	15	d19-C	0.067	14.401	0.149	C181H235N52O105P19S19	iso.:[w19-C],	6012.44
1062.56	2	15	w07-G	0.021	117.121	0.215	C63H84N17O38P7S7		2127.14
762.542	4	15	x10-G	-0.019	96.954	0.244	C92H120N24O54P10S10	ov.:[d05-T/2],	3054.2
1253.12	2	18	a*08	0.046	140.696	0.193	C78H97N27O41P7S7	ov.:[a08/2],	2508.25
1253.62	2	17	a08	0.086	131.487	0.193	C78H98N27O41P7S7	ov.:[a*08/2],	2509.26
1314.1	1	15	c04	0.039	124.145	0.18	C39H49N15O21P4S4	iso.:[x04],	1315.11
700.764	7	14	a*16-C	0.376	109.28	0.264	C151H193N43O85P15S15	ov.:[y16-T/7],high,1.63,	4912.4
841.489	7	14	a*19-C	0.408	105.519	0.347	C181H231N52O102P18S18	ov.:[a19-T/7,a*19-T/7,z14-G/5,a19-C/7],high,1.4,	5897.48
762.489	7	14	a17	-0.003	90.287	0.302	C165H212N48O92P16S16	iso.:[z17],ov.:[a*17/7],	5344.47
786.628	7	14	a18-G	0.529	54.884	0.526	C170H220N45O97P17S17	iso.:[z18-G],ov.:[a*18-G/7],high,2.48,	5513.45
656.714	3	14	d06	0.891	109.113	2.666	C59H77N19O34P6S6	ov.:[c04/2,a*15-C/7,a13-T/6,a15-C/7],high,15.72,	1973.16
922.553	2	14	d06-T	0.353	97.474	3.156	C54H71N17O32P6S6	iso.:[w06-C],ov.:[c09-G/3],high,1.12,	1847.12
760.762	7	14	d17-T	0.203	81.718	0.113	C160H209N46O93P17S17	iso.:[w17-T],ov.:[c17-C/7,c*19/8,c19/8],high,1.16,	5332.38
860.029	1	14	w*03-G	-0.293	87.037	0.197	C24H32N8O15P3S3		861.036
640.208	6	14	w*12	-0.667	100.683	6.918	C116H151N34O67P12S12	ov.:[c18/9,x10/5,c*14/7,d*18/9,c14/7,w12/6,d*16/8],	3847.29
790.064	3	14	z08-C	0.481	91.959	0.476	C74H94N21O41P7S7	ov.:[b15/6,b*15/6,b20/8],high,1.1,	2373.21
1332.11	1	20	d04	0.611	172.328	0.097	C39H51N15O22P4S4	iso.:[w04],	1333.12
1387.13	1	21	a05-G	-0.861	191.283	0.041	C44H56N12O24P4S4	iso.:[z05-G],	1388.14
786.484	7	13	a*18-G	0.136	49.69	0.526	C170H219N45O97P17S17	ov.:[a18-G/7],high,2.26,	5512.44
373.038	2	13	a03-G	0.834	97.493	0.146	C24H30N8O12P2S2	iso.:[z03-G],	748.091
993.412	3	13	a10-G	-0.056	100.947	0.218	C92H118N27O51P9S9	iso.:[z10-T],	2983.26
853.665	5	13	a14-T	0.055	97.095	0.508	C131H168N39O73P13S13	ov.:[y14-C/5,a*14-T/5],high,1.89,	4273.36
708.846	5	13	c*11	0.085	91.148	0.105	C107H136N34O60P11S11	ov.:[w11/5,w*11/5,c11/5],	3549.27
1073.56	2	13	c07-G	-0.558	96.191	0.161	C64H82N19O37P7S7	iso.:[x07-C],	2149.13
715.37	3	13	c07-G	-0.036	94.45	0.021	C64H82N19O37P7S7	iso.:[x07-C],	2149.13
719.047	8	13	c18	-0.081	91.119	0.143	C175H226N50O100P18S18	iso.:[x18],ov.:[c*18/8,x09/4,d18/8,d*18/8],	5760.44
734.841	5	13	x12-G	-0.373	68.122	0.211	C111H145N29O65P12S12		3679.24
849.266	5	13	y14-T	1.249	81.655	0.192	C130H170N37O74P13S13	ov.:[a14-G/5,a*14-G/5],high,1.17,	4251.37
815.225	6	12	a*16-T	-0.447	77.376	0.125	C150H192N44O84P15S15	ov.:[c05/2,a16-C/6,a*16-C/6,y16-T/6,z11-G/4],high,3.97,	4897.4
774.305	8	12	a*20-C	0.187	80.929	0.242	C190H243N55O107P19S19	ov.:[a20-C/8],high,1.58,	6202.5
811.226	6	12	a16-G	-0.024	97.22	0.178	C150H194N41O85P15S15	iso.:[z16-G],ov.:[a*16-G/6,d10/4],	4873.4
792.343	7	12	a18-C	-0.505	94.62	0.303	C171H220N47O97P17S17	iso.:[z18-C],ov.:[a*18-C/7,a*13-C/5,a13-C/5],high,3.84,	5553.45
692.538	4	12	c09-G	-0.054	87.505	0.006	C83H107N24O48P9S9	iso.:[x09-C],	2774.18
758.188	7	12	c17-T	-0.427	78.86	0.227	C160H207N46O92P17S17	iso.:[x17-T],	5314.37
762.541	2	12	d05-T	0.336	78.261	0.244	C44H58N15O26P5S5	iso.:[w05-T],ov.:[x10-G/4],	1527.1
578.541	4	12	d07	0.088	92.153	0.136	C69H89N24O39P7S7	ov.:[w09/5],high,1.22,	2318.19
685.44	5	12	w11-C	0.005	91.667	0.163	C103H135N28O61P11S11	ov.:[w09-G/4],high,1.08,	3432.24
720.403	3	12	z07	-0.286	80.668	0.234	C68H86N22O36P6S6		2164.23
1241.12	2	12	z08	-0.907	90.775	0.053	C78H99N24O42P7S7		2484.25
856.463	5	11	a*14-C	0.679	87.611	0.213	C132H168N38O74P13S13		4287.35
1178.1	2	11	a08-G	-0.184	84.217	0.232	C73H93N22O40P7S7	iso.:[z08-T],	2358.21
868.731	6	11	a17-T	-0.088	80.633	0.29	C160H206N46O90P16S16	iso.:[z17-T],ov.:[a*17-T/6,y17-G/6],	5218.43
718.921	8	11	c*18	-0.293	77.067	0.143	C175H225N50O100P18S18	ov.:[c18/8,x09/4,d18/8,d*18/8],	5759.43
613.696	3	11	c06-C	-0.25	83.293	0.248	C55H70N16O32P6S6		1844.11
821.912	7	11	c18	-0.036	71.659	0.233	C175H226N50O100P18S18	iso.:[x18],ov.:[c*18/7],	5760.44
1181.06	1	11	d04-G	0.488	91.364	0.082	C34H46N10O21P4S4	iso.:[w04-G],	1182.07
1180.05	1	11	w*04-G	0.547	84.652	0.077	C34H45N10O21P4S4		1181.06
1075.06	2	11	w07-T	-0.905	80.87	0.059	C63H83N20O37P7S7		2152.14
893.544	2	11	x06-G	-0.332	62.428	0.122	C53H69N15O31P6S6		1789.1
960.734	3	11	x09	0.004	81.676	0.162	C87H112N27O49P9S9		2885.22
838.491	7	11	y19-G	0.501	83.419	0.071	C180H234N50O103P18S18		5876.49
736.68	8	11	y19-T	0.482	80.305	0.148	C180H233N53O102P18S18		5901.5
853.463	5	10	a*14-T	-0.375	74.145	0.508	C131H167N39O73P13S13	ov.:[a14-T/5,y14-C/5],high,1.32,	4272.35
709.306	8	10	b18	0.175	69.264	0.293	C175H227N50O99P17S17	iso.:[y18],ov.:[b*18/8,y14-C/6],	5682.51
650.042	4	10	c*08	-0.68	70.456	0.162	C78H98N27O43P8S8	ov.:[c10/5,d14/7,w10/5,c*10/5,x06/3,d12/6,d*12/6,w08/4,c02/1,a19-G/9,a*19-G/9,c06/3,a17-T/8,y19-G/9,w*06/3,w06/3,y15-G/7,z15-T/7,y17-T/8],high,14.49,	2604.2
883.032	1	10	c03-C	-0.863	77.628	0.015	C25H31N10O14P3S3	iso.:[x03-C],	884.039
702.539	4	10	c09-C	0.329	78.451	0.232	C84H107N26O48P9S9		2814.19
694.879	6	10	c13	-0.779	69.817	0.097	C126H162N39O71P13S13	ov.:[w13/6,w*13/6,a*16-G/7,c*13/6,a16-G/7,y18-C/8],	4175.32
754.616	7	10	c17-G	-0.284	53.886	0.217	C160H208N43O93P17S17	iso.:[x17-G],ov.:[d12-C/5],high,1.16,	5289.36
667.415	8	10	d17-C	-0.676	74.693	4.238	C161H210N45O94P17S17	iso.:[w17-C],ov.:[d19-C/9,w13-G/6,w*13-G/6,c15-T/7,w15-T/7],high,2.56,	5347.38
857.052	4	10	w11-C	-0.149	61.017	0.046	C103H135N28O61P11S11		3432.24
910.384	3	10	x09-G	0.557	68.285	0.127	C82H107N22O48P9S9		2734.17
682.537	4	10	x09-G	0.911	76.499	0.182	C82H107N22O48P9S9		2734.18
1405.14	1	10	y05-G	0.457	82.414	0.065	C44H58N12O25P4S4		1406.15
582.719	3	10	y06-C	0.664	77.852	0.142	C54H70N17O30P5S5		1751.18
707.554	6	10	y14-T	0.775	70.574	0.186	C130H170N37O74P13S13		4251.37
867.565	6	10	y17-G	0.071	73.263	0.29	C160H209N43O92P16S16	ov.:[a17-T/6,a*17-T/6],	5211.43
776.682	8	10	y20-C	-0.511	61.685	0.229	C190H246N55O108P19S19		6221.51
793.064	3	9	a*08-T	1.02	70.965	0.673	C73H91N25O39P7S7	ov.:[y13-C/5],high,4.12,	2382.21
904.566	4	9	a*12-G	-1.193	65.532	0.201	C112H143N31O63P11S11	ov.:[a12-G/4],	3622.29
760.222	6	9	a*15-G	1.058	57.906	0.077	C141H181N38O80P14S14	ov.:[a15-G/6,w07/3],high,1.44,	4567.37
760.389	6	9	a15-G	-0.095	57.653	0.077	C141H182N38O80P14S14	ov.:[w07/3,a*15-G/6],high,1.48,	4568.38
787.073	4	9	b10	0.755	68.558	0.162	C97H125N32O53P9S9		3152.32
821.768	7	9	c*18	-0.334	59.034	0.233	C175H225N50O100P18S18	ov.:[c18/7],	5759.43
723.706	3	9	c07-T	-0.087	64.814	0.238	C64H81N22O36P7S7		2174.14
806.556	4	9	c10	0.435	60.577	0.123	C97H124N32O54P10S10	ov.:[d15/6,w*10/4,w10/4,c*10/4],	3230.25
800.334	7	9	c18-G	-0.135	61.38	0.176	C170H221N45O99P18S18	iso.:[x18-G],	5609.39
1158.09	2	9	d07	0.471	65.217	0.207	C69H89N24O39P7S7		2318.19
732.712	6	9	d14-C	0.206	45.966	0.107	C132H172N38O77P14S14		4402.31
830.05	6	9	w*16-G	0.098	69.231	0.441	C150H196N41O88P16S16	ov.:[c08-C/3],high,1.44,	4986.35
620.785	4	9	w08-C	0.802	64.519	9.078	C74H97N21O44P8S8	ov.:[w10-C/5,d16-G/8,d08-T/4,c18-T/9,w*18-G/9,d18-G/9,d12-T/6],high,6.95,	2487.17
1129.08	2	9	x07	-0.374	75.316	0.155	C68H87N22O38P7S7		2260.18
663.053	4	9	y09-G	0.338	62.292	0.156	C82H108N22O47P8S8		2656.24
892.741	3	9	y09-T	-0.566	52.486	0.061	C82H107N25O46P8S8		2681.25
765.058	6	9	y15-T	-0.055	66.091	0.144	C140H182N42O79P14S14		4596.39
878.402	3	9	z09-G	-0.625	67.548	0.031	C82H106N22O46P8S8		2638.23
787.658	5	9	z13-C	-0.291	46.312	0.555	C122H157N33O69P12S12	ov.:[y13-T/5],high,1.59,	3943.33
667.449	5	8	a*11-C	0.302	59.834	3.783	C103H130N31O57P10S10	ov.:[a19/9,a*19/9,d04/2,a11-C/5],high,6.25,	3342.28
910.818	4	8	a*12-T	-1.135	54.27	0.142	C112H142N34O62P11S11		3647.3
716.627	7	8	a*16	-0.305	58.331	0.337	C155H198N46O86P15S15	iso.:[z*16],ov.:[a16/7],high,1.09,	5023.44
864.394	6	8	a*17-G	-0.916	58.455	0.098	C160H206N43O91P16S16	ov.:[w08/3,w*08/3],high,4.37,	5192.41
734.302	8	8	a*19-T	0.232	41.069	0.215	C180H230N53O101P18S18	ov.:[d09/4],	5882.48
1092.11	1	8	a04-T	0.036	62.001	0.132	C34H42N13O17P3S3	iso.:[z04-T],ov.:[y07/2],	1093.12
904.819	4	8	a12-G	0.095	58.328	0.201	C112H144N31O63P11S11	iso.:[z12-C],ov.:[a*12-G/4],high,1.23,	3623.31
716.771	7	8	a16	0.268	58.145	0.337	C155H199N46O86P15S15	iso.:[z16],ov.:[a*16/7],	5024.45
818.268	5	8	b*13	-0.678	74.317	0.753	C126H162N39O70P12S12	ov.:[b13/5],high,2.2,	4096.38
1110.12	2	8	b07	-0.385	63.291	0.159	C69H88N24O37P6S6		2222.25
818.471	5	8	b13	0.451	76.081	0.753	C126H163N39O70P12S12	ov.:[b*13/5],high,2.04,	4097.39
654.545	4	8	d*08	-0.484	63.887	0.115	C78H100N27O44P8S8		2622.21
499.689	3	8	d05-G	-0.071	60.626	0.122	C44H59N12O27P5S5	iso.:[w05-G],	1502.09
823.048	3	8	d08-G	0.125	51.398	0.219	C73H96N22O43P8S8	iso.:[w08-T],	2472.17
712.649	5	8	d11	-0.713	55.503	0.142	C107H139N34O61P11S11	ov.:[d*11/5,d*20/9],	3568.28
647.044	6	8	d12	-0.029	55.156	0.162	C117H152N36O67P12S12	ov.:[c10/5,d14/7,w10/5,c*10/5,x06/3,d*12/6,w08/4,c02/1,a19-G/9,a*19-G/9,c06/3,a17-T/8,y19-G/9,w*06/3,c*08/4,w06/3,y15-G/7,z15-T/7,y17-T/8],high,1.43,	3888.31
754.446	5	8	d12-C	-0.096	29.42	0.217	C113H147N33O66P12S12	ov.:[c17-G/7],	3777.27
589.522	2	8	w*04-G	-1.199	60.886	0.227	C34H45N10O21P4S4		1181.06
719.209	6	8	w*14-G	1.295	55.607	0.211	C130H171N34O77P14S14		4321.3
708.038	3	8	w07-G	-0.259	58.835	0.229	C63H84N17O38P7S7		2127.14
937.082	4	8	y12	-0.238	58.48	0.07	C116H151N34O65P11S11		3752.36
783.259	5	8	y13-G	-0.105	41.026	0.766	C121H159N31O70P12S12	ov.:[a13-G/5,a*13-G/5],high,5.51,	3921.33
788.261	5	8	y13-T	0.062	52.837	0.555	C121H158N34O69P12S12	ov.:[z13-C/5],high,1.35,	3946.34
828.564	4	8	z11-C	0.802	62.651	0.284	C103H132N28O58P10S10	ov.:[a11-G/4,a*11-G/4,d05/2],high,1.39,	3318.29
668.552	4	7	a09-G	0.515	44.395	0.07	C83H106N24O46P8S8	iso.:[z09-C],ov.:[b19/9,b17/8,b*17/8,y09-T/4,z07-G/3,d02/1],high,9.55,	2678.24
667.651	5	7	a11-C	0.306	49.872	3.783	C103H131N31O57P10S10	ov.:[a19/9,a*19/9,d04/2,a*11-C/5],high,12.39,	3343.29
649.935	9	7	a19-G	0.405	49.327	0.162	C180H232N50O102P18S18	iso.:[z19-G],ov.:[c10/5,d14/7,w10/5,c*10/5,x06/3,d12/6,d*12/6,w08/4,c02/1,a*19-G/9,c06/3,a17-T/8,y19-G/9,w*06/3,c*08/4,w06/3,y15-G/7,z15-T/7,y17-T/8],high,10.74,	5858.48
1483.07	1	7	c05-G	1.414	62.222	0.113	C44H57N12O26P5S5	iso.:[x05-G],	1484.08
760.331	7	7	c17-C	-0.476	44.842	0.113	C161H208N45O93P17S17	iso.:[x17-C],ov.:[d17-T/7,c*19/8,c19/8],high,1.55,	5329.37
1501.08	1	7	d05-G	0.354	58.375	0.055	C44H59N12O27P5S5	iso.:[w05-G],	1502.09
716.373	3	7	w07-T	-0.645	53.71	0.186	C63H83N20O37P7S7		2152.14
690.712	6	7	x13	0.116	50.658	0.232	C126H163N36O72P13S13		4150.32
542.055	2	7	y04-G	-0.084	54.053	0.043	C34H45N10O19P3S3		1086.12
884.406	3	7	y09-G	0.105	54.216	0.2	C82H108N22O47P8S8		2656.24
779.657	5	7	z13-G	-0.205	41.176	0.17	C121H157N31O69P12S12		3903.32
840.661	5	7	z14-G	-0.625	50.608	0.347	C130H169N34O74P13S13	ov.:[a19-T/7,a*19-T/7,a19-C/7,a*19-C/7],high,4.52,	4208.34
868.563	6	6	a*17-T	0.159	43.874	0.29	C160H205N46O90P16S16	ov.:[a17-T/6,y17-G/6],	5217.42
649.822	9	6	a*19-G	-0.117	42.524	0.162	C180H231N50O102P18S18	ov.:[c10/5,d14/7,w10/5,c*10/5,x06/3,d12/6,d*12/6,w08/4,c02/1,a19-G/9,c06/3,a17-T/8,y19-G/9,w*06/3,c*08/4,w06/3,y15-G/7,z15-T/7,y17-T/8],high,15.32,	5857.47
1107.11	1	6	a04-C	-0.203	48	0.197	C35H43N12O18P3S3	iso.:[z04-C],	1108.12
651.297	8	6	a17-T	0.465	46.672	0.162	C160H206N46O90P16S16	iso.:[z17-T],ov.:[c10/5,d14/7,w10/5,c*10/5,x06/3,d12/6,d*12/6,w08/4,c02/1,a19-G/9,a*19-G/9,c06/3,y19-G/9,w*06/3,c*08/4,w06/3,y15-G/7,z15-T/7,y17-T/8],high,10.94,	5218.43
839.489	7	6	a19-T	-1.349	41.935	0.347	C180H231N53O101P18S18	iso.:[z19-T],ov.:[a*19-T/7,z14-G/5,a19-C/7,a*19-C/7],high,1.33,	5883.47
790.563	8	6	b20	-0.098	39.194	0.476	C194H251N58O109P19S19	iso.:[y20],ov.:[b15/6,b*15/6,z08-C/3],high,3.78,	6332.56
830.38	3	6	c08-C	0.073	46.154	0.441	C74H94N24O42P8S8	ov.:[w*16-G/6],high,1.08,	2494.16
923.719	3	6	c09-G	-0.618	43.421	3.156	C83H107N24O48P9S9	iso.:[x09-C],ov.:[d06-T/2],high,3.37,	2774.18
730.477	7	6	c16	-0.332	24.262	0.16	C155H200N46O88P16S16	iso.:[x16],ov.:[c*16/7,c09/4,c*09/4,a*19-G/8,a19-G/8],	5120.39
639.041	9	6	c18	-0.07	43.254	6.918	C175H226N50O100P18S18	iso.:[x18],ov.:[x10/5,c*14/7,d*18/9,w*12/6,c14/7,w12/6,d*16/8],high,28.33,	5760.44
806.049	7	6	c18-C	-0.541	38.831	0.093	C171H221N47O99P18S18	iso.:[x18-C],	5649.39
625.037	9	6	c18-T	0.534	39.887	9.078	C170H220N48O98P18S18	iso.:[x18-T],ov.:[w08-C/4,w10-C/5,d16-G/8,d08-T/4,w*18-G/9,d18-G/9,d12-T/6],high,5.26,	5634.4
505.036	2	6	d*03	0.378	43.709	0.175	C29H37N13O16P3S3	iso.:[w*03],	1012.09
712.449	5	6	d*11	0.564	41.769	0.142	C107H138N34O61P11S11	ov.:[d11/5,d*20/9],	3567.28
646.877	6	6	d*12	0.691	41.518	0.162	C117H151N36O67P12S12	ov.:[c10/5,d14/7,w10/5,c*10/5,x06/3,d12/6,w08/4,c02/1,a19-G/9,a*19-G/9,c06/3,a17-T/8,y19-G/9,w*06/3,c*08/4,w06/3,y15-G/7,z15-T/7,y17-T/8],high,1.87,	3887.3
713.159	9	6	d*20	-0.132	43.807	0.142	C194H251N58O111P20S20	iso.:[w*20],ov.:[d11/5,d*11/5],high,1.3,	6427.49
1500.08	1	6	w*05-G	0.813	52.789	0.133	C44H58N12O27P5S5		1501.08
621.436	5	6	w10-C	0.314	42.879	9.078	C93H122N26O55P10S10	ov.:[w08-C/4,d16-G/8,d08-T/4,c18-T/9,w*18-G/9,d18-G/9,d12-T/6],high,2.39,	3112.21
1053.56	2	6	x07-G	0.177	47.009	0.064	C63H82N17O37P7S7		2109.13
918.719	3	6	x09-T	-0.078	45.745	0.068	C82H106N25O47P9S9		2759.18
798.847	5	6	x13-G	0.984	43.403	0.207	C121H158N31O71P13S13		3999.27
562.058	2	6	y04-C	0.438	43.451	0.034	C35H45N12O19P3S3		1126.13
789.201	7	6	y18-G	0.016	40.186	0.841	C170H222N45O98P17S17	ov.:[a18-T/7],high,1.65,	5531.46
670.053	3	6	z07-G	-1.774	43.83	0.07	C63H81N17O35P6S6	ov.:[a09-G/4,b19/9,b17/8,b*17/8,y09-T/4,d02/1],high,3.63,	2013.18
666.718	9	5	a19	0.008	36.881	3.783	C185H237N55O103P18S18	iso.:[z19],ov.:[a*19/9,d04/2,a11-C/5,a*11-C/5],high,88.39,	6009.52
709.18	8	5	b*18	0.286	34.711	0.293	C175H226N50O99P17S17	ov.:[b18/8,y14-C/6],	5681.5
644.842	5	5	c*10	0.335	32.893	0.162	C97H123N32O54P10S10	ov.:[c10/5,d14/7,w10/5,x06/3,d12/6,d*12/6,w08/4,c02/1,a19-G/9,a*19-G/9,c06/3,a17-T/8,y19-G/9,w*06/3,c*08/4,w06/3,y15-G/7,z15-T/7,y17-T/8],high,4.5,	3229.25
886.561	4	5	c11	-0.237	38.519	0.131	C107H137N34O60P11S11	ov.:[w11/4,w*11/4],high,1.14,	3550.27
572.198	6	5	c11-C	0.292	38.213	0.231	C103H132N31O59P11S11	ov.:[w13-G/7,w*13-G/7],	3439.23
694.486	9	5	c20-G	-0.423	34.924	0.231	C189H245N53O109P20S20	iso.:[x20-G],	6259.44
590.026	2	5	d04-G	-0.656	37.774	0.237	C34H46N10O21P4S4	iso.:[w04-G],	1182.07
614.699	3	5	d06-T	-0.023	38.274	0.207	C54H71N17O32P6S6	iso.:[w06-C],	1847.12
1082.56	2	5	d07-G	-0.265	36.639	0.145	C64H84N19O38P7S7	iso.:[w07-C],	2167.14
717.187	7	5	d16-C	0.501	36.494	0.182	C151H197N43O88P16S16	iso.:[w16-C],	5027.36
667.041	9	5	d19-C	-0.591	37.237	4.238	C181H235N52O105P19S19	iso.:[w19-C],ov.:[d17-C/8,w13-G/6,w*13-G/6,c15-T/7,w15-T/7],high,9.2,	6012.43
665.375	9	5	d19-T	0.376	36.082	0.175	C180H234N53O104P19S19	iso.:[w19-T],	5997.44
668.371	6	5	w*13-G	0.18	31.76	4.238	C121H159N31O72P13S13	ov.:[d17-C/8,d19-C/9,w13-G/6,c15-T/7,w15-T/7],high,1.17,	4016.27
601.364	3	5	w06-G	-0.067	38.575	0.183	C53H71N15O32P6S6		1807.11
613.434	5	5	w10-G	-0.24	38.08	0.215	C92H122N24O55P10S10		3072.21
668.539	6	5	w13-G	0.477	31.853	4.238	C121H160N31O72P13S13	ov.:[d17-C/8,d19-C/9,w*13-G/6,c15-T/7,w15-T/7],high,3.99,	4017.28
687.332	7	5	w15	-0.446	37.851	0.795	C145H189N44O83P15S15	ov.:[w*15/7],high,2.34,	4818.38
719.255	5	5	y12-G	0.854	34.589	0.073	C111H146N29O64P11S11		3601.31
448.059	2	4	a*03	0.078	30.658	0.152	C29H34N13O13P2S2	iso.:[z*03],	898.132
1091.1	1	4	a*04-T	0.162	30.782	0.211	C34H41N13O17P3S3		1092.11
666.606	9	4	a*19	0.121	28.571	3.783	C185H236N55O103P18S18	iso.:[z*19],ov.:[a19/9,d04/2,a11-C/5,a*11-C/5],high,60.81,	6008.52
576.715	3	4	a06-T	-0.23	28.918	0.169	C54H68N17O29P5S5	iso.:[z06-C],	1733.17
689.859	5	4	a11	0.516	27.873	0.17	C107H136N34O58P10S10	ov.:[y07-C/3],high,2.29,	3454.33
790.2	7	4	a18-T	-0.061	26.18	0.841	C170H219N48O96P17S17	iso.:[z18-T],ov.:[y18-G/7],high,3.69,	5538.45
841.417	3	4	b08	0.043	28.675	0.247	C78H100N27O42P7S7		2527.27
709.048	5	4	c11	0.011	27.907	0.105	C107H137N34O60P11S11	ov.:[w11/5,w*11/5,c*11/5],	3550.28
540.778	4	4	d07-G	-0.446	32.051	0.179	C64H84N19O38P7S7	iso.:[w07-C],	2167.14
624.259	9	4	d18-G	-0.655	26.457	9.078	C170H223N45O100P18S18	iso.:[w18-G],ov.:[w08-C/4,w10-C/5,d16-G/8,d08-T/4,c18-T/9,w*18-G/9,d12-T/6],high,12.18,	5627.4
916.386	3	4	w09-G	-1.097	30.031	0.036	C82H109N22O49P9S9		2752.18
687.039	4	4	w09-G	0.703	30.289	0.163	C82H109N22O49P9S9	ov.:[w11-C/5],high,1.81,	2752.19
640.042	5	4	x10	0.065	28.728	6.918	C97H125N29O55P10S10	ov.:[c18/9,c*14/7,d*18/9,w*12/6,c14/7,w12/6,d*16/8],high,33.21,	3205.25
880.309	4	4	x11	-0.874	27.414	0.198	C107H138N31O61P11S11		3525.27
703.385	6	4	y14-G	-0.737	31.128	0.235	C130H171N34O75P13S13		4226.35
651.935	9	4	y19-G	-0.97	31.44	0.162	C180H234N50O103P18S18	ov.:[c10/5,d14/7,w10/5,c*10/5,x06/3,d12/6,d*12/6,w08/4,c02/1,a19-G/9,a*19-G/9,c06/3,a17-T/8,w*06/3,c*08/4,w06/3,y15-G/7,z15-T/7,y17-T/8],high,3.7,	5876.48
448.561	2	3	a03	-2.289	23.975	0.18	C29H35N13O13P2S2	iso.:[z03],	899.137
657.883	6	3	a13-T	1.658	21.926	2.666	C121H155N37O67P12S12	ov.:[c04/2,d06/3,a*15-C/7,a15-C/7],high,22.32,	3953.34
657.333	7	3	a15-C	0.632	23.06	2.666	C142H182N40O80P14S14	ov.:[c04/2,d06/3,a*15-C/7,a13-T/6],high,10.4,	4608.38
1556.19	1	3	b05	-0.126	26.45	0.171	C49H63N17O26P4S4	iso.:[y05],	1557.2
668.719	9	3	b19	0.004	19.969	0.07	C185H239N55O104P18S18	iso.:[y19],ov.:[a09-G/4,b17/8,b*17/8,y09-T/4,z07-G/3,d02/1],high,22.28,	6027.54
641.041	7	3	c*14	0.167	21.153	6.918	C136H174N41O77P14S14	ov.:[c18/9,x10/5,d*18/9,w*12/6,c14/7,w12/6,d*16/8],high,14.43,	4494.34
387.012	3	3	c04-G	0.547	22.19	0.203	C34H44N10O20P4S4	iso.:[x04-G],	1164.06
608.696	3	3	c06-T	0.057	22.993	0.2	C54H69N17O31P6S6	iso.:[x06-C],	1829.11
645.043	5	3	c10	0.044	19.731	0.162	C97H124N32O54P10S10	ov.:[d14/7,w10/5,c*10/5,x06/3,d12/6,d*12/6,w08/4,c02/1,a19-G/9,a*19-G/9,c06/3,a17-T/8,y19-G/9,w*06/3,c*08/4,w06/3,y15-G/7,z15-T/7,y17-T/8],high,3.18,	3230.25
641.185	7	3	c14	-0.211	21.065	6.918	C136H175N41O77P14S14	ov.:[c18/9,x10/5,c*14/7,d*18/9,w*12/6,w12/6,d*16/8],high,7.95,	4495.34
665.324	7	3	c15-G	-0.089	21.588	0.236	C141H183N38O82P15S15		4664.32
668.896	7	3	c15-T	-0.161	19.962	4.238	C141H182N41O81P15S15	iso.:[x15-C],ov.:[d17-C/8,d19-C/9,w13-G/6,w*13-G/6,w15-T/7],high,5.41,	4689.33
708.899	7	3	c16-G	0.003	21.022	0.218	C150H195N41O87P16S16	iso.:[x16-G],	4969.34
712.471	7	3	c16-T	0.072	20.874	0.183	C150H194N44O86P16S16	iso.:[x16-T],	4994.35
703.293	8	3	c18-T	0.724	23.354	0.206	C170H220N48O98P18S18	iso.:[x18-T],	5634.4
663.374	9	3	c19-T	0.423	20.738	0.211	C180H232N53O103P19S19	iso.:[x19-T],	5979.43
1651.13	1	3	d*05	0.183	28.681	0.229	C49H63N17O28P5S5	iso.:[w*05],	1652.13
641.167	8	3	d*16	0.338	21.018	6.918	C155H201N46O89P16S16	iso.:[w*16],ov.:[c18/9,x10/5,c*14/7,d*18/9,w*12/6,c14/7,w12/6],high,18.42,	5137.4
623.287	4	3	d08-T	1.08	20.798	9.078	C73H95N25O42P8S8	ov.:[w08-C/4,w10-C/5,d16-G/8,c18-T/9,w*18-G/9,d18-G/9,d12-T/6],high,70.48,	2497.18
626.036	6	3	d12-T	-1.085	20.845	9.078	C112H146N34O65P12S12	ov.:[w08-C/4,w10-C/5,d16-G/8,d08-T/4,c18-T/9,w*18-G/9,d18-G/9],high,13.25,	3762.26
687.189	7	3	w*15	0.183	22.674	0.795	C145H188N44O83P15S15	ov.:[w15/7],	4817.37
1125.12	1	3	y04-C	-1.772	23.164	0.034	C35H45N12O19P3S3		1126.13
1110.12	1	3	y04-T	-0.342	23.734	0.154	C34H44N13O18P3S3		1111.13
714.569	2	3	y05-T	-0.097	21.811	0.216	C44H57N15O24P4S4		1431.15
652.049	7	3	y15-G	1.006	23.559	0.162	C140H183N39O80P14S14	ov.:[c10/5,d14/7,w10/5,c*10/5,x06/3,d12/6,d*12/6,w08/4,c02/1,a19-G/9,a*19-G/9,c06/3,a17-T/8,y19-G/9,w*06/3,c*08/4,w06/3,z15-T/7,y17-T/8],high,5.74,	4571.39
678.39	3	3	z07-T	0.698	21.8	0.229	C63H80N20O34P6S6		2038.19
653.047	7	3	z15-T	-0.977	23.182	0.162	C140H180N42O78P14S14	ov.:[c10/5,d14/7,w10/5,c*10/5,x06/3,d12/6,d*12/6,w08/4,c02/1,a19-G/9,a*19-G/9,c06/3,a17-T/8,y19-G/9,w*06/3,c*08/4,w06/3,y15-G/7,y17-T/8],high,3.49,	4578.38
1537.17	1	2	a*05	-0.709	18.399	0.131	C49H60N17O25P4S4	iso.:[z*05],	1538.18
664.45	5	2	a*11-T	1.115	14.276	0.115	C102H129N32O56P10S10		3327.29
695.048	7	2	a*16-G	-1.422	14.63	0.097	C150H193N41O85P15S15	ov.:[w13/6,w*13/6,c13/6,c*13/6,a16-G/7,y18-C/8],high,1.67,	4872.38
609.543	6	2	a12-C	-2.754	14.437	0.202	C113H144N33O63P11S11	ov.:[a*12-C/6],	3663.3
695.193	7	2	a16-G	0.236	14.592	0.097	C150H194N41O85P15S15	iso.:[z16-G],ov.:[w13/6,w*13/6,a*16-G/7,c13/6,c*13/6,y18-C/8],high,1.25,	4873.4
700.609	9	2	a20	-0.545	15.579	0.127	C194H249N58O108P19S19	iso.:[z20],	6314.54
686.605	9	2	a20-T	0.568	15.141	0.204	C189H243N56O106P19S19	iso.:[z20-T],	6188.51
947.084	4	2	b12	0.256	14.765	0.169	C117H151N36O65P11S11		3792.37
882.475	5	2	b14	-0.017	15.47	0.17	C136H176N41O76P13S13		4417.41
590.538	6	2	c*11	0.625	15.129	0.197	C107H136N34O60P11S11		3549.27
546.278	4	2	c07-C	0.355	15.812	0.21	C65H82N21O37P7S7		2189.14
553.828	5	2	c09-G	-0.512	14.936	0.078	C83H107N24O48P9S9	iso.:[x09-C],	2774.18
705.167	8	2	c18-C	-0.199	15.314	0.172	C171H221N47O99P18S18	iso.:[x18-C],	5649.39
587.439	5	2	d*09	-0.149	15.264	0.247	C88H113N29O50P9S9		2942.23
640.93	9	2	d*18	-0.786	14.13	6.918	C175H227N50O101P18S18	iso.:[w*18],ov.:[c18/9,x10/5,c*14/7,w*12/6,c14/7,w12/6,d*16/8],high,21.56,	5777.44
430.015	2	2	d03-G	1.541	16.147	0.216	C24H33N8O15P3S3	iso.:[w03-G],	862.045
1652.13	1	2	d05	-0.533	19.183	0.119	C49H64N17O28P5S5	iso.:[w05],	1653.14
1541.09	1	2	d05-C	0.115	18.071	0.171	C45H59N14O27P5S5	iso.:[w05-C],	1542.1
606.364	3	2	d06-G	-0.57	15.385	0.22	C54H72N14O33P6S6		1822.11
550.78	4	2	d07-C	-0.247	14.41	0.249	C65H84N21O38P7S7		2207.15
682.441	5	2	d11-G	0.656	15.286	0.167	C102H134N29O60P11S11	iso.:[w11-T],	3417.24
643.758	7	2	d14	0.629	13.115	0.162	C136H177N41O78P14S14	ov.:[c10/5,w10/5,c*10/5,x06/3,d12/6,d*12/6,w08/4,c02/1,a19-G/9,a*19-G/9,c06/3,a17-T/8,y19-G/9,w*06/3,c*08/4,w06/3,y15-G/7,z15-T/7,y17-T/8],high,46.04,	4513.36
622.412	8	2	d16-G	-0.009	13.766	9.078	C150H197N41O88P16S16	iso.:[w16-G],ov.:[w08-C/4,w10-C/5,d08-T/4,c18-T/9,w*18-G/9,d18-G/9,d12-T/6],high,5.94,	4987.35
572.745	7	2	w*13-G	-0.267	15.425	0.231	C121H159N31O72P13S13	ov.:[w13-G/7,c11-C/6],	4016.27
572.889	7	2	w13-G	-0.534	15.363	0.231	C121H160N31O72P13S13	ov.:[w*13-G/7,c11-C/6],	4017.27
669.327	7	2	w15-T	0.628	13.977	4.238	C140H183N42O81P15S15	ov.:[d17-C/8,d19-C/9,w13-G/6,w*13-G/6,c15-T/7],high,2.75,	4692.34
635.469	7	2	x14	-0.459	15.104	0.221	C135H175N39O77P14S14		4455.34
669.304	4	2	y09-T	-0.71	13.338	0.07	C82H107N25O46P8S8	ov.:[a09-G/4,b19/9,b17/8,b*17/8,z07-G/3,d02/1],high,3.4,	2681.24
710.053	6	2	y14-C	0.271	13.934	0.293	C131H171N36O75P13S13	ov.:[b18/8,b*18/8],high,5.48,	4266.36
844.263	5	2	y14-G	-1.105	14.606	0.223	C130H171N34O75P13S13		4226.35
673.627	7	2	y15	0.559	15.404	0.224	C145H188N44O81P14S14	ov.:[y09-C/4],high,1.15,	4722.44
653.548	8	2	y17-T	1.233	16.064	0.162	C160H208N46O91P16S16	ov.:[c10/5,d14/7,w10/5,c*10/5,x06/3,d12/6,d*12/6,w08/4,c02/1,a19-G/9,a*19-G/9,c06/3,a17-T/8,y19-G/9,w*06/3,c*08/4,w06/3,y15-G/7,z15-T/7],high,3.21,	5236.45
695.426	8	2	y18-C	0.786	14.508	0.097	C171H222N47O98P17S17	ov.:[w13/6,w*13/6,a*16-G/7,c13/6,c*13/6,a16-G/7],high,3.8,	5571.47
690.425	8	2	y18-G	-0.334	13.949	0.244	C170H222N45O98P17S17		5531.45
1185.6	2	2	z08-C	-0.167	14.918	0.215	C74H94N21O41P7S7		2373.21

## Sheet: 9- radical rCID
m/z	z	intensity	name	error /ppm	S/N	quality	formula	comment	molecular mass
808.206	7	456	a18	0.23	3625.23	0.022	C175H225N50O98P17S17	iso.:[z18],ov.:[a*18/7],	5664.5
778.768	7	360	d17	-0.138	2824.71	0.131	C165H215N48O95P17S17	iso.:[w17],ov.:[d*17/7],	5458.43
778.624	7	226	d*17	0.276	1779.63	0.131	C165H214N48O95P17S17	iso.:[w*17],ov.:[d17/7],	5457.42
721.299	8	176	d18	0.011	1333.49	0.091	C175H228N50O101P18S18	iso.:[w18],ov.:[d*18/8],	5778.45
802.556	8	171	d20	0.101	1088.66	0.17	C194H252N58O111P20S20	iso.:[w20],ov.:[x10/4,x15/6,w15/6,w*15/6,d*20/8],high,1.06,	6428.5
836.401	6	134	a16	0.278	881.275	0.125	C155H199N46O86P15S15	iso.:[z16],ov.:[a*16/6],	5024.45
721.173	8	125	d*18	-0.211	886.648	0.091	C175H227N50O101P18S18	iso.:[w*18],ov.:[d18/8],	5777.44
824.485	7	117	d18	-0.19	870.855	0.095	C175H228N50O101P18S18	iso.:[w18],ov.:[d*18/7,d*05/2],	5778.45
824.342	7	113	d*18	0.156	839.593	0.095	C175H227N50O101P18S18	iso.:[w*18],ov.:[d18/7,d*05/2],	5777.44
608.574	2	111	a04	0.697	847.007	0.065	C39H48N15O19P3S3	iso.:[z04],	1219.16
733.05	7	109	d16	-0.065	812.095	0.146	C155H202N46O89P16S16	iso.:[w16],ov.:[d*16/7],	5138.4
643.644	5	101	w10	0.127	771.287	0.2	C97H127N29O56P10S10	ov.:[w*10/5,x08/4,c*10/5],high,1.37,	3223.26
802.429	8	93	d*20	-0.132	591.759	0.17	C194H251N58O111P20S20	iso.:[w*20],ov.:[x10/4,x15/6,w15/6,w*15/6,d20/8],	6427.49
550.039	3	90	d05	-0.814	745.498	0.066	C49H64N17O28P5S5	iso.:[w05],	1653.14
608.07	2	84	a*04	-0.208	645.858	0.001	C39H47N15O19P3S3	iso.:[z*04],	1218.15
836.233	6	80	a*16	-0.212	530.414	0.125	C155H198N46O86P15S15	iso.:[z*16],ov.:[a16/6],	5023.44
568.54	4	79	w07	0.312	625.356	0.067	C68H89N22O39P7S7		2278.19
643.443	5	71	w*10	0.248	541.183	0.2	C97H126N29O56P10S10	ov.:[x08/4,w10/5,c*10/5],high,1.31,	3222.25
832.658	5	71	w13	-0.083	526.158	0.135	C126H165N36O73P13S13	ov.:[w*13/5,c13/5,c*13/5],	4168.33
732.906	7	70	d*16	-0.234	490.251	0.146	C155H201N46O89P16S16	iso.:[w*16],ov.:[d16/7],	5137.39
693.714	6	70	w13	-0.273	499.734	0.116	C126H165N36O73P13S13	ov.:[w*13/6,c13/6],	4168.33
732.226	6	69	a14	-0.179	541.442	0.178	C136H174N41O75P13S13	ov.:[a*14/6],	4399.4
762.489	7	69	a17	0.017	499.311	0.112	C165H212N48O92P16S16	iso.:[z17],ov.:[a*17/7],	5344.47
835.413	3	67	a08	-0.653	466.581	0.443	C78H98N27O41P7S7	ov.:[a*08/3],	2509.26
802.056	6	62	w15	-0.311	392.646	0.17	C145H189N44O83P15S15	ov.:[x10/4,x15/6,w*15/6,d20/8,d*20/8],high,1.48,	4818.38
768.653	5	61	w12	0.038	468.156	0.19	C116H152N34O67P12S12	ov.:[w*12/5,a*20-G/8],	3848.3
716.771	7	60	a16	-0.143	427.563	0.165	C155H199N46O86P15S15	iso.:[z16],ov.:[a*16/7],	5024.45
762.345	7	59	a*17	0.199	425.244	0.112	C165H211N48O92P16S16	iso.:[z*17],ov.:[a17/7],	5343.47
732.058	6	57	a*14	-0.246	445.9	0.178	C136H173N41O75P13S13	ov.:[a14/6],	4398.39
878.671	5	55	a*14	-0.365	440.73	0.144	C136H173N41O75P13S13	ov.:[a14/5],	4398.39
687.332	7	55	w15	-0.637	419.454	0.138	C145H189N44O83P15S15	ov.:[w*15/7],	4818.38
809.867	5	54	z13	0.263	356.543	0.147	C126H162N36O70P12S12	ov.:[z*13/5],high,1.08,	4054.37
788.185	8	53	a*20	0.173	378.353	0.109	C194H248N58O108P19S19	iso.:[z*20],ov.:[a20/8],	6313.54
835.078	3	53	a*08	0.021	372.802	0.443	C78H97N27O41P7S7	ov.:[a08/3],	2508.25
448.058	2	52	a*03	-0.966	419.62	0.065	C29H34N13O13P2S2	iso.:[z*03],	898.131
878.873	5	52	a14	-0.595	404.494	0.144	C136H174N41O75P13S13	ov.:[a*14/5],	4399.4
764.427	8	51	d19	-0.132	383.144	0.123	C185H240N55O106P19S19	iso.:[w19],ov.:[d*19/8,x12/5],	6123.48
693.546	6	50	w*13	-0.048	357.923	0.116	C126H164N36O73P13S13	ov.:[w13/6,c13/6],	4167.32
832.456	5	49	w*13	0.056	381.883	0.135	C126H164N36O73P13S13	ov.:[w13/5,c13/5,c*13/5],	4167.32
733.739	3	47	a07	0.036	313.551	0.132	C69H86N24O36P6S6		2204.24
862.575	4	47	a11	-0.625	360.822	0.111	C107H136N34O58P10S10	ov.:[a*11/4],	3454.33
825.059	2	47	d*05	0.19	347.505	0.095	C49H63N17O28P5S5	iso.:[w*05],ov.:[d18/7,d*18/7],	1652.13
862.323	4	45	a*11	-0.728	345.622	0.111	C107H135N34O58P10S10	ov.:[a11/4],	3453.32
788.311	8	45	a20	-0.171	322.177	0.109	C194H249N58O108P19S19	iso.:[z20],ov.:[a*20/8],	6314.55
942.087	3	44	a09	-0.399	352	0.154	C88H111N29O47P8S8	ov.:[a*09/3],high,1.13,	2829.28
750.184	8	43	a19	0.708	317.951	0.081	C185H237N55O103P18S18	iso.:[z19],ov.:[a*19/8],	6009.53
768.586	2	42	a05	0.635	325.849	0.112	C49H61N17O25P4S4	iso.:[z05],	1539.19
825.563	2	42	d05	0.11	309.956	0.118	C49H64N17O28P5S5	iso.:[w05],	1653.14
758.388	3	42	w07	0.282	312.722	0.103	C68H89N22O39P7S7		2278.19
707.648	5	42	w11	-0.382	305.537	0.098	C107H140N31O62P11S11	ov.:[w*11/5],	3543.28
874.474	5	42	y14	-0.482	346.924	0.098	C135H176N39O76P13S13		4377.4
827.078	3	42	z08	-0.145	290.486	0.058	C78H99N24O42P7S7		2484.26
750.058	8	41	a*19	0.28	303.43	0.081	C185H236N55O103P18S18	iso.:[z*19],ov.:[a19/8],	6008.52
716.627	7	40	a*16	0.065	287.449	0.165	C155H198N46O86P15S15	iso.:[z*16],ov.:[a16/7],	5023.44
706.314	4	40	a09	0.058	293.948	0.179	C88H111N29O47P8S8	ov.:[a*09/4],	2829.29
764.302	8	40	d*19	0.377	289.871	0.123	C185H239N55O106P19S19	iso.:[w*19],ov.:[d19/8,x12/5],	6122.47
648.545	4	39	w08	0.161	302.776	0.162	C78H102N24O45P8S8	ov.:[d12/6,c02/1],	2598.21
941.751	3	37	a*09	-0.499	296.791	0.154	C88H110N29O47P8S8	ov.:[a09/3],high,1.14,	2828.28
768.452	5	36	w*12	0.005	277.444	0.19	C116H151N34O67P12S12	ov.:[w12/5,a*20-G/8],	3847.3
706.062	4	35	a*09	-0.39	259.259	0.179	C88H110N29O47P8S8	ov.:[a09/4],	2828.28
697.714	6	35	d*13	0.062	270.932	0.086	C126H163N39O72P13S13	ov.:[d13/6],	4192.33
687.189	7	35	w*15	-0.057	268.319	0.138	C145H188N44O83P15S15	ov.:[w15/7],	4817.37
753.662	5	34	a*12	0.341	261.657	0.121	C117H148N36O64P11S11	ov.:[a12/5],	3773.35
898.133	1	34	a03	0.459	280.231	0.029	C29H35N13O13P2S2	iso.:[z03],	899.14
928.597	2	34	a06	0.295	269.129	0.094	C59H74N19O31P5S5		1859.21
814.869	5	34	a13	0.185	249.341	0.168	C126H161N39O69P12S12	ov.:[a*13/5],high,1.21,	4079.38
785.564	6	34	a15	0.002	260.615	0.168	C146H187N43O81P14S14	ov.:[a*15/6,y15/6],	4719.43
928.093	2	34	a*06	-0.595	271.19	0.201	C59H73N19O31P5S5		1858.2
618.729	3	33	a06	0.025	291.812	0.029	C59H74N19O31P5S5		1859.21
505.035	2	33	d*03	-0.721	268.566	0.039	C29H37N13O16P3S3	iso.:[w*03],	1012.08
733.403	3	32	a*07	0.116	224.908	0.013	C69H85N24O36P6S6		2203.23
814.668	5	32	a*13	1.176	233.818	0.168	C126H160N39O69P12S12	ov.:[a13/5],	4078.38
889.738	6	32	a17	0.303	242.424	0.189	C165H212N48O92P16S16	iso.:[z17],ov.:[a*17/6],high,1.08,	5344.47
782.57	4	32	a10	0.05	232.202	0.225	C97H123N32O52P9S9	ov.:[a*10/4],	3134.31
856.324	4	31	z11	-0.274	236.844	0.274	C107H137N31O59P10S10	ov.:[z*11/4],	3429.32
804.555	4	31	w*10	-0.066	229.307	0.081	C97H126N29O56P10S10	ov.:[d15/6,d*15/6,w10/4],	3222.25
804.807	4	30	w10	-0.242	222.503	0.081	C97H127N29O56P10S10	ov.:[d15/6,d*15/6,w*10/4],	3223.26
809.665	5	30	z*13	-0.434	191.373	0.147	C126H161N36O70P12S12	ov.:[z13/5],	4053.36
785.396	6	29	a*15	0.019	221.858	0.168	C146H186N43O81P14S14	ov.:[a15/6,y15/6],	4718.42
928.752	3	29	z09	-0.382	235.419	0.242	C87H111N27O47P8S8		2789.28
897.124	1	28	a*03	0.074	228.506	0.138	C29H34N13O13P2S2	iso.:[z*03],	898.132
725.559	6	28	z14	0.27	202.686	0.231	C135H174N39O75P13S13		4359.4
942.879	5	27	a15	0.889	214.07	0.135	C146H187N43O81P14S14	ov.:[a*12/4,a*15/5],high,1.15,	4719.43
689.658	5	26	a*11	0.31	196.852	0.127	C107H135N34O58P10S10	ov.:[a11/5],	3453.33
857.353	7	26	a*19	0.416	197.729	0.136	C185H236N55O103P18S18	iso.:[z*19],ov.:[a19/7,a14-C/5],	6008.52
689.859	5	26	a11	-0.265	197.309	0.127	C107H136N34O58P10S10	ov.:[a*11/5],	3454.33
857.496	7	26	a19	0.013	197.661	0.136	C185H237N55O103P18S18	iso.:[z19],ov.:[a*19/7,a14-C/5],	6009.52
665.551	2	26	d04	-0.486	222.513	0.233	C39H51N15O22P4S4	iso.:[w04],ov.:[d*02/1],high,1.32,	1333.12
689.475	7	26	d15	-0.416	196.161	0.268	C146H190N43O84P15S15	ov.:[d*15/7],high,1.3,	4833.38
707.447	5	26	w*11	0.298	188.724	0.098	C107H139N31O62P11S11	ov.:[w11/5],	3542.27
651.714	3	26	w06	0.177	214.216	0.088	C58H76N20O33P6S6		1958.16
1018.84	4	25	a13	0.202	224.138	0.132	C126H161N39O69P12S12	ov.:[a*13/4],	4079.38
782.318	4	25	a*10	-0.039	180.926	0.225	C97H122N32O52P9S9	ov.:[a10/4],	3133.3
505.541	2	24	d03	2.411	196.648	0.067	C29H38N13O16P3S3	iso.:[w03],	1013.1
640.377	6	24	w12	0.279	193.809	0.157	C116H152N34O67P12S12	ov.:[w*12/6],	3848.3
768.082	2	23	a*05	0.235	174.693	0.188	C49H60N17O25P4S4	iso.:[z*05],	1538.18
855.393	6	23	d16	0.049	183.549	0.188	C155H202N46O89P16S16	iso.:[w16],ov.:[d*16/6],	5138.4
808.622	7	23	d18-C	-0.622	186.389	0.167	C171H223N47O100P18S18	iso.:[w18-C],	5667.4
786.065	6	23	y15	-0.769	176.483	0.168	C145H188N44O81P14S14	ov.:[a15/6,a*15/6],high,1.9,	4722.43
1018.59	4	22	a*13	0.373	182.802	0.132	C126H160N39O69P12S12	ov.:[a13/4],	4078.37
942.676	5	22	a*15	-0.359	174.466	0.135	C146H186N43O81P14S14	ov.:[a15/5,a*12/4],high,1.37,	4718.42
626.308	4	22	a08	-0.252	180.41	0.222	C78H98N27O41P7S7	ov.:[a*08/4],	2509.26
724.801	4	22	w09	0.276	161.277	0.192	C87H114N27O50P9S9		2903.23
856.072	4	22	z*11	0.345	169.294	0.274	C107H136N31O59P10S10	ov.:[z11/4],	3428.32
921.097	2	22	z06	-0.8	174.735	0.099	C58H73N20O30P5S5		1844.21
448.563	2	21	a03	0.39	162.009	0.12	C29H35N13O13P2S2	iso.:[z03],	899.14
889.57	6	20	a*17	0.123	152.235	0.189	C165H211N48O92P16S16	iso.:[z*17],ov.:[a17/6],	5343.46
667.056	1	20	d02	-0.218	165.696	0.046	C19H26N8O11P2S2	iso.:[w02],	668.064
666.049	1	20	d*02	0.765	166.998	0.233	C19H25N8O11P2S2	iso.:[w*02],ov.:[d04/2],high,1.13,	667.056
1043.76	3	19	a10	-0.115	166.391	0.178	C97H123N32O52P9S9	ov.:[a*10/3],	3134.31
870.872	5	19	z14	-0.302	146.504	0.286	C135H174N39O75P13S13	ov.:[z*14/5],	4359.39
942.33	4	18	a*12	-0.06	149.898	0.135	C117H148N36O64P11S11	ov.:[a15/5,a*15/5],high,1.37,	3773.35
649.046	1	18	c02	0.81	139.834	0.162	C19H24N8O10P2S2	iso.:[x02],ov.:[d12/6,w08/4],	650.054
783.063	6	18	z15	-0.252	136.757	0.321	C145H186N44O80P14S14	ov.:[z*15/6],high,1.15,	4704.42
1043.43	3	17	a*10	-0.369	149.633	0.178	C97H122N32O52P9S9	ov.:[a10/3],	3133.3
626.056	4	17	a*08	0.274	139.048	0.222	C78H97N27O41P7S7	ov.:[a08/4],	2508.26
741.549	6	17	x14	0.202	116.287	0.125	C135H175N39O77P14S14		4455.34
720.403	3	17	z07	-0.579	123.81	0.118	C68H86N22O36P6S6	ov.:[y05-C/2],	2164.23
753.864	5	15	a12	-0.11	110.666	0.121	C117H149N36O64P11S11	ov.:[a*12/5],	3774.35
870.671	5	15	z*14	0.66	115.939	0.286	C135H173N39O75P13S13	ov.:[z14/5],	4358.39
647.044	6	14	d12	-0.128	109.053	0.162	C117H152N36O67P12S12	ov.:[w08/4,c02/1],high,1.09,	3888.31
884.815	4	14	w11	2.141	114.24	0.14	C107H140N31O62P11S11	ov.:[w*11/4],	3543.29
810.806	4	14	d*10	-0.998	92.503	0.274	C97H125N32O55P10S10	ov.:[a*16-G/6,d10/4],	3247.25
751.219	6	14	d14	-0.045	102.254	0.217	C136H177N41O78P14S14	ov.:[d*14/6],	4513.36
776.319	4	14	z10	0.808	108.306	0.066	C97H124N29O53P9S9		3109.3
1150.1	3	13	a*11	-0.238	141.755	0.141	C107H135N34O58P10S10	ov.:[a11/3],	3453.32
855.225	6	13	d*16	-0.23	104.35	0.188	C155H201N46O89P16S16	iso.:[w*16],ov.:[d16/6],	5137.39
689.332	7	13	d*15	0.218	93.652	0.268	C146H189N43O84P15S15	ov.:[d15/7],	4832.37
1150.44	3	12	a11	-0.02	125.217	0.141	C107H136N34O58P10S10	ov.:[a*11/3],	3454.33
1101.11	2	12	a07	0.048	97.049	0.103	C69H86N24O36P6S6		2204.24
817.894	6	12	a16-C	0.313	87.611	0.215	C151H194N43O85P15S15	iso.:[z16-C],ov.:[y16-T/6],high,1.22,	4913.41
771.724	3	12	d07	0.132	93.004	0.184	C69H89N24O39P7S7		2318.19
726.044	6	12	d14-G	-0.346	91.941	0.104	C131H172N36O77P14S14	iso.:[w14-C],	4362.31
893.461	5	12	w*14	-0.016	94.08	0.205	C135H176N39O78P14S14	ov.:[w14/5],high,1.42,	4472.34
893.663	5	12	w14	0.154	95.205	0.205	C135H177N39O78P14S14	ov.:[w*14/5],high,1.86,	4473.35
553.103	1	11	a02	0.908	81.232	0.031	C19H23N8O8P1S1	iso.:[z02],	554.11
739.406	3	11	b*07	-0.992	86.424	0.138	C69H87N24O37P6S6		2221.24
752.308	8	11	b*19	-0.263	79.906	0.19	C185H238N55O104P18S18		6026.53
751.051	6	11	d*14	-0.166	80.498	0.217	C136H176N41O78P14S14	ov.:[d14/6],	4512.35
333.025	2	11	d02	1.184	95.829	0.068	C19H26N8O11P2S2	iso.:[w02],	668.065
1003.68	5	10	a*16	1.54	92.127	0.174	C155H198N46O86P15S15	iso.:[z*16],	5023.45
833.856	5	10	c*13	0.415	72.254	0.135	C126H161N39O71P13S13	ov.:[w13/5,w*13/5,c13/5],high,1.55,	4174.32
804.388	6	10	d*15	0.271	70.729	0.081	C146H189N43O84P15S15	ov.:[d15/6,w*10/4,w10/4],	4832.37
578.541	4	10	d07	0.117	81.311	0.421	C69H89N24O39P7S7	ov.:[d*07/4],	2318.19
873.398	3	10	d08	-0.523	76.923	0.262	C78H101N27O44P8S8	ov.:[d*08/3],	2623.21
640.208	6	10	w*12	-0.454	77.832	0.157	C116H151N34O67P12S12	ov.:[w12/6],	3847.29
865.063	3	10	w08	0.27	76.892	0.15	C78H102N24O45P8S8		2598.21
782.896	6	10	z*15	-0.187	75.843	0.321	C145H185N44O80P14S14	ov.:[z15/6],high,1.5,	4703.42
742.61	9	9	Fomivirsen PS-e	0.125	51.046	0.261	C204H263N63O113P20S21	ov.:[Fomivirsen PS/9,y17-G/7],	6691.55
552.094	1	9	a*02	-1.814	66.232	0.007	C19H22N8O8P1S1	iso.:[z*02],	553.101
1100.61	2	9	a*07	0.082	81.818	0.084	C69H85N24O36P6S6		2203.23
712.449	5	9	d*11	0.921	74.538	0.203	C107H138N34O61P11S11		3567.28
776.655	5	9	d12	0.163	69.721	0.13	C117H152N36O67P12S12	ov.:[d*12/5],	3888.31
884.562	4	9	w*11	0.971	72.973	0.14	C107H139N31O62P11S11	ov.:[w11/4],	3542.28
873.062	3	8	d*08	-0.05	60.9	0.262	C78H100N27O44P8S8	ov.:[d08/3],	2622.21
738.444	5	8	w12-G	0.284	61.483	0.158	C111H147N29O66P12S12		3697.25
696.313	4	8	z09	0.751	59.84	0.246	C87H111N27O47P8S8		2789.28
344.022	1	7	c01	-1.06	59.868	0.098	C10H12N5O5P1S1	iso.:[x01],	345.029
362.032	1	7	d01	-1.325	59.219	0.083	C10H14N5O6P1S1	iso.:[w01],	363.04
1012.09	1	7	d03	-0.498	64.563	0.055	C29H38N13O16P3S3	iso.:[w03],	1013.09
656.714	3	7	d06	-0.235	56	0.174	C59H77N19O34P6S6	ov.:[c04/2],	1973.16
732.712	6	7	d14-C	0.057	48.565	0.123	C132H172N38O77P14S14		4402.31
656.546	2	6	c04	-0.283	47.719	0.174	C39H49N15O21P4S4	iso.:[x04],ov.:[d06/3],	1315.11
654.545	4	6	d*08	0.456	49.89	0.191	C78H100N27O44P8S8		2622.21
648.444	5	6	d*10	-0.362	46.506	0.119	C97H125N32O55P10S10		3247.25
890.812	4	6	d*11	-0.421	45.223	0.277	C107H138N34O61P11S11	ov.:[d11/4],high,1.2,	3567.28
776.453	5	6	d*12	-0.516	46.542	0.13	C117H151N36O67P12S12	ov.:[d12/5],	3887.3
804.556	6	6	d15	0.7	44.382	0.081	C146H190N43O84P15S15	ov.:[d*15/6,w*10/4,w10/4],	4833.38
808.709	3	6	x08-G	-0.144	47.901	0.184	C73H95N19O43P8S8		2429.15
799.054	6	6	x15	0.01	46.954	0.17	C145H187N44O82P15S15	ov.:[x10/4,w15/6,w*15/6,d20/8,d*20/8],high,1.59,	4800.37
722.07	2	6	y05-C	0.47	47.247	0.118	C45H58N14O25P4S4	ov.:[z07/3],	1446.15
767.559	6	6	y15-C	1.091	45.517	0.225	C141H183N41O80P14S14		4611.4
1253.12	2	5	a*08	-0.255	50.578	0.221	C78H97N27O41P7S7		2508.25
578.289	4	5	d*07	0.243	40.655	0.421	C69H88N24O39P7S7	ov.:[d07/4],high,1.09,	2317.19
980.074	3	5	d09	1.117	41.2	0.247	C88H114N29O50P9S9		2943.24
779.381	6	5	d15-G	-0.416	37.091	0.292	C141H185N38O83P15S15	ov.:[d10-T/4,c15-T/6,w15-T/6],high,1.48,	4682.33
717.186	7	5	d16-C	-0.813	35.69	0.167	C151H197N43O88P16S16	iso.:[w16-C],	5027.36
859.059	3	5	x08	-0.178	36.55	0.171	C78H100N24O44P8S8		2580.2
844.264	5	5	y14-G	0.298	42.208	0.24	C130H171N34O75P13S13		4226.36
932.581	4	5	z12	1.169	40.051	0.07	C116H149N34O64P11S11		3734.35
742.722	9	4	Fomivirsen PS	-0.004	25.787	0.261	C204H263N63O113P20S21	ov.:[Fomivirsen PS-e/9,y17-G/7],	6693.57
786.081	1	4	a*03-C	0.106	30.661	0.113	C25H29N10O12P2S2		787.088
617.58	2	4	b04	0.622	38.731	0.22	C39H50N15O20P3S3	iso.:[y04],	1237.17
742.843	5	4	c12-G	0.1	25.745	0.306	C112H145N31O65P12S12	iso.:[x12-C],ov.:[c19-G/8,w12-T/5],high,1.48,	3719.25
834.057	5	4	c13	-0.176	28.881	0.135	C126H162N39O71P13S13	ov.:[w13/5,w*13/5,c*13/5],	4175.32
780.547	6	4	c15-T	0.549	29.485	0.292	C141H182N41O81P15S15	iso.:[x15-C],ov.:[d10-T/4,d15-G/6,w15-T/6],high,1.56,	4689.33
762.176	8	4	c19	0.249	28.734	2.849	C185H238N55O105P19S19	iso.:[x19],ov.:[c*19/8],high,5.58,	6105.47
779.547	4	4	d10-T	-0.408	28.116	0.292	C92H120N30O53P10S10	ov.:[d15-G/6,c15-T/6,w15-T/6],	3122.22
707.42	8	4	d18-C	1.632	29.016	0.24	C171H223N47O100P18S18	iso.:[w18-C],	5667.42
800.304	4	4	x10	-0.639	26.266	0.17	C97H125N29O55P10S10	ov.:[x15/6,w15/6,w*15/6,d20/8,d*20/8],high,1.9,	3205.24
733.553	8	4	y19-G	-0.116	26.459	0.206	C180H234N50O103P18S18		5876.49
939.676	5	4	z*15	0.175	33.548	0.29	C145H185N44O80P14S14	ov.:[z15/5],	4703.42
939.878	5	4	z15	0.46	34.694	0.29	C145H186N44O80P14S14	ov.:[z*15/5],	4704.43
723.653	5	3	a12-G	-1.012	22.16	0.919	C112H144N31O63P11S11	iso.:[z12-C],ov.:[a*12-G/5],	3623.3
856.665	5	3	a14-C	0.163	22.885	0.136	C132H169N38O74P13S13	ov.:[a19/7,a*19/7],high,3.47,	4288.36
743.296	8	3	c19-G	0.935	20.183	0.306	C180H233N50O104P19S19	iso.:[x19-G],ov.:[w12-T/5,c12-G/5],high,1.54,	5954.42
985.071	2	3	d*06	0.586	27.715	0.178	C59H76N19O34P6S6		1972.16
770.041	2	3	d05-C	-0.053	24.09	0.185	C45H59N14O27P5S5	iso.:[w05-C],	1542.1
540.779	4	3	d07-G	0.098	34.982	0.243	C64H84N19O38P7S7	iso.:[w07-C],	2167.14
811.058	4	3	d10	-0.978	19.625	0.274	C97H126N32O55P10S10	ov.:[a*16-G/6,d*10/4],high,5.67,	3248.26
891.065	4	3	d11	0.299	22.547	0.277	C107H139N34O61P11S11	ov.:[d*11/4],high,2.17,	3568.29
707.702	3	3	w*07-G	-0.363	21.816	0.096	C63H83N17O38P7S7		2126.13
781.049	6	3	w15-T	0.791	19.894	0.292	C140H183N42O81P15S15	ov.:[d10-T/4,d15-G/6,c15-T/6],high,2.41,	4692.34
765.051	5	3	x12	-0.272	22.72	0.123	C116H150N34O66P12S12	ov.:[d19/8,d*19/8],high,4.74,	3830.29
745.863	5	3	z12	0.086	21.653	0.371	C116H149N34O64P11S11	ov.:[z*12/5],high,1.07,	3734.35
779.657	5	3	z13-G	-0.023	21.087	0.244	C121H157N31O69P12S12		3903.32
835.688	8	2	Fomivirsen PS	-0.043	13.82	5.117	C204H263N63O113P20S21	ov.:[Fomivirsen PS-e/8],high,8.16,	6693.57
835.562	8	2	Fomivirsen PS-e	-0.232	13.855	5.117	C204H263N63O113P20S21	ov.:[Fomivirsen PS/8],high,1.06,	6691.55
746.074	1	2	a*03-G	-0.962	14.412	0.045	C24H29N8O12P2S2		747.081
852.569	2	2	a*06-G	0.033	16.08	0.082	C54H68N14O30P5S5		1707.15
723.452	5	2	a*12-G	-0.9	14.802	0.919	C112H143N31O63P11S11	ov.:[a12-G/5],	3622.29
942.907	6	2	a*18	-0.473	15.845	0.196	C175H224N50O98P17S17	iso.:[z*18],	5663.48
835.774	7	2	a*19-G	0.038	13.808	0.171	C180H231N50O102P18S18		5857.47
769.304	8	2	a*20-G	0.287	15.571	0.19	C189H243N53O107P19S19	ov.:[w12/5,w*12/5],high,1.73,	6162.49
787.088	1	2	a03-C	-1.465	14.633	0.039	C25H30N10O12P2S2	iso.:[z03-C],	788.095
747.082	1	2	a03-G	-1.088	15.274	0.162	C24H30N8O12P2S2	iso.:[z03-G],	748.089
1218.15	1	2	a04	-0.387	18.51	0.064	C39H48N15O19P3S3	iso.:[z04],	1219.16
865.576	2	2	a06-T	-0.183	15.285	0.104	C54H68N17O29P5S5	iso.:[z06-C],	1733.17
1025.59	2	2	a07-G	-2.033	18.987	0.208	C64H81N19O35P6S6	iso.:[z07-C],	2053.19
786.628	7	2	a18-G	0.762	14.633	0.197	C170H220N45O97P17S17	iso.:[z18-G],	5513.45
688.173	8	2	a18-G	-0.514	15.122	0.108	C170H220N45O97P17S17	iso.:[z18-G],	5513.44
571.114	1	2	b02	1.514	14.924	0.117	C19H25N8O9P1S1	iso.:[y02],	572.121
916.145	1	2	b03	1.991	17.862	0.078	C29H37N13O14P2S2	iso.:[y03],	917.152
656.042	2	2	c*04	0.665	15.924	0.033	C39H48N15O21P4S4		1314.1
650.041	4	2	c*08	-1.54	16.397	0.163	C78H98N27O43P8S8		2604.19
644.841	5	2	c*10	-1.155	15.353	0.2	C97H123N32O54P10S10	ov.:[w*10/5,x08/4,w10/5],high,2.6,	3229.24
730.333	7	2	c*16	-1.15	16.174	0.228	C155H199N46O88P16S16		5119.38
762.049	8	2	c*19	-1.247	14.304	2.849	C185H237N55O105P19S19	ov.:[c19/8],high,6.54,	6104.45
825.381	3	2	c08-T	0.831	14.801	0.12	C73H93N25O41P8S8		2479.16
694.88	6	2	c13	0.241	14.882	0.116	C126H162N39O71P13S13	ov.:[w13/6,w*13/6],high,1.85,	4175.32
783.047	6	2	c15-C	-0.245	15.195	0.156	C142H183N40O82P15S15		4704.32
1011.08	1	2	d*03	0.522	17.57	0.191	C29H37N13O16P3S3	iso.:[w*03],	1012.09
961.899	6	2	d*18	-0.368	15.126	0.301	C175H227N50O101P18S18	iso.:[w*18],ov.:[d18/6],high,1.27,	5777.44
901.046	1	2	d03-C	2.966	15.977	0.214	C25H33N10O15P3S3	iso.:[w03-C],	902.053
1081.75	3	2	d10	0.37	17.829	0.114	C97H126N32O55P10S10		3248.26
901.663	5	2	d14	-0.702	16.145	0.192	C136H177N41O78P14S14		4513.35
834.387	6	2	d16-T	0.604	14.564	0.223	C150H196N44O87P16S16	iso.:[w16-T],	5012.36
962.067	6	2	d18	-0.498	15.021	0.301	C175H228N50O101P18S18	iso.:[w18],ov.:[d*18/6],	5778.45
644.042	4	2	x08	-0.165	15.398	0.2	C78H100N24O44P8S8	ov.:[w*10/5,w10/5,c*10/5],high,18.96,	2580.2
734.841	5	2	x12-G	0.156	13.186	0.154	C111H145N29O65P12S12		3679.24
818.396	6	2	y16-T	0.818	14.646	0.215	C150H195N44O85P15S15	ov.:[a16-C/6],high,4.88,	4916.42
743.483	7	2	y17-G	0.069	13.369	0.261	C160H209N43O92P16S16	ov.:[Fomivirsen PS/9,Fomivirsen PS-e/9],high,1.45,	5211.43
845.573	2	2	z06-G	0.586	15.302	0.191	C53H68N15O29P5S5		1693.16
1217.15	1	1	a*04	0.038	10.458	0.092	C39H47N15O19P3S3	iso.:[z*04],	1218.15

## Sheet: 9- radical IRMPD
m/z	z	intensity	name	error /ppm	S/N	quality	formula	comment	molecular mass
667.056	1	77	d02	-0.321	576.347	0.022	C19H26N8O11P2S2	iso.:[w02],ov.:[z07-G/3],	668.064
608.07	2	64	a*04	0.479	480.286	0.02	C39H47N15O19P3S3	iso.:[z*04],	1218.16
777.591	2	64	b05	0.212	501.034	0.057	C49H63N17O26P4S4	iso.:[y05],	1557.2
825.564	2	61	d05	1.399	475.133	0.125	C49H64N17O28P5S5	iso.:[w05],ov.:[a11-G/4,y11-G/4],	1653.14
808.206	7	58	a18	-0.448	429.531	0.097	C175H225N50O98P17S17	iso.:[z18],ov.:[a*18/7],	5664.49
643.644	5	54	w10	0.716	421.33	0.136	C97H127N29O56P10S10	ov.:[w*10/5],high,1.2,	3223.26
898.132	1	52	a03	0.062	393.224	0.025	C29H35N13O13P2S2	iso.:[z03],	899.139
550.039	3	51	d05	-0.851	424.663	0.122	C49H64N17O28P5S5	iso.:[w05],	1653.14
608.574	2	49	a04	-0.766	361.497	0.05	C39H48N15O19P3S3	iso.:[z04],	1219.16
833.082	3	46	y08	0.403	322.206	0.191	C78H101N24O43P7S7		2502.27
747.082	1	44	a03-G	-0.435	315.709	0.028	C24H30N8O12P2S2	iso.:[z03-G],	748.09
643.443	5	41	w*10	0.699	321.531	0.136	C97H126N29O56P10S10	ov.:[w10/5],high,1.2,	3222.25
568.539	4	39	w07	-0.405	277.652	0.074	C68H89N22O39P7S7		2278.19
648.545	4	39	w08	-0.781	300.965	0.143	C78H102N24O45P8S8	ov.:[c02/1],	2598.21
707.649	5	35	w11	0.172	270.076	0.112	C107H140N31O62P11S11	ov.:[w*11/5],	3543.28
768.586	2	34	a05	0.517	263.622	0.126	C49H61N17O25P4S4	iso.:[z05],	1539.19
362.032	1	34	d01	-1.372	279.654	0.071	C10H14N5O6P1S1	iso.:[w01],	363.04
617.579	2	33	b04	-0.226	236.351	0.075	C39H50N15O20P3S3	iso.:[y04],	1237.17
809.867	5	32	z13	-0.067	234.252	0.14	C126H162N36O70P12S12		4054.37
792.343	7	30	a18-C	0.351	222.955	0.1	C171H220N47O97P17S17	iso.:[z18-C],ov.:[a*18-C/7],	5553.45
693.714	6	29	w13	0.404	219.595	0.135	C126H165N36O73P13S13	ov.:[w*13/6],	4168.33
553.103	1	28	a02	0.564	229.57	0.051	C19H23N8O8P1S1	iso.:[z02],	554.11
649.046	1	28	c02	0.205	214.647	0.143	C19H24N8O10P2S2	iso.:[x02],ov.:[w08/4],	650.053
767.559	6	28	y15-C	0.627	217.337	0.135	C141H183N41O80P14S14		4611.4
853.073	2	27	a06-G	0.296	213.118	0.067	C54H69N14O30P5S5		1708.16
618.729	3	27	a06	0.367	189.41	0.206	C59H74N19O31P5S5		1859.21
778.768	7	27	d17	0.692	211.132	0.163	C165H215N48O95P17S17	iso.:[w17],ov.:[d*17/7],	5458.43
832.658	5	26	w13	-0.234	188.456	0.197	C126H165N36O73P13S13	ov.:[w*13/5,c*13/5],	4168.33
768.653	5	24	w12	-0.121	177.241	0.099	C116H152N34O67P12S12	ov.:[w*12/5],	3848.3
785.564	6	23	a15	0.055	160.546	0.186	C146H187N43O81P14S14	ov.:[y15/6],	4719.43
665.55	2	23	d04	-0.821	175.674	1.356	C39H51N15O22P4S4	iso.:[w04],ov.:[d*02/1],high,1.35,	1333.12
706.314	4	22	a09	-0.053	188.408	0.141	C88H111N29O47P8S8	ov.:[a*09/4],	2829.29
836.401	6	22	a16	0.199	168.088	0.135	C155H199N46O86P15S15	iso.:[z16],ov.:[a*16/6],	5024.45
762.488	7	22	a17	-0.419	163.153	0.17	C165H212N48O92P16S16	iso.:[z17],ov.:[a*17/7],	5344.47
928.597	2	22	a06	0.015	166.203	0.244	C59H74N19O31P5S5		1859.21
901.043	2	22	c06-G	-0.891	164.368	0.169	C54H70N14O32P6S6	ov.:[d03-C/1,w*06-G/2],high,1.18,	1804.1
762.345	7	21	a*17	0.162	155.813	0.17	C165H211N48O92P16S16	iso.:[z*17],ov.:[a17/7],	5343.46
835.413	3	20	a08	-0.172	145.349	0.483	C78H98N27O41P7S7	ov.:[a*08/3],	2509.26
333.025	2	20	d02	-0.094	152.941	0.083	C19H26N8O11P2S2	iso.:[w02],	668.064
813.469	5	20	y13	0.208	146.101	0.078	C126H164N36O71P12S12		4072.38
817.894	6	19	a16-C	0.764	138.396	0.127	C151H194N43O85P15S15	iso.:[z16-C],ov.:[a*16-C/6,z11-G/4],	4913.41
571.113	1	19	b02	0.314	138.892	0.083	C19H25N8O9P1S1	iso.:[y02],	572.12
744.384	6	19	w*14	0.791	137.702	0.106	C135H176N39O78P14S14	ov.:[w14/6],	4472.35
865.063	3	19	w08	0.166	140.628	0.152	C78H102N24O45P8S8		2598.21
786.065	6	19	y15	-0.338	133.321	0.186	C145H188N44O81P14S14	ov.:[a15/6],high,1.4,	4722.43
792.199	7	18	a*18-C	-0.298	133.878	0.1	C171H219N47O97P17S17	ov.:[a18-C/7],	5552.44
442.059	1	18	a02-C	-0.314	157.282	0.082	C15H18N5O7P1S1	iso.:[z02-C],	443.066
732.226	6	18	a14	0.027	146.208	0.181	C136H174N41O75P13S13	ov.:[a*14/6],	4399.4
778.624	7	18	d*17	0.401	140.238	0.163	C165H214N48O95P17S17	iso.:[w*17],ov.:[d17/7],	5457.42
707.447	5	18	w*11	0.017	140.084	0.112	C107H139N31O62P11S11	ov.:[w11/5],high,1.25,	3542.27
693.546	6	18	w*13	-0.438	135.83	0.135	C126H164N36O73P13S13	ov.:[w13/6],	4167.32
827.078	3	18	z08	-0.136	138.579	0.22	C78H99N24O42P7S7		2484.26
836.233	6	17	a*16	-0.167	124.876	0.135	C155H198N46O86P15S15	iso.:[z*16],ov.:[a16/6],	5023.44
640.209	6	17	w*12	0.589	138.457	0.188	C116H151N34O67P12S12		3847.3
832.457	5	17	w*13	0.118	119.975	0.197	C126H164N36O73P13S13	ov.:[w13/5,c*13/5],	4167.32
726.407	3	17	y07	0.013	122.61	0.043	C68H88N22O37P6S6		2182.24
706.062	4	16	a*09	0.061	137.739	0.141	C88H110N29O47P8S8	ov.:[a09/4],	2828.28
942.088	3	16	a09	-0.355	115.493	0.187	C88H111N29O47P8S8		2829.28
916.142	1	16	b03	-1.191	121.924	0.027	C29H37N13O14P2S2	iso.:[y03],	917.149
721.173	8	16	d*18	-0.045	128.561	0.133	C175H227N50O101P18S18	iso.:[w*18],ov.:[d18/8],	5777.44
733.738	3	16	a07	-1.101	132.269	0.204	C69H86N24O36P6S6		2204.24
780.821	4	16	y10	0.381	109.98	0.117	C97H126N29O54P9S9		3127.31
823.064	4	16	y11-G	0.033	120.086	0.125	C102H134N26O59P10S10	ov.:[a11-G/4,d05/2],	3296.29
1025.59	2	15	a07-G	-0.113	116.758	0.048	C64H81N19O35P6S6	iso.:[z07-C],	2053.19
768.451	5	15	w*12	-0.519	111.137	0.099	C116H151N34O67P12S12	ov.:[w12/5],	3847.29
744.551	6	15	w14	0.383	109.498	0.106	C135H177N39O78P14S14	ov.:[w*14/6],	4473.35
814.667	5	15	a*13	-0.167	116.594	0.231	C126H160N39O69P12S12		4078.37
824.485	7	15	d18	-0.418	111.637	0.636	C175H228N50O101P18S18	iso.:[w18],ov.:[d*18/7],high,1.29,	5778.45
817.726	6	14	a*16-C	0.14	102.288	0.127	C151H193N43O85P15S15	ov.:[a16-C/6,z11-G/4],	4912.4
762.905	7	14	d17-C	0.627	103.982	0.157	C161H210N45O94P17S17	iso.:[w17-C],	5347.39
545.552	2	13	a04-T	-0.275	107.355	0.157	C34H42N13O17P3S3	iso.:[z04-T],	1093.12
716.771	7	13	a16	-0.197	104.678	0.194	C155H199N46O86P15S15	iso.:[z16],ov.:[a*16/7],high,1.34,	5024.45
835.077	3	13	a*08	-0.068	94.399	0.483	C78H97N27O41P7S7	ov.:[a08/3],	2508.25
689.859	5	13	a11	-0.064	101.766	0.271	C107H136N34O58P10S10	ov.:[a*11/5,y07-C/3],	3454.33
721.299	8	13	d18	0.195	98.247	0.133	C175H228N50O101P18S18	iso.:[w18],ov.:[d*18/8],	5778.45
930.103	2	13	y06	0.071	92.589	0.219	C58H75N20O31P5S5		1862.22
921.098	2	13	z06	0.283	96.781	0.097	C58H73N20O30P5S5		1844.21
862.324	4	12	a*11	0.041	94.791	0.139	C107H135N34O58P10S10	ov.:[a11/4],	3453.32
732.058	6	12	a*14	-0.39	96.933	0.181	C136H173N41O75P13S13	ov.:[a14/6],high,1.3,	4398.39
862.576	4	12	a11	0.317	95.148	0.139	C107H136N34O58P10S10	ov.:[a*11/4],	3454.33
624.733	3	12	b06	0.303	94.603	0.143	C59H76N19O32P5S5		1877.22
810.779	7	12	b18	-0.189	83.895	0.219	C175H227N50O99P17S17	iso.:[y18],ov.:[b*18/7],	5682.5
824.341	7	12	d*18	-0.366	93.417	0.636	C175H227N50O101P18S18	iso.:[w*18],ov.:[d18/7],	5777.44
874.474	5	12	y14	0.175	88.766	0.204	C135H176N39O76P13S13		4377.41
867.565	6	12	y17-G	0.335	90.084	0.237	C160H209N43O92P16S16		5211.43
833.066	4	11	y11-C	-0.072	77.016	0.089	C103H134N28O59P10S10		3336.29
448.057	2	10	a*03	-2.495	101.594	0.147	C29H34N13O13P2S2	iso.:[z*03],	898.129
497.996	1	10	c02-G	-0.551	84.663	0.024	C14H19N3O9P2S2	iso.:[x02-G],	499.004
814.713	3	10	w08-G	0.682	76.787	0.133	C73H97N19O44P8S8		2447.16
804.807	4	10	w10	-0.371	77.916	0.148	C97H127N29O56P10S10		3223.26
689.658	5	9	a*11	0.323	70.567	0.271	C107H135N34O58P10S10	ov.:[a11/5,y07-C/3],	3453.33
753.662	5	9	a*12	0.197	66.753	0.194	C117H148N36O64P11S11	ov.:[a12/5],	3773.35
716.627	7	9	a*16	-0.656	73.313	0.194	C155H198N46O86P15S15	iso.:[z*16],ov.:[a16/7],high,1.23,	5023.44
1067.11	1	9	a04-G	0.482	73.436	0.105	C34H43N10O18P3S3	iso.:[z04-G],	1068.11
626.308	4	9	a08	-0.003	66.468	0.087	C78H98N27O41P7S7		2509.26
753.864	5	9	a12	0.388	67.065	0.194	C117H149N36O64P11S11	ov.:[a*12/5],	3774.36
878.873	5	9	a14	0.037	68.047	0.188	C136H174N41O75P13S13		4399.4
750.038	2	9	d05-G	0.536	65.651	0.144	C44H59N12O27P5S5	iso.:[w05-G],	1502.09
771.723	3	9	d07	-0.254	65.655	0.079	C69H89N24O39P7S7		2318.19
578.541	4	9	d07	0.888	84.783	0.19	C69H89N24O39P7S7		2318.19
1090.11	2	9	y07	-0.325	91.684	0.162	C68H88N22O37P6S6		2182.24
899.319	4	9	y12-G	-0.947	67.548	0.29	C111H146N29O64P11S11	ov.:[a09-T/3],	3601.31
1005.59	2	9	z07-G	1.583	78.042	0.174	C63H81N17O35P6S6		2013.19
811.226	6	8	a16-G	-0.254	58.026	0.154	C150H194N41O85P15S15	iso.:[z16-G],	4873.4
839.402	6	8	b16	-0.368	59.365	0.152	C155H201N46O87P15S15	iso.:[y16],	5042.46
994.076	1	8	c03	0.798	59.661	0.087	C29H36N13O15P3S3	iso.:[x03],	995.084
741.032	2	8	c05-G	-0.62	55.286	0.141	C44H57N12O26P5S5	iso.:[x05-G],	1484.08
902.046	2	8	w*06-G	0.512	59.287	0.169	C53H70N15O32P6S6	ov.:[c06-G/2,d03-C/1],high,1.81,	1806.11
758.388	3	8	w07	-0.297	62.252	0.224	C68H89N22O39P7S7		2278.19
893.663	5	8	w14	0.219	55.933	0.157	C135H177N39O78P14S14		4473.35
791.261	5	8	y13-C	0.831	63.12	0.125	C122H159N33O70P12S12		3961.34
874.232	6	8	y17-C	-1.07	59.274	0.08	C161H209N45O92P16S16		5251.43
870.67	5	8	z*14	0.04	60.011	0.247	C135H173N39O75P13S13	ov.:[z14/5],	4358.39
776.318	4	8	z10	-0.14	61.955	0.102	C97H124N29O53P9S9		3109.3
889.57	6	7	a*17	0.45	56.519	0.197	C165H211N48O92P16S16	iso.:[z*17],	5343.47
788.565	6	7	b15	0.132	54.667	0.209	C146H189N43O82P14S14	ov.:[b*15/6],	4737.44
985.574	2	7	d06	-0.604	55.182	0.165	C59H77N19O34P6S6		1973.16
810.449	5	7	w13-C	-0.047	48.533	0.129	C122H160N33O72P13S13		4057.28
1165.6	2	7	z08-G	-0.214	74.387	0.239	C73H94N19O41P7S7		2333.21
870.871	5	7	z14	-0.477	52.676	0.247	C135H174N39O75P13S13	ov.:[z*14/5],	4359.39
788.397	6	6	b*15	-0.12	47.27	0.209	C146H188N43O82P14S14	ov.:[b15/6],	4736.43
344.022	1	6	c01	-1.601	55.249	0.078	C10H12N5O5P1S1	iso.:[x01],	345.029
666.05	1	6	d*02	1.624	45.396	1.356	C19H25N8O11P2S2	iso.:[w*02],ov.:[d04/2],high,3.59,	667.057
516.007	1	6	d02-G	0.254	52.262	0.226	C14H21N3O10P2S2	iso.:[w02-G],	517.014
776.682	8	6	y20-C	-0.456	47.168	0.214	C190H246N55O108P19S19		6221.51
798.063	3	5	a*08-C	-0.256	37.598	0.087	C74H92N24O40P7S7		2397.21
448.563	2	5	a03	1.422	47.538	0.097	C29H35N13O13P2S2	iso.:[z03],	899.141
1218.16	1	5	a04	-0.065	52.989	0.118	C39H48N15O19P3S3	iso.:[z04],	1219.16
754.809	4	5	a10-C	-0.599	38.906	0.115	C93H118N29O51P9S9		3023.26
856.664	5	5	a14-C	0.002	39.532	0.244	C132H169N38O74P13S13		4288.36
976.568	2	5	c06	-0.87	40.431	0.175	C59H75N19O33P6S6		1955.15
724.549	4	5	w*09	-0.388	37.773	0.224	C87H113N27O50P9S9		2902.22
720.405	3	5	z07	1.798	40.317	0.249	C68H86N22O36P6S6		2164.24
856.324	4	5	z11	0.098	39.174	0.058	C107H137N31O59P10S10		3429.33
818.562	4	5	z11-G	-0.078	36.34	0.127	C102H132N26O58P10S10	ov.:[a16-C/6,a*16-C/6],high,1.22,	3278.28
552.095	1	4	a*02	0.23	32.104	0.038	C19H22N8O8P1S1	iso.:[z*02],	553.102
683.054	3	4	a*07-G	0.667	33.917	0.088	C64H80N19O35P6S6		2052.18
1043.43	3	4	a*10	-0.308	31.609	0.203	C97H122N32O52P9S9		3133.3
824.813	4	4	a11-G	-0.141	29.668	0.125	C102H131N29O57P10S10	iso.:[z11-T],ov.:[y11-G/4,d05/2],high,2.25,	3303.28
728.655	5	4	a12-T	0.162	29.475	0.212	C112H143N34O62P11S11		3648.31
833.855	5	4	c*13	-0.339	26.339	0.197	C126H161N39O71P13S13	ov.:[w13/5,w*13/5],high,1.69,	4174.31
748.296	8	4	c19-C	-0.465	29.129	0.202	C181H233N52O104P19S19	iso.:[x19-C],	5994.42
361.026	1	4	d*01	1.982	34.642	0.167	C10H13N5O6P1S1	iso.:[w*01],	362.033
499.689	3	4	d05-G	-0.334	34.286	0.161	C44H59N12O27P5S5	iso.:[w05-G],	1502.09
922.553	2	4	d06-T	0.083	29.294	0.066	C54H71N17O32P6S6	iso.:[w06-C],	1847.12
808.621	7	4	d18-C	-1.365	29.588	0.185	C171H223N47O100P18S18	iso.:[w18-C],	5667.4
749.534	2	4	w*05-G	0.21	29.141	0.069	C44H58N12O27P5S5		1501.08
893.544	2	4	x06-G	0.059	26.945	0.207	C53H69N15O31P6S6		1789.1
702.066	2	4	y05-G	-0.55	31.467	0.407	C44H58N12O25P4S4	ov.:[y09/4],	1406.15
700.815	4	4	y09	0.219	31.427	0.407	C87H113N27O48P8S8	ov.:[y05-G/2],high,2.13,	2807.29
402.053	1	3	a02-G	-1.063	29.143	0.091	C14H18N3O7P1S1	iso.:[z02-G],	403.06
533.049	2	3	a04-G	-0.25	24.826	0.234	C34H43N10O18P3S3	iso.:[z04-G],	1068.11
1387.13	1	3	a05-G	-0.406	27.473	0.042	C44H56N12O24P4S4	iso.:[z05-G],	1388.14
900.073	3	3	a09-T	-0.842	21.246	0.29	C83H105N27O45P8S8	ov.:[y12-G/4],high,1.19,	2703.24
945.908	6	3	b*18	-1.074	22.188	0.175	C175H226N50O99P17S17		5681.49
457.568	2	3	b03	1.104	28.774	0.245	C29H37N13O14P2S2	iso.:[y03],	917.151
1236.17	1	3	b04	-0.33	25.249	0.161	C39H50N15O20P3S3	iso.:[y04],	1237.17
538.003	1	3	c02-C	1.081	25.056	0.167	C15H19N5O9P2S2	iso.:[x02-C],	539.011
1073.56	2	3	c07-G	-0.322	25.614	0.146	C64H82N19O37P7S7	iso.:[x07-C],	2149.13
776.38	6	3	c15-G	0.503	23.284	0.58	C141H183N38O82P15S15	ov.:[w*15-G/6,w10-C/4],	4664.32
665.047	2	3	d*04	0.005	24.397	0.039	C39H50N15O22P4S4	iso.:[w*04],	1332.11
1332.11	1	3	d04	0.247	28.223	0.25	C39H51N15O22P4S4	iso.:[w04],	1333.12
939.558	4	3	d12-T	-1.436	24.213	0.238	C112H146N34O65P12S12		3762.26
589.522	2	3	w*04-G	0.06	23.962	0.2	C34H45N10O21P4S4		1181.06
884.562	4	3	w*11	1.189	24.872	0.191	C107H139N31O62P11S11		3542.28
1062.56	2	3	w07-G	1.16	23.713	0.169	C63H84N17O38P7S7		2127.14
859.059	3	3	x08	-0.431	21.152	0.247	C78H100N24O44P8S8		2580.2
799.054	6	3	x15	-0.495	23.71	0.246	C145H187N44O82P15S15		4800.37
420.064	1	3	y02-G	0.914	27.306	0.133	C14H20N3O8P1S1		421.071
765.092	1	3	y03-G	-2.147	23.249	0.246	C24H32N8O13P2S2		766.099
874.579	2	3	y06-C	-2.081	22.307	0.051	C54H70N17O30P5S5		1751.17
670.055	3	3	z07-G	1.135	23.848	0.022	C63H81N17O35P6S6	ov.:[d02/1],high,1.33,	2013.19
974.823	4	3	z13-G	-0.171	26.144	0.176	C121H157N31O69P12S12		3903.32
786.08	1	2	a*03-C	-0.759	13.968	0.146	C25H29N10O12P2S2		787.088
552.549	2	2	a*04-C	0.201	16.107	0.1	C35H42N12O18P3S3		1107.11
545.048	2	2	a*04-T	-1.748	15.77	0.016	C34H41N13O17P3S3		1092.11
904.567	4	2	a*12-G	-0.283	15.042	0.243	C112H143N31O63P11S11		3622.3
750.057	8	2	a*19	-0.179	14.58	1.609	C185H236N55O103P18S18	iso.:[z*19],ov.:[a19/8],high,4.1,	6008.52
764.556	6	2	a15-T	-0.377	15.455	0.236	C141H181N41O79P14S14	iso.:[z15-C],	4593.38
750.183	8	2	a19	-0.659	14.535	1.609	C185H237N55O103P18S18	iso.:[z19],ov.:[a*19/8],high,2.05,	6009.52
764.919	7	2	b*17	1.221	15.447	0.154	C165H213N48O93P16S16		5361.48
852.222	6	2	c*16	-1.504	15.823	0.227	C155H199N46O88P16S16		5119.38
656.545	2	2	c04	-0.965	16.878	0.234	C39H49N15O21P4S4	iso.:[x04],	1315.1
867.853	5	2	c14-G	0.649	15.103	0.248	C131H170N36O76P14S14	iso.:[x14-C],	4344.3
556.014	1	2	d02-C	1.527	15.81	0.164	C15H21N5O10P2S2	iso.:[w02-C],	557.021
1137.58	2	2	w*07	-0.235	23.003	0.131	C68H88N22O39P7S7		2277.18
776.715	6	2	w*15-G	1.796	15.723	0.58	C140H183N39O82P15S15	ov.:[c15-G/6,w10-C/4],high,2.93,	4666.33
1298.1	2	2	w08	-0.397	18.962	0.122	C78H102N24O45P8S8		2598.21
777.047	4	2	w10-C	1.731	15.694	0.58	C93H122N26O55P10S10	ov.:[c15-G/6,w*15-G/6],high,3.49,	3112.22
675.206	6	2	w13-C	-1.111	13.976	0.051	C122H160N33O72P13S13		4057.28
689.392	3	2	y07-C	-0.542	15.199	0.271	C64H83N19O36P6S6	ov.:[a11/5,a*11/5],high,5.3,	2071.2
676.057	3	2	y07-G	-0.365	14.025	0.237	C63H83N17O36P6S6		2031.19
1250.13	2	2	y08	-0.502	18.919	0.221	C78H101N24O43P7S7		2502.27
829.316	4	2	y11-T	-0.457	15.502	0.197	C102H133N29O58P10S10		3321.29
814.227	6	2	y16-G	-0.422	15.391	0.225	C150H196N41O86P15S15		4891.41
779.657	5	2	z13-G	0.037	14.752	0.095	C121H157N31O69P12S12		3903.32
1413.13	2	1	a*09	2.259	10.152	0.169	C88H110N29O47P8S8		2828.28
373.038	2	1	a03-G	-0.458	10.082	0.166	C24H30N8O12P2S2	iso.:[z03-G],	748.09
1483.08	1	1	c05-G	2.341	11.909	0.148	C44H57N12O26P5S5	iso.:[x05-G],	1484.08

## Sheet: 10- rCID
m/z	z	intensity	name	error /ppm	S/N	quality	formula	comment	molecular mass
667.057	1	29228	w02	0.482	1944.76	0.178	C19H26N8O11P2S2	iso.:[d02],	668.064
594.468	7	12004	w13	-0.226	2455.09	0.023	C126H165N36O73P13S13	ov.:[d11/6,c13/7],	4168.33
589.539	6	11994	w11	-0.364	3746.04	0.026	C107H140N31O62P11S11	ov.:[c11/6,x13/7],	3543.28
762.489	7	10174	a17	0.102	2050.73	0.02	C165H212N48O92P16S16	iso.:[z17],	5344.47
754.809	4	7499	a10-C	0.162	1357.09	0.076	C93H118N29O51P9S9	ov.:[a10-T/4,a19/8,y10-T/4,y19/8,y10-C/4],	3023.27
673.626	7	6508	y15	-0.099	462.972	0.023	C145H188N44O81P14S14	ov.:[y09-C/4],	4722.44
443.365	3	6347	w04	0.152	46490.8	0	C39H51N15O22P4S4	iso.:[d04],	1333.12
798.4	3	5952	a08-C	0.608	2550.73	0.012	C74H93N24O40P7S7	ov.:[y08-C/3],	2398.22
518.635	5	5820	w08	1.528	47649.1	0.016	C78H102N24O45P8S8	ov.:[c08/5],	2598.21
785.564	6	5797	a15	-0.005	751.277	0.16	C146H187N43O81P14S14	ov.:[y15/6],	4719.43
753.864	5	5368	a12	0.412	1062.08	0.01	C117H149N36O64P11S11		3774.36
579.639	5	5141	w09	0.071	6207.57	0.019	C87H114N27O50P9S9	ov.:[d07/4,a17-C/9,y17-T/9],	2903.23
488.534	4	4875	w06	0.204	29220.8	0.003	C58H76N20O33P6S6		1958.16
684.76	7	4566	x15	0.044	666.231	0.023	C145H187N44O82P15S15		4800.37
768.586	2	3889	a05	-0.062	817.896	0.009	C49H61N17O25P4S4	iso.:[z05],	1539.19
792.66	5	3643	a13-C	0.321	1692.98	0.035	C122H156N36O68P12S12	ov.:[y13-T/5,z13-C/5,a13-T/5,y13-C/5],	3968.34
782.57	4	3626	a10	0.329	2681.72	0.034	C97H123N32O52P9S9	ov.:[y10/4],	3134.31
675.769	7	3277	b15	0.002	249.123	0.026	C146H189N43O82P14S14	ov.:[z13/6],	4737.44
719.048	8	3208	c18	0.159	640.507	0.041	C175H226N50O100P18S18	iso.:[x18],ov.:[x09/4,w18/8],	5760.44
709.306	8	3086	y18	0.033	435.374	0.031	C175H227N50O99P17S17	iso.:[b18],	5682.51
668.719	9	3073	y19	-0.198	84.061	0.07	C185H239N55O104P18S18	iso.:[b19],ov.:[y09-T/4,y17/8,z15/7],high,1.18,	6027.53
731.302	8	2930	a19-G	-0.118	214.891	0.18	C180H232N50O102P18S18	iso.:[z19-G],ov.:[c09/4],	5858.47
667.651	5	2768	a11-C	0.259	46.422	8.248	C103H131N31O57P10S10	ov.:[y11-C/5,w04/2],high,3.31,	3343.29
624.733	3	2677	b06	0.63	1881.53	0.014	C59H76N19O32P5S5		1877.22
667.416	8	2302	w17-C	0.173	59.817	0.151	C161H210N45O94P17S17	iso.:[d17-C],ov.:[d15-G/7,c15-T/7,w13-G/6,w15-T/7,c13-G/6],high,1.31,	5347.38
457.568	2	2236	y03	0.655	15811.3	0.006	C29H37N13O14P2S2	iso.:[b03],	917.151
568.54	4	2056	w07	0.495	16197.2	0.024	C68H89N22O39P7S7		2278.19
571.113	1	2017	y02	0.645	795.352	0.005	C19H25N8O9P1S1	iso.:[b02],	572.121
688.46	5	1985	y11	0.185	276.457	0.027	C107H139N31O60P10S10	ov.:[a11/5,y07-C/3],	3447.34
814.868	5	1961	a13	-0.171	3624.34	0.018	C126H161N39O69P12S12	ov.:[y13/5],	4079.38
750.183	8	1927	a19	0.028	305.009	0.076	C185H237N55O103P18S18	iso.:[z19],ov.:[a10-T/4,y10-T/4,y19/8,y10-C/4,a10-C/4],	6009.52
732.226	6	1884	a14	-0.345	160.009	0.043	C136H174N41O75P13S13		4399.4
617.579	2	1830	y04	-0.564	4136.68	0.011	C39H50N15O20P3S3	iso.:[b04],	1237.17
683.389	3	1800	a07-G	0.053	332.287	0.128	C64H81N19O35P6S6	iso.:[z07-C],ov.:[z11/5,y07-T/3],	2053.19
619.732	3	1792	y06	-0.903	848.499	0.002	C58H75N20O31P5S5		1862.22
835.414	3	1781	a08	0.623	966.121	0.037	C78H98N27O41P7S7	ov.:[y08/3],	2509.26
786.065	6	1776	y15	-0.091	242.601	0.16	C145H188N44O81P14S14	ov.:[a15/6],high,1.87,	4722.44
677.378	9	1773	c19	-0.106	159.81	0.036	C185H238N55O105P19S19	iso.:[x19],	6105.47
496.534	2	1515	c03	0.124	8412.42	0.006	C29H36N13O15P3S3	iso.:[x03],	995.083
693.714	6	1504	w13	0.272	394.508	0.107	C126H165N36O73P13S13	ov.:[c13/6],high,1.07,	4168.33
700.815	4	1495	y09	-0.256	717.729	0.049	C87H113N27O48P8S8	ov.:[y05-G/2],	2807.29
745.862	5	1484	z12	-0.138	270.598	0.018	C116H149N34O64P11S11		3734.35
669.303	8	1424	y17	-0.235	46.595	0.07	C165H214N48O93P16S16	iso.:[b17],ov.:[y09-T/4,z15/7,y19/9],	5362.48
677.723	6	1359	y13	-0.03	126.048	0.096	C126H164N36O71P12S12	ov.:[z07-T/3,a13/6],	4072.38
536.203	6	1328	w10	1.032	7272.56	0.016	C97H127N29O56P10S10		3223.26
777.59	2	1326	y05	-0.526	428.683	0.011	C49H63N17O26P4S4	iso.:[b05],	1557.2
747.084	1	1323	a03-G	1.156	207.678	0.014	C24H30N8O12P2S2	iso.:[z03-G],	748.091
733.739	3	1263	a07	0.308	171.414	0.026	C69H86N24O36P6S6		2204.24
686.902	7	1258	c15	-0.124	148.465	0.066	C146H188N43O83P15S15	ov.:[w15/7],	4815.37
667.897	7	1251	d15-G	0.737	19.999	0.151	C141H185N38O83P15S15	ov.:[w17-C/8,c15-T/7,w13-G/6,w15-T/7,c13-G/6],	4682.33
624.559	4	1203	y08	-0.353	846.026	0.279	C78H101N24O43P7S7	ov.:[a08/4],high,1.39,	2502.27
706.314	4	1192	a09	-0.121	320.192	0.04	C88H111N29O47P8S8		2829.29
587.64	5	1182	d09	-0.227	1596.52	0.035	C88H114N29O50P9S9		2943.24
344.022	1	1170	c01	-0.25	5571.43	0.009	C10H12N5O5P1S1	iso.:[x01],	345.03
862.576	4	1162	a11	-0.078	5348.12	0.171	C107H136N34O58P10S10	ov.:[y11/4,z06-T/2],	3454.33
550.04	3	1100	w05	0.494	8032.45	0.007	C49H64N17O28P5S5	iso.:[d05],	1653.14
707.649	5	1079	w11	-0.114	214.546	0.096	C107H140N31O62P11S11	ov.:[c11/5],high,1.16,	3543.28
730.478	7	1004	c16	0.375	70.173	0.021	C155H200N46O88P16S16	iso.:[x16],	5120.39
694.88	6	969	c13	-0.186	213.034	0.107	C126H162N39O71P13S13	ov.:[w13/6],high,1.07,	4175.32
709.048	5	965	c11	0.06	141.115	0.096	C107H137N34O60P11S11	ov.:[w11/5],	3550.28
720.298	4	952	x09	-0.396	100.428	0.041	C87H112N27O49P9S9	ov.:[c18/8,w18/8],	2885.22
719.345	7	942	y16	1.324	169.834	0.043	C155H201N46O87P15S15	iso.:[b16],	5042.47
728.561	6	939	y14	0.084	61.877	0.081	C135H176N39O76P13S13		4377.41
721.299	8	933	w18	-0.197	87.038	0.041	C175H228N50O101P18S18	iso.:[d18],ov.:[c18/8,x09/4],	5778.45
668.539	6	875	w13-G	0.386	20.255	0.151	C121H160N31O72P13S13	ov.:[d15-G/7,w17-C/8,c15-T/7,w15-T/7,c13-G/6],	4017.28
744.551	6	873	w14	0.258	213.633	0.073	C135H177N39O78P14S14		4473.35
669.305	4	864	y09-T	0.253	27.003	0.07	C82H107N25O46P8S8	ov.:[y17/8,z15/7,y19/9],	2681.25
725.559	6	863	z14	-0.064	50.231	0.111	C135H174N39O75P13S13		4359.4
598.547	4	824	a08-C	-0.324	300.262	0.061	C74H93N24O40P7S7	ov.:[a19/10,y12-G/6,y10-T/5,a10-T/5],	2398.22
665.552	2	778	w04	0.739	412.585	8.248	C39H51N15O22P4S4	iso.:[d04],ov.:[a11-C/5,y11-C/5],high,5.5,	1333.12
710.816	4	776	b09	-0.865	90.613	0.039	C88H113N29O48P8S8		2847.29
1025.59	2	772	a07-G	0.508	5612.69	0.022	C64H81N19O35P6S6	iso.:[z07-C],	2053.19
746.624	7	748	a17-C	-1.296	117.417	0.033	C161H207N45O91P16S16	iso.:[z17-C],	5233.42
362.033	1	743	w01	-0.64	2802.02	0.016	C10H14N5O6P1S1	iso.:[d01],	363.04
518.058	3	722	y05	-0.479	5148.49	0.03	C49H63N17O26P4S4	iso.:[b05],	1557.2
603.646	5	692	a10-C	0.226	631.568	0.215	C93H118N29O51P9S9	ov.:[y10-C/5,y12-T/6],	3023.27
726.407	3	648	y07	0.283	48.11	0.041	C68H88N22O37P6S6		2182.24
624.455	5	648	y10	0.182	451.852	0.487	C97H126N29O54P9S9	ov.:[a10/5],high,1.66,	3127.31
593.707	6	644	d11	-0.063	128.974	0.023	C107H139N34O61P11S11	ov.:[w13/7,c13/7],	3568.29
578.605	7	642	w13-C	-0.139	955.071	0.522	C122H160N33O72P13S13	ov.:[c13-T/7,w13-T/7,d13-T/7,x15-G/8],high,1.15,	4057.28
776.318	4	617	z10	0.122	193.584	0.026	C97H124N29O53P9S9		3109.3
916.143	1	615	y03	0.522	2496.55	0.014	C29H37N13O14P2S2	iso.:[b03],	917.15
690.712	6	607	x13	-0.19	150.604	0.052	C126H163N36O72P13S13		4150.32
741.549	6	603	x14	0.037	159.802	0.069	C135H175N39O77P14S14		4455.34
668.897	7	579	c15-T	1.219	16.795	0.151	C141H182N41O81P15S15	iso.:[x15-C],ov.:[d15-G/7,w17-C/8,w13-G/6,w15-T/7,c13-G/6],	4689.33
687.333	7	567	w15	-0.114	69.083	0.066	C145H189N44O83P15S15	ov.:[c15/7],	4818.38
730.299	4	548	c09	-0.715	38.332	0.18	C88H112N29O49P9S9	ov.:[a19-G/8],high,1.61,	2925.23
744.482	7	545	a17-T	-0.142	133.317	0.417	C160H206N46O90P16S16	iso.:[z17-T],ov.:[y17-G/7],high,1.57,	5218.43
684.392	3	541	y07-T	-1.056	88.158	0.128	C63H82N20O35P6S6	ov.:[a07-G/3,z11/5],high,1.23,	2056.2
1218.15	1	531	a04	-0.532	3992.48	0.014	C39H48N15O19P3S3	iso.:[z04],	1219.16
679.044	8	524	c17	-0.587	80.097	0.064	C165H213N48O94P17S17	iso.:[x17],ov.:[w19/9],	5440.41
767.057	6	504	a15-C	1.122	106.937	0.118	C142H182N40O80P14S14	ov.:[y15-C/6],	4608.39
571.032	6	495	w11-C	-0.188	201.18	0.049	C103H135N28O61P11S11	ov.:[c11-C/6,w13-G/7,c13-G/7],	3432.24
833.081	3	494	y08	-0.83	857.575	0.037	C78H101N24O43P7S7	ov.:[a08/3],	2502.26
749.465	5	476	y12	0.36	76.021	0.04	C116H151N34O65P11S11		3752.36
554.555	4	472	b07	-0.345	3076.55	0.03	C69H88N24O37P6S6		2222.25
928.596	2	468	a06	-1.176	1076.64	0.092	C59H74N19O31P5S5		1859.21
442.059	1	456	a02-C	-0.565	3029.53	0.027	C15H18N5O7P1S1	iso.:[z02-C],	443.066
578.541	4	456	d07	0.149	691.346	0.019	C69H89N24O39P7S7	ov.:[w09/5,a17-C/9,y17-T/9],high,1.19,	2318.19
681.891	6	455	b13	-0.349	87.702	0.05	C126H163N39O70P12S12		4097.39
898.132	1	450	a03	0.086	3524.1	0.01	C29H35N13O13P2S2	iso.:[z03],	899.139
783.064	6	438	z15	0.393	262.491	0.085	C145H186N44O80P14S14		4704.43
825.562	2	434	w05	-0.6	1869.05	0.212	C49H64N17O28P5S5	iso.:[d05],ov.:[a11-G/4,y11-G/4,z11-C/4],	1653.14
669.326	7	429	w15-T	-0.908	14.786	0.151	C140H183N42O81P15S15	ov.:[d15-G/7,w17-C/8,c15-T/7,w13-G/6,c13-G/6],	4692.33
696.313	4	419	z09	0.377	141.526	0.058	C87H111N27O47P8S8		2789.28
666.251	5	417	y11-C	-0.267	56.908	8.248	C103H134N28O59P10S10	ov.:[a11-C/5,w04/2],high,82.89,	3336.29
624.386	6	417	y12	-0.529	296.474	0.243	C116H151N34O65P11S11		3752.36
681.295	8	399	w17	-0.853	76.652	0.037	C165H215N48O95P17S17	iso.:[d17],	5458.42
720.404	3	399	z07	0.272	48.127	0.04	C68H86N22O36P6S6		2164.23
942.088	3	391	a09	0.104	3120.1	0.02	C88H111N29O47P8S8		2829.29
994.076	1	379	c03	0.182	2869.83	0.017	C29H36N13O15P3S3	iso.:[x03],	995.083
673.612	7	371	d15-C	0.072	26.393	0.121	C142H185N40O83P15S15		4722.34
704.047	5	364	x11	-0.032	108.695	0.055	C107H138N31O61P11S11		3525.27
693.461	5	362	b11	-0.479	93.873	0.057	C107H138N34O59P10S10		3472.34
595.467	7	353	c13	0.161	63.29	0.023	C126H162N39O71P13S13	ov.:[d11/6,w13/7],	4175.32
700.908	7	351	a16-C	0.228	154.389	0.116	C151H194N43O85P15S15	iso.:[z16-C],ov.:[y16-T/7],	4913.41
557.431	5	346	w09-C	0.119	822.356	0.019	C83H109N24O49P9S9	iso.:[d09-G],	2792.19
600.36	3	337	c06-G	-0.254	227.215	0.075	C54H70N14O32P6S6		1804.1
665.537	6	331	x13-G	-0.266	61.916	2.584	C121H158N31O71P13S13	ov.:[c19-C/9,w19-T/9,c17-C/8,w15-G/7],high,1.24,	3999.27
669.705	6	326	c13-G	0.167	12.119	0.151	C121H157N34O70P13S13	iso.:[x13-T],ov.:[d15-G/7,w17-C/8,c15-T/7,w13-G/6,w15-T/7],high,1.08,	4024.27
716.771	7	325	a16	-0.661	74.341	0.045	C155H199N46O86P15S15	iso.:[z16],	5024.45
705.167	8	323	c18-C	0.141	94.339	0.195	C171H221N47O99P18S18	iso.:[x18-C],ov.:[w18-T/8],	5649.4
739.743	3	322	b07	0.329	90.053	0.039	C69H88N24O37P6S6		2222.25
731.656	5	315	a12-C	0.924	23.954	0.098	C113H144N33O63P11S11		3663.32
710.053	6	315	y14-C	0.036	39.594	0.784	C131H171N36O75P13S13	ov.:[a14-T/6],high,1.69,	4266.36
748.217	6	309	c14	0.508	48.578	0.238	C136H175N41O77P14S14		4495.35
665.754	7	309	w15-G	-0.64	52.248	2.584	C140H184N39O82P15S15	ov.:[c19-C/9,w19-T/9,c17-C/8,x13-G/6],high,5.65,	4667.33
726.044	6	307	w14-C	-0.16	23.08	0.176	C131H172N36O77P14S14	iso.:[d14-G],ov.:[c14-T/6],high,1.17,	4362.31
695.425	8	305	y18-C	-0.203	74.471	0.064	C171H222N47O98P17S17		5571.46
723.654	5	294	a12-G	0.222	27.147	0.118	C112H144N31O63P11S11	iso.:[z12-C],	3623.31
722.069	2	286	y05-C	-0.251	26.378	0.22	C45H58N14O25P4S4		1446.15
747.056	7	281	y17-T	0.225	43.592	0.052	C160H208N46O91P16S16		5236.44
678.389	3	273	z07-T	0.299	27.112	0.096	C63H80N20O34P6S6	ov.:[y13/6,a13/6],	2038.19
671.054	7	272	z15	0.744	19.571	0.07	C145H186N44O80P14S14	ov.:[y09-T/4,y17/8,y19/9],	4704.43
728.655	5	268	a12-T	0.125	18.104	1.126	C112H143N34O62P11S11	ov.:[y12-C/5],high,4.75,	3648.31
598.04	7	262	d13	0.01	93.036	0.02	C126H164N39O72P13S13		4193.33
688.606	9	253	y20-T	-0.026	36.189	0.231	C189H245N56O107P19S19	ov.:[a20-C/9,a18-G/8],high,1.35,	6206.52
827.078	3	251	z08	-0.215	345.394	0.04	C78H99N24O42P7S7		2484.26
665.375	9	251	w19-T	0.377	53.218	2.584	C180H234N53O104P19S19	iso.:[d19-T],ov.:[c19-C/9,c17-C/8,w15-G/7,x13-G/6],high,1.48,	5997.44
760.89	6	247	y15-G	-0.188	83.599	0.221	C140H183N39O80P14S14	ov.:[w07/3,z15-G/6,a15-G/6],high,1.08,	4571.39
608.574	2	243	a04	-0.536	1427.08	0.051	C39H48N15O19P3S3	iso.:[z04],	1219.16
727.256	5	242	y12-C	0.272	16.497	1.126	C112H146N31O64P11S11	ov.:[a12-T/5],high,1.1,	3641.32
757.466	5	241	b12	0.008	83.616	0.068	C117H151N36O65P11S11		3792.37
744.808	4	238	a10-G	0.035	52.676	0.084	C92H118N27O51P9S9	iso.:[z10-T],	2983.26
813.47	5	238	y13	0.33	271.2	0.018	C126H164N36O71P12S12	ov.:[a13/5],high,1.16,	4072.38
590.027	2	238	w04-G	0.595	65.205	0.076	C34H46N10O21P4S4	iso.:[d04-G],	1182.07
733.554	8	238	y19-G	0.254	33.163	0.262	C180H234N50O103P18S18	ov.:[a19-T/8,d09/4,a19-C/8,y19-T/8],high,1.21,	5876.49
707.051	6	237	a14-G	-0.33	52.675	0.165	C131H169N36O74P13S13	iso.:[z14-C],	4248.35
816.559	2	237	c05	1.688	73.678	0.012	C49H62N17O27P5S5	iso.:[x05],	1635.13
554.559	2	233	y04-T	1.207	1518.72	0.017	C34H44N13O18P3S3		1111.13
595.36	3	233	x06-G	-0.543	43.025	0.088	C53H69N15O31P6S6		1789.1
765.72	3	230	c07	-0.683	47.724	0.16	C69H87N24O38P7S7		2300.18
715.37	3	230	c07-G	-0.194	53.525	0.074	C64H82N19O37P7S7	iso.:[x07-C],	2149.13
665.04	9	227	c19-C	-0.224	121.101	2.584	C181H233N52O104P19S19	iso.:[x19-C],ov.:[w19-T/9,c17-C/8,w15-G/7,x13-G/6],	5994.42
544.036	3	225	c05	-0.223	1254.65	0.022	C49H62N17O27P5S5	iso.:[x05],	1635.13
727.21	6	224	c14-T	-0.061	15.52	0.176	C131H169N39O75P14S14	ov.:[w14-C/6],	4369.3
764.556	6	223	a15-T	-0.519	42.11	0.353	C141H181N41O79P14S14	iso.:[z15-C],ov.:[y15-T/6],high,1.06,	4593.38
671.039	7	218	c15-C	-0.414	15.677	0.107	C142H183N40O82P15S15	ov.:[w15-C/7],	4704.32
853.073	2	218	a06-G	0.272	1068.42	0.11	C54H69N14O30P5S5		1708.16
790.063	3	217	z08-C	-0.29	92.388	0.143	C74H94N21O41P7S7		2373.21
760.389	6	216	a15-G	0.357	70.389	0.221	C141H182N38O80P14S14	ov.:[w07/3,z15-G/6,y15-G/6],high,1.15,	4568.38
582.718	3	214	y06-C	0.153	212.168	0.043	C54H70N17O30P5S5		1751.18
800.304	4	214	x10	-0.247	97.566	0.19	C97H125N29O55P10S10		3205.25
692.537	4	206	c09-G	-0.15	55.522	0.074	C83H107N24O48P9S9	iso.:[x09-C],	2774.18
705.543	8	206	w18-T	-0.021	61.032	0.195	C170H222N48O99P18S18	iso.:[d18-T],ov.:[c18-C/8],	5652.41
590.705	6	203	c11	-0.583	38.042	0.026	C107H137N34O60P11S11	ov.:[w11/6,x13/7],high,2.24,	3550.27
809.867	5	202	z13	-0.172	196.255	0.074	C126H162N36O70P12S12		4054.37
492.283	4	200	d06	0.025	997.892	0.093	C59H77N19O34P6S6		1973.16
754.446	5	200	d12-C	0.32	40.66	0.19	C113H147N33O66P12S12		3777.27
673.054	4	200	y09-C	-0.131	14.214	0.023	C83H108N24O47P8S8	ov.:[y15/7],	2696.25
736.303	8	198	a19-C	0.015	42.436	0.262	C181H232N52O102P18S18	iso.:[z19-C],ov.:[a19-T/8,y19-G/8,d09/4,y19-T/8],	5898.48
824.814	4	196	a11-G	0.657	807.995	0.212	C102H131N29O57P10S10	iso.:[z11-T],ov.:[y11-G/4,w05/2,z11-C/4],high,2.02,	3303.28
765.051	5	195	x12	0.069	41.036	0.033	C116H150N34O66P12S12		3830.29
684.858	5	194	z11	0.012	27.462	0.128	C107H137N31O59P10S10	ov.:[a07-G/3,y07-T/3],high,3.26,	3429.33
665.164	8	191	c17-C	-0.447	101.29	2.584	C161H208N45O93P17S17	iso.:[x17-C],ov.:[c19-C/9,w19-T/9,w15-G/7,x13-G/6],high,2.55,	5329.37
678.889	6	190	a13	-0.176	27.665	0.096	C126H161N39O69P12S12	ov.:[y13/6,z07-T/3],	4079.38
711.219	6	190	a14-T	-0.381	21.993	0.784	C131H168N39O73P13S13	ov.:[y14-C/6],high,1.96,	4273.36
523.636	5	183	d08	0.161	893.49	0.059	C78H101N27O44P8S8		2623.22
676.874	6	182	d13-T	-0.557	15.42	1.14	C121H158N37O70P13S13	ov.:[c13-C/6,w13-C/6],high,1.78,	4067.29
679.379	9	181	w19	-0.256	31.747	0.064	C185H240N55O106P19S19	iso.:[d19],ov.:[c17/8],high,1.17,	6123.48
738.556	4	180	z10-G	-0.116	47.429	0.136	C92H119N24O52P9S9	ov.:[y19-C/8],	2958.25
1067.11	1	178	a04-G	0.277	1213.04	0.038	C34H43N10O18P3S3	iso.:[z04-G],	1068.11
860.826	4	178	y11	-0.412	1332.27	0.171	C107H139N31O60P10S10	ov.:[z06-T/2,a11/4],high,1.16,	3447.33
675.207	6	178	w13-C	0.773	13.32	1.14	C122H160N33O72P13S13	ov.:[c13-C/6,d13-T/6],high,2.04,	4057.29
741.033	2	175	c05-G	0.188	48.383	0.005	C44H57N12O26P5S5	iso.:[x05-G],	1484.08
780.821	4	175	y10	0.016	117.29	0.034	C97H126N29O54P9S9	ov.:[a10/4],	3127.31
677.439	5	175	w11-G	0.038	15.783	0.313	C102H135N26O61P11S11	ov.:[c11-G/5],high,1.69,	3392.23
707.418	8	175	w18-C	-0.401	36.628	0.157	C171H223N47O100P18S18	iso.:[d18-C],	5667.4
735.228	6	174	b14	-0.543	32.44	0.158	C136H176N41O76P13S13		4417.41
671.469	7	174	w15-C	-0.013	13.261	0.107	C141H184N41O82P15S15	iso.:[d15-T],ov.:[c15-C/7],high,1.06,	4707.34
873.075	2	173	a06-C	-0.37	809.64	0.101	C55H69N16O30P5S5		1748.17
512.291	4	172	a07-G	1.391	1074.09	0.054	C64H81N19O35P6S6	iso.:[z07-C],	2053.19
689.859	5	171	a11	0.175	36.694	0.027	C107H136N34O58P10S10	ov.:[y11/5,y07-C/3],high,1.07,	3454.33
834.815	4	168	a11-C	0.443	105.209	0.11	C103H131N31O57P10S10		3343.29
711.472	7	168	w16-G	-0.066	20.857	0.47	C150H197N41O88P16S16	iso.:[d16-G],ov.:[c16-T/7],high,1.53,	4987.35
674.722	6	168	z13	0.737	12.812	0.026	C126H162N36O70P12S12	ov.:[b15/7],high,1.58,	4054.38
765.062	7	167	y17	-0.157	35.439	0.134	C165H214N48O93P16S16	iso.:[b17],	5362.48
702.066	2	165	y05-G	0.202	48.694	0.049	C44H58N12O25P4S4	ov.:[y09/4],	1406.15
733.05	7	163	w16	-0.188	19.97	0.161	C155H202N46O89P16S16	iso.:[d16],	5138.4
701.338	7	163	y16-T	-0.402	61.029	0.116	C150H195N44O85P15S15	ov.:[a16-C/7],	4916.41
738.554	8	162	y19-C	-0.115	42.686	0.136	C181H234N52O103P18S18	ov.:[z10-G/4],high,1.07,	5916.49
784.659	5	161	a13-G	-0.004	22.957	3.635	C121H156N34O68P12S12	iso.:[z13-T],ov.:[y13-G/5],high,2.98,	3928.33
723.042	6	161	c14-G	-0.083	15.265	0.016	C131H170N36O76P14S14	iso.:[x14-C],	4344.3
930.102	2	157	y06	-0.237	360.613	0.032	C58H75N20O31P5S5		1862.22
713.719	6	154	a14-C	-0.192	33.752	0.121	C132H169N38O74P13S13		4288.36
750.038	2	153	w05-G	-0.193	24.179	0.075	C44H59N12O27P5S5	iso.:[d05-G],	1502.09
765.094	1	149	y03-G	0.318	29.181	0.001	C24H32N8O13P2S2		766.101
591.895	7	145	x13	-0.507	29.26	0.026	C126H163N36O72P13S13	ov.:[c11/6,w11/6],high,1.07,	4150.31
593.049	4	143	y08-T	1.139	28.447	0.103	C73H95N22O41P7S7		2376.23
751.059	4	142	a10-T	-0.342	24.375	0.076	C92H117N30O50P9S9	ov.:[a19/8,y10-T/4,y19/8,y10-C/4,a10-C/4],high,1.1,	3008.26
740.91	7	142	a17-G	-0.721	37.636	0.055	C160H207N43O91P16S16	iso.:[z17-G],	5193.42
901.044	2	142	c06-G	0.001	1005.58	0.087	C54H70N14O32P6S6	ov.:[w03-C/1],	1804.1
1101.11	2	140	a07	-0.203	1069.41	0.041	C69H86N24O36P6S6		2204.24
685.44	5	139	w11-C	-0.068	19.18	0.184	C103H135N28O61P11S11		3432.24
688.271	9	138	a20-C	0.17	18.485	0.231	C190H244N55O107P19S19	iso.:[z20-C],ov.:[y20-T/9,a18-G/8],	6203.51
630.811	4	138	b08	-0.088	281.948	0.078	C78H100N27O42P7S7		2527.27
601.364	3	137	w06-G	-0.285	106.3	0.153	C53H71N15O32P6S6		1807.11
564.364	6	137	w11-G	-0.435	908.488	0.044	C102H135N26O61P11S11	ov.:[c11-G/6],	3392.23
1236.17	1	137	y04	0.114	1046.91	0.027	C39H50N15O20P3S3	iso.:[b04],	1237.17
921.097	2	137	z06	-0.901	945.709	0.019	C58H73N20O30P5S5		1844.21
393.015	3	136	w04-G	0.708	967.043	0.025	C34H46N10O21P4S4	iso.:[d04-G],	1182.07
767.557	6	136	y15-C	-1.264	28.573	0.118	C141H183N41O80P14S14	ov.:[a15-C/6],	4611.39
572.89	7	134	w13-G	0.3	117.516	0.049	C121H160N31O72P13S13	ov.:[c11-C/6,w11-C/6,c13-G/7],	4017.28
590.642	10	134	y19-C	0.249	25.111	0.143	C181H234N52O103P18S18	ov.:[z10-G/5],high,1.38,	5916.49
779.657	5	134	z13-G	-0.036	85.274	0.042	C121H157N31O69P12S12		3903.32
703.481	7	133	y16-C	-0.286	39.412	0.319	C151H196N43O86P15S15	ov.:[y14-G/6],high,1.38,	4931.41
595.645	5	132	a10-G	0.494	30.876	0.127	C92H118N27O51P9S9	iso.:[z10-T],	2983.26
752.385	3	132	x07	0.125	22.395	0.567	C68H87N22O38P7S7	ov.:[d14/6],high,1.31,	2260.18
736.68	8	132	y19-T	0.345	28.451	0.262	C180H233N53O102P18S18	ov.:[a19-T/8,y19-G/8,d09/4,a19-C/8],high,2.05,	5901.49
681.838	5	131	x11-C	0.275	25.231	0.188	C103H133N28O60P11S11	ov.:[w11-T/5],	3414.23
776.729	3	131	z08-G	0.517	40.794	0.008	C73H94N19O41P7S7		2333.21
937.602	2	129	b06	-0.049	908.451	0.037	C59H76N19O32P5S5		1877.22
689.393	3	126	y07-C	0.172	21.156	0.027	C64H83N19O36P6S6	ov.:[a11/5,y11/5],high,1.13,	2071.2
732.711	6	125	d14-C	-0.348	12.834	0.164	C132H172N38O77P14S14		4402.31
702.418	8	121	w18-G	0.171	34.608	0.174	C170H223N45O100P18S18	iso.:[d18-G],ov.:[c18-T/8,d09-T/4],	5627.4
373.038	2	120	a03-G	-0.028	789.144	0.002	C24H30N8O12P2S2	iso.:[z03-G],	748.09
574.038	4	120	c07	-0.761	131.817	0.124	C69H87N24O38P7S7		2300.18
544.553	4	120	y07	-0.786	702.082	0.136	C68H88N22O37P6S6	ov.:[a04-T/2],high,1.26,	2182.24
581.022	2	119	c04-G	1.35	71.242	0.043	C34H44N10O20P4S4	iso.:[x04-G],	1164.06
608.695	3	118	c06-T	-0.773	678.761	0.076	C54H69N17O31P6S6	iso.:[x06-C],	1829.11
749.31	4	118	y10-T	-0.032	18.877	0.076	C92H120N27O52P9S9	ov.:[a10-T/4,a19/8,y19/8,y10-C/4,a10-C/4],high,3.78,	3001.27
818.562	4	117	z11-G	-0.212	48.805	0.065	C102H132N26O58P10S10		3278.28
765.059	6	116	y15-T	0.885	24.441	0.353	C140H182N42O79P14S14	ov.:[a15-T/6],high,1.67,	4596.4
693.291	4	115	w09-T	0.302	30.194	0.173	C82H108N25O48P9S9		2777.19
752.435	8	115	y19	-0.11	19.701	0.076	C185H239N55O104P18S18	iso.:[b19],ov.:[a10-T/4,a19/8,y10-T/4,y10-C/4,a10-C/4],	6027.53
773.052	5	113	c12	-0.175	71.45	0.067	C117H150N36O66P12S12		3870.3
716.374	3	112	w07-T	-0.131	26.131	0.138	C63H83N20O37P7S7		2152.14
596.799	4	112	y08-C	0.178	29.918	0.019	C74H96N21O42P7S7		2391.22
497.997	1	111	c02-G	1.161	658.282	0.001	C14H19N3O9P2S2	iso.:[x02-G],	499.004
891.738	3	110	a09-G	-0.073	565.421	0.006	C83H106N24O46P8S8	iso.:[z09-C],	2678.24
569.383	3	110	y06-G	-0.08	1083.13	0.103	C53H70N15O30P5S5		1711.17
605.879	6	110	y12-C	0.83	131.096	0.213	C112H146N31O64P11S11	ov.:[a12-T/6,y14-T/7],high,1.36,	3641.32
624.337	7	110	y14	0.28	81.126	0.655	C135H176N39O76P13S13	ov.:[c18-T/9,c20-G/10,c16-C/8,d12-T/6,d14-T/7,w16-T/8,c12-C/6,c18-C/9,d10-C/5,w18-T/9,w20-G/10,c20-T/10,d14-C/7,d16-C/8,c20-C/10,w20-T/10],high,2.52,	4377.41
976.569	2	109	c06	0.321	788.792	0.079	C59H75N19O33P6S6		1955.15
685.827	9	109	y20-G	0.46	14.017	0.184	C189H246N53O108P19S19		6181.51
590.643	5	109	z10-G	-0.084	20.426	0.143	C92H119N24O52P9S9	ov.:[y19-C/10],high,1.19,	2958.25
713.271	9	108	w20	-0.044	23.028	0.143	C194H252N58O111P20S20	iso.:[d20],	6428.5
753.06	4	108	y10-C	-0.046	18.986	0.076	C93H121N26O53P9S9	ov.:[a10-T/4,a19/8,y10-T/4,y19/8,a10-C/4],high,4.62,	3016.27
787.073	4	106	b10	0.293	27.336	0.144	C97H125N32O53P9S9		3152.32
540.778	4	106	w07-C	-0.629	767.564	0.02	C64H84N19O38P7S7	iso.:[d07-G],	2167.14
678.838	5	105	c11-G	0.238	15.285	0.313	C102H132N29O59P11S11	iso.:[x11-T],ov.:[w11-G/5],	3399.23
499.689	3	104	w05-G	-0.69	684.211	0.051	C44H59N12O27P5S5	iso.:[d05-G],	1502.09
613.696	3	102	c06-C	-0.121	282.059	0.111	C55H70N16O32P6S6		1844.11
796.068	3	102	y08-C	0.581	43.197	0.012	C74H96N21O42P7S7	ov.:[a08-C/3],	2391.22
714.614	7	100	c16-C	0.131	22.405	0.366	C151H195N43O87P16S16	iso.:[x16-C],ov.:[w16-T/7],	5009.35
538.003	1	100	c02-C	0.013	915.179	0.088	C15H19N5O9P2S2	iso.:[x02-C],	539.01
1387.13	1	99	a05-G	-0.237	804.949	0.022	C44H56N12O24P4S4	iso.:[z05-G],	1388.14
787.658	5	99	z13-C	-0.178	28.671	0.035	C122H157N33O69P12S12	ov.:[y13-T/5,a13-T/5,y13-C/5,a13-C/5],high,1.26,	3943.33
591.172	8	98	b15	0.024	20.524	0.23	C146H189N43O82P14S14	ov.:[c17-C/9,w17-T/9],	4737.44
767.044	4	98	w10-G	-0.172	20.635	0.209	C92H122N24O55P10S10		3072.21
629.457	5	98	b10	-0.028	196.841	0.107	C97H125N32O53P9S9		3152.32
496.425	5	97	w08-C	-1.137	535.3	1.02	C74H97N21O44P8S8	ov.:[c08-C/5,d08-T/5],high,1.92,	2487.16
568.452	5	97	b09	0.026	775.436	0.1	C88H113N29O48P8S8		2847.3
1027.09	2	96	y07-T	-1.093	817.717	0.042	C63H82N20O35P6S6		2056.2
605.485	9	96	w17	0.341	96.073	0.071	C165H215N48O95P17S17	iso.:[d17],	5458.43
553.102	1	95	a02	-1.043	616.331	0.031	C19H23N8O8P1S1	iso.:[z02],	554.109
921.047	2	95	c06-C	-0.313	655.784	0.042	C55H70N16O32P6S6		1844.11
828.563	4	94	z11-C	-0.626	246.763	0.212	C103H132N28O58P10S10	ov.:[a11-G/4,y11-G/4,w05/2],	3318.28
603.165	8	92	d15	-0.029	82.903	0.061	C146H190N43O84P15S15		4833.38
601.29	8	92	w15	-0.194	76.655	0.08	C145H189N44O83P15S15		4818.38
751.219	6	91	d14	0.855	15.621	0.567	C136H177N41O78P14S14	ov.:[x07/3],high,1.06,	4513.36
901.043	1	90	w03-C	-0.299	637.339	0.087	C25H33N10O15P3S3	iso.:[d03-C],ov.:[c06-G/2],	902.05
854.577	2	90	y06-G	-0.537	555.254	0.133	C53H70N15O30P5S5		1711.17
783.259	5	90	y13-G	-0.074	54.875	3.635	C121H159N31O70P12S12	ov.:[a13-G/5],high,2.76,	3921.33
679.375	6	89	d13-C	0.507	15.386	0.196	C122H159N36O71P13S13		4082.29
688.173	8	88	a18-G	-0.184	11.411	0.231	C170H220N45O97P17S17	iso.:[z18-G],ov.:[a20-C/9,y20-T/9],high,2.29,	5513.44
702.539	4	88	c09-C	0.053	25.18	0.158	C84H107N26O48P9S9		2814.19
690.425	8	87	y18-G	0.063	19.957	0.993	C170H222N45O98P17S17	ov.:[a18-T/8],high,2.75,	5531.46
686.604	9	86	a20-T	-1.208	10.029	0.24	C189H243N56O106P19S19	iso.:[z20-T],	6188.5
460.07	1	86	y02-C	0.093	598.627	0.075	C15H20N5O8P1S1		461.077
596.236	10	86	w19-G	0.379	22.749	0.171	C180H235N50O105P19S19	iso.:[d19-G],ov.:[c19-T/10],high,1.15,	5972.43
568.532	6	85	w11-T	0.45	684.054	0.133	C102H134N29O60P11S11	iso.:[d11-G],	3417.24
700.609	9	84	a20	-0.423	40.327	0.179	C194H249N58O108P19S19	iso.:[z20],	6314.55
689.475	7	84	d15	-0.005	16.405	0.118	C146H190N43O84P15S15		4833.38
777.046	4	84	w10-C	-0.606	27.156	0.234	C93H122N26O55P10S10		3112.21
865.576	2	84	a06-T	0.034	136.568	0.125	C54H68N17O29P5S5	iso.:[z06-C],	1733.17
520.034	5	83	c08	-0.161	65.495	0.016	C78H99N27O43P8S8	ov.:[w08/5],high,1.29,	2605.21
688.788	4	83	x09-T	0.465	11.872	0.187	C82H106N25O47P9S9		2759.18
791.067	3	83	y08-T	-0.828	34.852	0.103	C73H95N22O41P7S7		2376.22
793.399	3	82	a08-T	0.058	36.341	0.147	C73H92N25O39P7S7		2383.22
742.843	5	81	c12-G	-0.02	19.89	0.029	C112H145N31O65P12S12	iso.:[x12-C],	3719.25
738.443	5	81	w12-G	-0.365	20.704	0.205	C111H147N29O66P12S12		3697.25
734.803	4	80	d09	0.29	14.328	0.262	C88H114N29O50P9S9	ov.:[a19-T/8,y19-G/8,a19-C/8,y19-T/8],high,1.13,	2943.24
743.483	7	80	y17-G	-0.213	19.717	0.417	C160H209N43O92P16S16	ov.:[a17-T/7],high,2.42,	5211.43
708.899	7	79	c16-G	0.302	11.562	0.176	C150H195N41O87P16S16	iso.:[x16-G],	4969.34
712.65	5	79	d11	0.611	14.94	0.134	C107H139N34O61P11S11		3568.29
542.054	2	79	y04-G	-0.292	530.269	0.067	C34H45N10O19P3S3		1086.12
682.536	4	79	x09-G	-0.651	14.921	0.096	C82H107N22O48P9S9		2734.17
693.55	8	78	y18-T	-0.325	20.268	0.131	C170H221N48O97P17S17		5556.46
697.882	6	77	d13	0.234	32.934	0.074	C126H164N39O72P13S13		4193.33
856.324	4	77	z11	0.205	474.087	0.083	C107H137N31O59P10S10		3429.33
719.255	5	77	y12-G	0.027	13.87	0.084	C111H146N29O64P11S11		3601.31
702.61	9	77	y20	-0.146	22.032	0.08	C194H251N58O109P19S19	iso.:[b20],	6332.56
700.166	8	76	c18-G	-0.443	35.668	0.167	C170H221N45O99P18S18	iso.:[x18-G],	5609.39
712.471	7	75	c16-T	0.372	13.408	0.47	C150H194N44O86P16S16	iso.:[x16-T],ov.:[w16-G/7],high,2.25,	4994.35
610.783	4	75	w08-G	0.127	322.802	0.288	C73H97N19O44P8S8	ov.:[w06-T/3,x10-G/5,c08-G/4,x12-G/6],high,1.23,	2447.16
746.445	5	75	w12-C	-0.064	12.286	0.174	C112H147N31O66P12S12	iso.:[d12-G],	3737.26
460.773	4	75	w06-C	0.485	569.878	0.051	C54H71N17O32P6S6	iso.:[d06-T],	1847.12
631.054	6	74	b12	0.323	161.655	0.405	C117H151N36O65P11S11	ov.:[b14/7],high,1.64,	3792.37
533.05	2	74	a04-G	1.629	464.793	0.018	C34H43N10O18P3S3	iso.:[z04-G],	1068.11
1005.58	2	74	z07-G	-0.18	539.202	0.034	C63H81N17O35P6S6		2013.18
589.478	9	72	c17-T	-0.584	22.492	10.426	C160H207N46O92P17S17	iso.:[x17-T],ov.:[w17-G/9],high,35.74,	5314.37
715.044	7	71	w16-T	-0.469	16.526	0.366	C150H196N44O87P16S16	iso.:[d16-T],ov.:[c16-C/7],	5012.36
591.145	9	70	c17-C	0.391	14.703	0.23	C161H208N45O93P17S17	iso.:[x17-C],ov.:[w17-T/9,b15/8],	5329.37
580.158	8	70	x15-G	-0.08	34.427	0.522	C140H182N39O81P15S15	ov.:[c13-T/7,w13-T/7,w13-C/7,d13-T/7],high,1.14,	4649.32
749.197	7	70	y17-C	-1.195	11.19	0.162	C161H209N45O92P16S16		5251.43
757.889	6	70	z15-G	-0.082	24.659	0.221	C140H181N39O79P14S14	ov.:[w07/3,a15-G/6,y15-G/6],high,1.12,	4553.38
576.462	7	69	w13-T	-0.097	95.528	0.522	C121H159N34O71P13S13	iso.:[d13-G],ov.:[c13-T/7,w13-C/7,d13-T/7,x15-G/8],high,1.14,	4042.28
734.841	5	69	x12-G	-0.334	11.578	0.064	C111H145N29O65P12S12		3679.24
789.66	5	68	a13-T	0.706	28.951	0.035	C121H155N37O67P12S12	ov.:[y13-T/5,z13-C/5,y13-C/5,a13-C/5],high,2.05,	3953.34
488.425	5	68	w08-G	0.171	406.016	0.144	C73H97N19O44P8S8		2447.16
596.209	6	68	z12-G	-0.092	18.181	0.115	C111H144N29O63P11S11		3583.3
768.654	5	67	w12	0.197	13.493	0.113	C116H152N34O67P12S12		3848.3
591.48	9	66	w17-T	-0.248	14.037	0.23	C160H209N46O93P17S17	iso.:[d17-T],ov.:[c17-C/9,b15/8],high,1.3,	5332.38
791.261	5	66	y13-C	0.365	28.481	0.035	C122H159N33O70P12S12	ov.:[y13-T/5,z13-C/5,a13-T/5,a13-C/5],high,2.11,	3961.34
625.854	5	65	a10	-0.679	45.819	0.487	C97H123N32O52P9S9	ov.:[y10/5],high,1.69,	3134.31
682.44	5	65	w11-T	0.11	12.256	0.188	C102H134N29O60P11S11	iso.:[d11-G],ov.:[x11-C/5],high,1.34,	3417.24
702.035	3	65	x07-G	0.184	19.182	0.133	C63H82N17O37P7S7		2109.13
808.709	3	65	x08-G	0.017	134.527	0.125	C73H95N19O43P8S8		2429.15
625.161	8	64	c16-C	-0.372	44.261	0.655	C151H195N43O87P16S16	iso.:[x16-C],ov.:[c18-T/9,c20-G/10,d12-T/6,d14-T/7,w16-T/8,y14/7,c12-C/6,c18-C/9,d10-C/5,w18-T/9,w20-G/10,c20-T/10,d14-C/7,d16-C/8,c20-C/10,w20-T/10],high,4.63,	5009.35
699.266	9	63	w20-T	-0.1	30.223	0.131	C189H246N56O109P20S20	iso.:[d20-T],	6302.46
602.247	5	63	y10-C	0.858	53.693	0.215	C93H121N26O53P9S9	ov.:[a10-C/5,y12-T/6],high,1.25,	3016.27
806.556	4	62	c10	0.121	100.468	0.58	C97H124N32O54P10S10	ov.:[w10/4],	3230.25
768.793	4	61	c10-G	-0.135	12.376	0.187	C92H119N27O53P10S10	iso.:[x10-T],	3079.2
788.565	6	60	b15	-0.293	21.588	0.213	C146H189N43O82P14S14		4737.43
843.026	1	60	c03-G	-0.409	129.933	0.141	C24H31N8O14P3S3	iso.:[x03-G],	844.033
406.351	3	60	w04-C	0.018	408.826	0.03	C35H46N12O21P4S4	iso.:[d04-C],	1222.07
649.046	1	59	c02	-0.585	329.923	0.268	C19H24N8O10P2S2	iso.:[x02],ov.:[a17-G/8,d12/6,w08/4,d10/5,a19-G/9,c08/4,c06/3,a15-G/7,w06/3,y19-G/9,z15-T/7],	650.053
697.265	9	59	c20-T	0.212	24.212	0.233	C189H244N56O108P20S20	iso.:[x20-T],	6284.45
622.18	7	59	w14-C	0.262	39.976	0.322	C131H172N36O77P14S14	iso.:[d14-G],ov.:[w14-G/7,x14-T/7,w08-T/4,c12-G/6,w10-T/5,w12-T/6,w14-T/7,c16-G/8,w08-C/4,w10-C/5,w12-C/6,w16-G/8],high,1.1,	4362.31
703.292	8	58	c18-T	0.401	16.753	0.174	C170H220N48O98P18S18	iso.:[x18-T],ov.:[d09-T/4,w18-G/8],high,1.49,	5634.4
625.037	9	58	c18-T	0.47	39.998	0.655	C170H220N48O98P18S18	iso.:[x18-T],ov.:[c20-G/10,c16-C/8,d12-T/6,d14-T/7,w16-T/8,y14/7,c12-C/6,c18-C/9,d10-C/5,w18-T/9,w20-G/10,c20-T/10,d14-C/7,d16-C/8,c20-C/10,w20-T/10],high,3.12,	5634.4
624.937	10	58	c20-G	0.391	40.689	0.655	C189H245N53O109P20S20	iso.:[x20-G],ov.:[c18-T/9,c16-C/8,d12-T/6,d14-T/7,w16-T/8,y14/7,c12-C/6,c18-C/9,d10-C/5,w18-T/9,w20-G/10,c20-T/10,d14-C/7,d16-C/8,c20-C/10,w20-T/10],high,3.09,	6259.44
584.039	5	58	c09	0.211	150.853	0.136	C88H112N29O49P9S9		2925.23
594.245	5	58	y10-G	-0.524	12.206	0.215	C92H121N24O53P9S9		2976.26
1014.59	2	57	y07-G	0.703	412.981	0.131	C63H83N17O36P6S6		2031.2
580.035	7	56	d13-T	0.936	43.442	0.522	C121H158N37O70P13S13	ov.:[c13-T/7,w13-T/7,w13-C/7,x15-G/8],high,7.2,	4067.29
823.065	4	56	y11-G	0.172	314.407	0.212	C102H134N26O59P10S10	ov.:[a11-G/4,w05/2,z11-C/4],high,1.59,	3296.29
505.539	2	55	w03	-0.194	411.126	0.015	C29H38N13O16P3S3	iso.:[d03],	1013.09
626.309	4	54	a08	0.423	57.497	0.279	C78H98N27O41P7S7	ov.:[y08/4],	2509.26
618.868	6	54	c12-G	0.415	69.321	0.322	C112H145N31O65P12S12	iso.:[x12-C],ov.:[w14-G/7,x14-T/7,w08-T/4,w10-T/5,w12-T/6,w14-T/7,c16-G/8,w08-C/4,w10-C/5,w12-C/6,w16-G/8,w14-C/7],	3719.25
517.695	6	54	w10-C	-0.076	385.067	10.296	C93H122N26O55P10S10	ov.:[c10-T/6],high,1.42,	3112.21
641.293	8	54	w16	0.388	274.084	0.319	C155H202N46O89P16S16	iso.:[d16],ov.:[w12/6,w18/9],high,1.22,	5138.4
324.019	2	54	c02	-0.006	172.769	0.005	C19H24N8O10P2S2	iso.:[x02],	650.053
450.771	4	54	w06-G	0.062	366.52	0.069	C53H71N15O32P6S6		1807.11
859.059	3	54	x08	0.302	389.97	0.029	C78H100N24O44P8S8		2580.2
703.386	6	54	y14-G	0.668	15.643	0.319	C130H171N34O75P13S13	ov.:[y16-C/7],high,2.06,	4226.36
874.581	2	53	y06-C	0.386	248.292	0.108	C54H70N17O30P5S5		1751.18
586.797	4	53	y08-G	-0.093	118.206	0.02	C73H96N19O42P7S7		2351.22
717.187	7	52	w16-C	-0.012	11.946	0.122	C151H197N43O88P16S16	iso.:[d16-C],	5027.36
402.053	1	52	a02-G	0.379	352.129	0.015	C14H18N3O7P1S1	iso.:[z02-G],	403.06
715.653	5	52	z12-G	0.634	12.183	0.091	C111H144N29O63P11S11		3583.3
593.146	9	51	w17-C	0.147	10.145	0.073	C161H210N45O94P17S17	iso.:[d17-C],	5347.38
606.28	4	51	x08-G	-0.13	57.506	0.246	C73H95N19O43P8S8	ov.:[d06-G/3],high,1.09,	2429.15
277.503	2	51	w02-C	-0.401	360.881	0.067	C15H21N5O10P2S2	iso.:[d02-C],	557.02
549.429	5	50	w09-G	-0.283	321.831	0.146	C82H109N22O49P9S9		2752.18
266.089	1	50	y01	-1.237	374.173	0.017	C10H13N5O4	iso.:[b01],	267.096
1085.12	1	50	y04-G	0.946	338.864	0.082	C34H45N10O19P3S3		1086.12
580.762	7	50	y13	-0.26	29.934	0.783	C126H164N36O71P12S12	ov.:[a13/7,a06-C/3],high,1.77,	4072.38
691.724	3	49	a07-T	-0.289	13.482	0.208	C64H80N22O34P6S6		2078.2
691.299	8	49	a18-T	0.027	13.482	0.993	C170H219N48O96P17S17	iso.:[z18-T],ov.:[y18-G/8],high,2.82,	5538.45
625.535	6	48	c12-C	-0.29	27.948	0.655	C113H145N33O65P12S12	ov.:[c18-T/9,c20-G/10,c16-C/8,d12-T/6,d14-T/7,w16-T/8,y14/7,c18-C/9,d10-C/5,w18-T/9,w20-G/10,c20-T/10,d14-C/7,d16-C/8,c20-C/10,w20-T/10],high,2.02,	3759.25
627.413	8	48	d16-C	0.282	65.728	0.655	C151H197N43O88P16S16	iso.:[w16-C],ov.:[c18-T/9,c20-G/10,c16-C/8,d12-T/6,d14-T/7,w16-T/8,y14/7,c12-C/6,c18-C/9,d10-C/5,w18-T/9,w20-G/10,c20-T/10,d14-C/7,c20-C/10,w20-T/10],high,1.08,	5027.36
556.013	1	48	w02-C	-1.169	162.712	0.145	C15H21N5O10P2S2	iso.:[d02-C],	557.02
829.315	4	48	y11-T	-0.853	115.206	1.099	C102H133N29O58P10S10	ov.:[a11-T/4],high,1.09,	3321.29
788.26	5	48	y13-T	-0.328	15.965	0.035	C121H158N34O69P12S12	ov.:[z13-C/5,a13-T/5,y13-C/5,a13-C/5],	3946.34
697.766	7	48	y16-G	-0.022	20.672	0.271	C150H196N41O86P15S15	ov.:[a16-T/7],high,1.22,	4891.41
580.485	9	46	a17-C	0.175	22.265	0.019	C161H207N45O91P16S16	iso.:[z17-C],ov.:[d07/4,w09/5,y17-T/9],	5233.43
596.936	10	46	c19-T	0.615	13.362	0.171	C180H232N53O103P19S19	iso.:[x19-T],ov.:[w19-G/10],high,1.08,	5979.43
625.752	7	46	d14-T	0.09	25.117	0.655	C131H171N39O76P14S14	ov.:[c18-T/9,c20-G/10,c16-C/8,d12-T/6,w16-T/8,y14/7,c12-C/6,c18-C/9,d10-C/5,w18-T/9,w20-G/10,c20-T/10,d14-C/7,d16-C/8,c20-C/10,w20-T/10],high,1.58,	4387.31
758.389	3	46	w07	0.52	16.163	0.221	C68H89N22O39P7S7	ov.:[z15-G/6,a15-G/6,y15-G/6],	2278.19
656.546	2	46	c04	0.22	506.484	0.119	C39H49N15O21P4S4	iso.:[x04],	1315.11
493.686	3	46	c05-G	-0.752	241.52	0.023	C44H57N12O26P5S5	iso.:[x05-G],	1484.08
779.547	4	44	d10-T	-0.404	28.001	0.237	C92H120N30O53P10S10		3122.22
845.573	2	44	z06-G	-0.14	182.332	0.247	C53H68N15O29P5S5		1693.16
613.434	5	43	w10-G	-0.061	118.211	0.263	C92H122N24O55P10S10	ov.:[x14-G/7,c10-G/5,w06-C/3],high,1.48,	3072.21
621.869	6	43	w12-C	0.1	29.153	0.322	C112H147N31O66P12S12	iso.:[d12-G],ov.:[w14-G/7,x14-T/7,w08-T/4,c12-G/6,w10-T/5,w12-T/6,w14-T/7,c16-G/8,w08-C/4,w10-C/5,w16-G/8,w14-C/7],high,1.35,	3737.26
513.026	3	43	w05-C	1.308	247.173	0.033	C45H59N14O27P5S5	iso.:[d05-C],	1542.1
513.043	4	43	y07-T	0.145	247.173	0.146	C63H82N20O35P6S6		2056.2
588.701	9	42	w17-G	-0.037	45.662	10.426	C160H210N43O94P17S17	iso.:[d17-G],ov.:[c17-T/9],high,1.49,	5307.38
545.553	2	42	a04-T	0.327	245.105	0.136	C34H42N13O17P3S3	iso.:[z04-T],ov.:[y07/4],	1093.12
1405.14	1	42	y05-G	0.194	305.312	0.082	C44H58N12O25P4S4		1406.15
928.752	3	42	z09	-0.128	97.084	0.134	C87H111N27O47P8S8		2789.28
620.853	5	42	z10	0.413	24.15	0.068	C97H124N29O53P9S9		3109.3
703.292	4	41	d09-T	0.073	12.001	0.174	C83H108N27O48P9S9	ov.:[c18-T/8,w18-G/8],	2817.2
804.807	4	40	w10	-0.146	43.456	0.58	C97H127N29O56P10S10	ov.:[c10/4],high,4.32,	3223.26
902.55	2	40	w06-G	0.009	287.105	0.17	C53H71N15O32P6S6		1807.11
382.043	2	40	y03-G	-0.22	239.527	0.049	C24H32N8O13P2S2		766.1
697.04	4	39	w09-C	0.028	15.846	0.081	C83H109N24O49P9S9	iso.:[d09-G],	2792.19
1314.1	1	39	c04	0.001	334.969	0.032	C39H49N15O21P4S4	iso.:[x04],	1315.11
420.063	1	39	y02-G	-0.972	279.861	0.029	C14H20N3O8P1S1		421.07
402.045	2	39	y03-C	-1.734	264.097	0.169	C25H32N10O13P2S2		806.105
562.058	2	39	y04-C	-0.184	254.175	0.132	C35H45N12O19P3S3		1126.13
934.757	3	39	y09	0.556	271.843	0.171	C87H113N27O48P8S8		2807.29
580.82	9	39	y17-T	0.374	29.11	0.019	C160H208N46O91P16S16	ov.:[d07/4,w09/5,a17-C/9],	5236.44
614.699	3	38	w06-C	-0.38	106.15	0.263	C54H71N17O32P6S6	iso.:[d06-T],ov.:[w10-G/5,x14-G/7,c10-G/5],high,1.1,	1847.12
913.547	2	38	c06-T	-0.431	167.418	0.129	C54H69N17O31P6S6	iso.:[x06-C],	1829.11
611.341	10	38	w19	1.263	154.279	0.189	C185H240N55O106P19S19	iso.:[d19],	6123.49
599.247	5	38	y10-T	-0.264	22.603	0.061	C92H120N27O52P9S9	ov.:[a19/10,y12-G/6,a10-T/5,a08-C/4],high,1.08,	3001.27
1092.11	1	37	a04-T	-0.087	268.972	0.271	C34H42N13O17P3S3	iso.:[z04-T],ov.:[y07/2],	1093.12
519.363	6	37	d10-T	-0.08	80.024	0.07	C92H120N30O53P10S10		3122.22
575.2	6	37	d11-C	0.63	42.134	0.109	C103H134N31O60P11S11		3457.25
893.544	2	37	x06-G	-0.325	211.699	0.102	C53H69N15O31P6S6		1789.1
560.45	5	37	y09	-1.231	228.247	0.036	C87H113N27O48P8S8		2807.29
609.7	3	36	w06-T	1.265	141.833	0.288	C53H70N18O31P6S6	ov.:[w08-G/4,x10-G/5,c08-G/4,x12-G/6],high,1.18,	1832.12
530.776	4	36	w07-G	-1.326	215.966	0.084	C63H84N17O38P7S7		2127.13
626.038	6	35	d12-T	0.729	34.808	0.655	C112H146N34O65P12S12	ov.:[c18-T/9,c20-G/10,c16-C/8,d14-T/7,w16-T/8,y14/7,c12-C/6,c18-C/9,d10-C/5,w18-T/9,w20-G/10,c20-T/10,d14-C/7,d16-C/8,c20-C/10,w20-T/10],high,1.12,	3762.27
565.432	5	35	d09-C	0.228	237.992	0.113	C84H109N26O49P9S9		2832.2
978.075	2	35	w06	0.919	253.769	0.03	C58H76N20O33P6S6		1958.17
619.644	10	35	y20-T	-0.058	15.951	0.204	C189H245N56O107P19S19		6206.52
696.724	3	34	a07-C	-0.034	11.742	0.165	C65H81N21O35P6S6		2093.2
867.395	3	34	c08	-0.096	96.46	0.211	C78H99N27O43P8S8		2605.21
805.099	1	34	y03-C	-0.445	35.699	0.097	C25H32N10O13P2S2		806.106
537.368	6	34	c10	0.054	131.448	0.137	C97H124N32O54P10S10		3230.25
1556.19	1	34	y05	-0.173	261.299	0.014	C49H63N17O26P4S4	iso.:[b05],	1557.2
620.056	4	34	z08	-0.343	15.744	0.167	C78H99N24O42P7S7		2484.25
581.714	3	33	a06-C	-0.619	24.223	0.783	C55H69N16O30P5S5	ov.:[a13/7,y13/7],high,2.02,	1748.16
831.066	4	33	a11-T	0.662	67.082	1.099	C102H130N32O56P10S10	ov.:[y11-T/4],high,2.04,	3328.29
841.417	3	33	b08	0.328	57.887	0.17	C78H100N27O42P7S7		2527.27
582.177	7	33	d13-C	-0.652	31.143	0.298	C122H159N36O71P13S13	ov.:[c15-G/8],high,1.06,	4082.29
638.043	7	33	w14	0.175	209.677	3.321	C135H177N39O78P14S14	ov.:[c16/8,c18/9],high,2.33,	4473.35
512.055	3	33	a05	0.407	207.083	0.1	C49H61N17O25P4S4	iso.:[z05],	1539.19
599.945	10	32	a19	-0.288	21.555	0.061	C185H237N55O103P18S18	iso.:[z19],ov.:[y12-G/6,y10-T/5,a10-T/5,a08-C/4],high,1.34,	6009.52
620.037	7	32	w14-T	0.425	14.794	0.322	C130H171N37O76P14S14	ov.:[w14-G/7,x14-T/7,w08-T/4,c12-G/6,w10-T/5,w12-T/6,c16-G/8,w08-C/4,w10-C/5,w12-C/6,w16-G/8,w14-C/7],high,1.43,	4347.31
587.41	8	32	w15-C	0.254	61.889	0.247	C141H184N41O82P15S15	iso.:[d15-T],	4707.34
1090.11	2	32	y07	0.155	245.412	0.271	C68H88N22O37P6S6	ov.:[a04-T/1],high,1.45,	2182.24
771.724	3	31	d07	-0.036	15.48	0.159	C69H89N24O39P7S7		2318.19
617.034	4	30	w08-T	-0.428	296.858	0.322	C73H96N22O43P8S8	iso.:[d08-G],ov.:[w14-G/7,x14-T/7,c12-G/6,w10-T/5,w12-T/6,w14-T/7,c16-G/8,w08-C/4,w10-C/5,w12-C/6,w16-G/8,w14-C/7],high,1.32,	2472.17
883.033	1	30	c03-C	0.88	221.21	0.028	C25H31N10O14P3S3	iso.:[x03-C],	884.04
884.406	3	30	y09-G	-0.268	213.198	0.176	C82H108N22O47P8S8		2656.24
1081.11	2	30	z07	0.472	227.554	0.045	C68H86N22O36P6S6		2164.23
698.765	7	29	a16-T	0.292	12.923	0.271	C150H193N44O84P15S15	iso.:[z16-T],ov.:[y16-G/7],high,1.85,	4898.41
650.71	3	28	c06	0.4	146.711	0.268	C59H75N19O33P6S6	ov.:[a17-G/8,d12/6,w08/4,c02/1,d10/5,a19-G/9,c08/4,a15-G/7,w06/3,y19-G/9,z15-T/7],	1955.15
554.431	5	28	w09-T	-0.08	182.507	4.135	C82H108N25O48P9S9	ov.:[c16-T/9,w16-G/9],	2777.19
548.75	7	28	w12	-0.071	172.938	0.132	C116H152N34O67P12S12		3848.3
581.761	7	27	a13	0.215	23.67	0.783	C126H161N39O69P12S12	ov.:[y13/7,a06-C/3],high,1.15,	4079.38
627.049	8	27	a16	-0.055	43.241	0.212	C155H199N46O86P15S15	iso.:[z16],ov.:[a14/7],high,1.28,	5024.45
617.843	10	27	a20-T	0.156	79.907	0.408	C189H243N56O106P19S19	iso.:[z20-T],ov.:[y20-G/10],high,1.31,	6188.51
867.082	2	27	y06-T	0.593	49.367	0.335	C53H69N18O29P5S5	ov.:[b11/4],	1736.18
1538.18	1	27	a05	-0.033	219.239	0.055	C49H61N17O25P4S4	iso.:[z05],	1539.19
985.574	2	27	d06	0.015	187.47	0.085	C59H77N19O34P6S6		1973.16
1110.12	1	27	y04-T	-0.56	205.815	0.044	C34H44N13O18P3S3		1111.13
662.649	5	27	z11-C	0.057	83.89	0.983	C103H132N28O58P10S10	ov.:[y11-T/5],high,1.05,	3318.28
772.543	4	26	x10-C	-0.236	16.509	0.19	C93H120N26O54P10S10		3094.2
448.562	2	26	a03	-0.251	179.009	0.088	C29H35N13O13P2S2	iso.:[z03],	899.139
892.742	3	26	y09-T	0.35	148.168	0.072	C82H107N25O46P8S8		2681.25
598.435	10	25	c19-C	-0.11	10.731	0.076	C181H233N52O104P19S19	iso.:[x19-C],	5994.42
922.553	2	25	w06-C	-0.123	144.661	0.217	C54H71N17O32P6S6	iso.:[d06-T],	1847.12
662.415	8	25	w17-G	0.08	73.347	0.205	C160H210N43O94P17S17	iso.:[d17-G],	5307.38
626.738	10	25	w20-G	0.74	25.756	0.655	C189H247N53O110P20S20	iso.:[d20-G],ov.:[c18-T/9,c20-G/10,c16-C/8,d12-T/6,d14-T/7,w16-T/8,y14/7,c12-C/6,c18-C/9,d10-C/5,w18-T/9,c20-T/10,d14-C/7,d16-C/8,c20-C/10,w20-T/10],high,1.59,	6277.46
540.37	6	25	d10	-0.316	181.427	0.093	C97H126N32O55P10S10		3248.26
626.437	5	24	d10-C	0.007	25.192	0.655	C93H121N29O54P10S10	ov.:[c18-T/9,c20-G/10,c16-C/8,d12-T/6,d14-T/7,w16-T/8,y14/7,c12-C/6,c18-C/9,w18-T/9,w20-G/10,c20-T/10,d14-C/7,d16-C/8,c20-C/10,w20-T/10],	3137.22
622.412	8	24	w16-G	0.561	16.354	0.322	C150H197N41O88P16S16	iso.:[d16-G],ov.:[w14-G/7,x14-T/7,w08-T/4,c12-G/6,w10-T/5,w12-T/6,w14-T/7,c16-G/8,w08-C/4,w10-C/5,w12-C/6,w14-C/7],high,1.68,	4987.36
612.2	6	24	x12-G	0.064	95.567	0.288	C111H145N29O65P12S12	ov.:[w06-T/3,w08-G/4,x10-G/5,c08-G/4],	3679.24
663.251	5	24	y11-T	-0.286	50.585	0.983	C102H133N29O58P10S10	ov.:[z11-C/5],high,1.95,	3321.29
608.473	7	24	y14-C	0.112	133.333	0.268	C131H171N36O75P13S13	ov.:[a14-T/7],high,1.4,	4266.36
1107.11	1	24	a04-C	0.861	185.068	0.036	C35H43N12O18P3S3	iso.:[z04-C],	1108.12
1163.05	1	24	c04-G	0.91	181.744	0.044	C34H44N10O20P4S4	iso.:[x04-G],	1164.06
582.033	8	23	c15-G	-0.211	21.727	0.298	C141H183N38O82P15S15	ov.:[d13-C/7],high,1.61,	4664.32
620.161	8	23	c16-G	0.487	10.933	0.322	C150H195N41O87P16S16	iso.:[x16-G],ov.:[w14-G/7,x14-T/7,w08-T/4,c12-G/6,w10-T/5,w12-T/6,w14-T/7,w08-C/4,w10-C/5,w12-C/6,w16-G/8,w14-C/7],high,8.41,	4969.35
621.435	5	23	w10-C	0.087	15.231	0.322	C93H122N26O55P10S10	ov.:[w14-G/7,x14-T/7,w08-T/4,c12-G/6,w10-T/5,w12-T/6,w14-T/7,c16-G/8,w08-C/4,w12-C/6,w16-G/8,w14-C/7],high,1.12,	3112.21
618.435	5	23	w10-T	0.039	42.269	0.322	C92H121N27O54P10S10	iso.:[d10-G],ov.:[w14-G/7,x14-T/7,w08-T/4,c12-G/6,w12-T/6,w14-T/7,c16-G/8,w08-C/4,w10-C/5,w12-C/6,w16-G/8,w14-C/7],	3097.21
621.144	10	23	y20-C	0.337	14.608	0.091	C190H246N55O108P19S19		6221.52
421.009	2	23	c03-G	-0.424	172.306	0.067	C24H31N8O14P3S3	iso.:[x03-G],	844.033
612.532	4	22	c08-G	0.782	87.603	0.288	C73H94N22O42P8S8	iso.:[x08-T],ov.:[w06-T/3,w08-G/4,x10-G/5,x12-G/6],high,1.14,	2454.16
603.483	9	22	c17	-0.12	19.27	0.194	C165H213N48O94P17S17	iso.:[x17],	5440.41
626.703	9	22	c18-C	-0.043	25.342	0.655	C171H221N47O99P18S18	iso.:[x18-C],ov.:[c18-T/9,c20-G/10,c16-C/8,d12-T/6,d14-T/7,w16-T/8,y14/7,c12-C/6,d10-C/5,w18-T/9,w20-G/10,c20-T/10,d14-C/7,d16-C/8,c20-C/10,w20-T/10],high,1.45,	5649.4
615.202	6	22	w12-G	0.386	46.044	0.117	C111H147N29O66P12S12		3697.26
470.04	3	22	a05-T	0.005	156.022	0.092	C44H55N15O23P4S4	iso.:[z05-T],	1413.14
621.764	7	22	z14	0.249	15.013	0.155	C135H174N39O75P13S13	ov.:[z12/6],	4359.4
607.045	6	21	a12-T	0.26	57.556	0.213	C112H143N34O62P11S11	ov.:[y12-C/6,y14-T/7],high,1.31,	3648.31
660.382	6	21	a13-C	-0.476	55.243	0.205	C122H156N36O68P12S12		3968.33
600.237	10	21	w19-C	0.549	14.335	0.183	C181H235N52O105P19S19	iso.:[d19-C],	6012.44
511.027	6	21	w10-G	-0.033	144.041	0.136	C92H122N24O55P10S10		3072.21
878.403	3	21	z09-G	0.618	165.993	0.162	C82H106N22O46P8S8		2638.23
558.162	8	20	w14	0.382	54.167	0.237	C135H177N39O78P14S14		4473.35
613.729	3	20	z06	-0.436	55.028	0.204	C58H73N20O30P5S5		1844.21
621.385	6	20	z12	0.465	13.192	0.155	C116H149N34O64P11S11	ov.:[z14/7],	3734.35
627.479	7	19	a14	0.269	26.597	0.212	C136H174N41O75P13S13	ov.:[a16/8],high,1.17,	4399.4
616.464	7	19	w14-G	-0.537	188.01	0.322	C130H172N34O77P14S14	ov.:[x14-T/7,w08-T/4,c12-G/6,w10-T/5,w12-T/6,w14-T/7,c16-G/8,w08-C/4,w10-C/5,w12-C/6,w16-G/8,w14-C/7],high,1.14,	4322.3
599.212	6	19	y12-G	1.251	10.837	0.061	C111H146N29O64P11S11	ov.:[a19/10,y10-T/5,a10-T/5,a08-C/4],high,6.44,	3601.31
822.045	3	19	x08-C	-0.062	121.141	0.198	C74H95N21O43P8S8		2469.16
657.763	7	18	y15-C	0.156	49.252	1.092	C141H183N41O80P14S14	ov.:[d08/4,y17-C/8,z13-C/6,y13-T/6],	4611.39
430.015	2	18	w03-G	0.102	129.129	0.101	C24H33N8O15P3S3	iso.:[d03-G],	862.044
572.198	6	17	c11-C	0.18	11.557	0.049	C103H132N31O59P11S11	ov.:[w11-C/6,w13-G/7,c13-G/7],	3439.23
613.168	8	16	a16-C	0.13	174.129	0.434	C151H194N43O85P15S15	iso.:[z16-C],ov.:[y18-G/9],high,1.16,	4913.41
603.378	6	16	y12-T	-0.827	14.274	0.215	C111H145N32O63P11S11	ov.:[a10-C/5,y10-C/5],high,2.82,	3626.31
441.012	2	16	c03-C	-0.478	108.703	0.122	C25H31N10O14P3S3	iso.:[x03-C],	884.039
600.646	5	15	a10-T	0.309	11.253	0.061	C92H117N30O50P9S9	ov.:[a19/10,y12-G/6,y10-T/5,a08-C/4],high,1.22,	3008.27
489.824	5	15	c08-G	-0.11	42.673	0.202	C73H94N22O42P8S8	iso.:[x08-T],	2454.16
609.54	10	15	c19	0.296	60.025	0.242	C185H238N55O105P19S19	iso.:[x19],	6105.47
627.438	10	15	c20-T	-0.106	20.279	0.655	C189H244N56O108P20S20	iso.:[x20-T],ov.:[c18-T/9,c20-G/10,c16-C/8,d12-T/6,d14-T/7,w16-T/8,y14/7,c12-C/6,c18-C/9,d10-C/5,w18-T/9,w20-G/10,d14-C/7,d16-C/8,c20-C/10,w20-T/10],	6284.45
651.714	3	15	w06	0.639	78.888	0.268	C58H76N20O33P6S6	ov.:[a17-G/8,d12/6,w08/4,c02/1,d10/5,a19-G/9,c08/4,c06/3,a15-G/7,y19-G/9,z15-T/7],	1958.16
583.283	8	15	x15-T	-1.163	25.291	0.372	C140H181N42O80P15S15	ov.:[d15-G/8],high,1.39,	4674.32
573.549	6	15	y11	0.13	16.239	0.147	C107H139N31O60P10S10		3447.34
656.215	6	15	z13-C	0.702	165.158	1.092	C122H157N33O69P12S12	ov.:[d08/4,y17-C/8,y13-T/6,y15-C/7],high,3.49,	3943.33
858.076	2	15	z06-T	-0.082	104.046	0.171	C53H67N18O28P5S5	ov.:[y11/4,a11/4],high,1.16,	1718.17
628.052	6	14	a12	-0.273	17.891	0.239	C117H149N36O64P11S11		3774.35
867.077	4	14	b11	-1.17	33.673	0.335	C107H138N34O59P10S10	ov.:[y06-T/2],high,2.24,	3472.34
606.364	3	14	d06-G	0.492	17.687	0.246	C54H72N14O33P6S6	ov.:[x08-G/4],high,1.49,	1822.11
554.466	7	14	d12	0.152	91.596	0.22	C117H152N36O67P12S12		3888.31
627.894	7	14	d14-C	-0.383	17.984	0.655	C132H172N38O77P14S14	ov.:[c18-T/9,c20-G/10,c16-C/8,d12-T/6,d14-T/7,w16-T/8,y14/7,c12-C/6,c18-C/9,d10-C/5,w18-T/9,w20-G/10,c20-T/10,d16-C/8,c20-C/10,w20-T/10],high,1.65,	4402.31
823.048	3	14	w08-T	-0.591	78.602	0.204	C73H96N22O43P8S8	iso.:[d08-G],	2472.17
650.422	8	14	y17-G	-0.002	73.313	0.174	C160H209N43O92P16S16		5211.43
630.382	9	14	y18	-0.391	29.167	0.215	C175H227N50O99P17S17	iso.:[b18],	5682.5
603.758	7	14	z14-T	1.211	12.777	0.244	C130H168N37O73P13S13		4233.36
660.164	8	13	c17-G	0.106	34.198	0.245	C160H208N43O93P17S17	iso.:[x17-G],	5289.37
640.377	6	13	w12	0.095	69.061	0.319	C116H152N34O67P12S12	ov.:[w18/9,w16/8],high,2.24,	3848.3
609.833	5	13	x10-G	0.848	51.708	0.288	C92H120N24O54P10S10	ov.:[w06-T/3,w08-G/4,c08-G/4,x12-G/6],high,2.28,	3054.2
650.294	4	12	c08	0.246	63.062	0.268	C78H99N27O43P8S8	ov.:[a17-G/8,d12/6,w08/4,c02/1,d10/5,a19-G/9,c06/3,a15-G/7,w06/3,y19-G/9,z15-T/7],high,1.16,	2605.21
537.029	4	12	w07-T	0.117	90.995	0.16	C63H83N20O37P7S7	ov.:[x14-G/8],	2152.14
493.426	5	12	w08-T	0.117	69.591	0.202	C73H96N22O43P8S8	iso.:[d08-G],	2472.17
627.038	9	12	w18-T	-0.175	19.421	0.655	C170H222N48O99P18S18	iso.:[d18-T],ov.:[c18-T/9,c20-G/10,c16-C/8,d12-T/6,d14-T/7,w16-T/8,y14/7,c12-C/6,c18-C/9,d10-C/5,w20-G/10,c20-T/10,d14-C/7,d16-C/8,c20-C/10,w20-T/10],	5652.41
656.716	6	12	y13-T	0.236	132.126	1.092	C121H158N34O69P12S12	ov.:[d08/4,y17-C/8,z13-C/6,y15-C/7],high,1.25,	3946.34
606.331	7	12	y14-T	0.308	16.268	0.213	C130H170N37O74P13S13	ov.:[a12-T/6,y12-C/6],high,1.15,	4251.36
545.372	6	12	z11-G	0.494	70.615	0.243	C102H132N26O58P10S10		3278.28
615.343	10	11	a20-G	0.2	22.604	0.243	C189H244N53O107P19S19	iso.:[z20-G],	6163.5
948.092	3	11	b09	0.281	78.301	0.198	C88H113N29O48P8S8		2847.3
577.716	6	11	b11	-0.035	15.737	0.153	C107H138N34O59P10S10		3472.34
521.863	6	11	d10-C	0.781	45.675	0.122	C93H121N29O54P10S10		3137.22
637.375	6	11	x12	0.302	72.922	0.237	C116H150N34O66P12S12		3830.29
1125.12	1	11	y04-C	-0.454	83.423	0.12	C35H45N12O19P3S3		1126.13
629.3	8	11	y16	0.523	21.821	0.166	C155H201N46O87P15S15	iso.:[b16],	5042.46
609.473	7	10	a14-T	0.167	41.687	0.268	C131H168N39O73P13S13	ov.:[y14-C/7],high,1.44,	4273.36
614.833	5	10	c10-G	0.254	21.534	0.263	C92H119N27O53P10S10	iso.:[x10-T],ov.:[w10-G/5,x14-G/7,w06-C/3],high,1.41,	3079.2
577.461	7	10	c13-T	-0.619	14.258	0.522	C121H156N37O69P13S13	ov.:[w13-T/7,w13-C/7,d13-T/7,x15-G/8],high,2.49,	4049.28
641.043	9	10	w18	-0.093	44.069	0.319	C175H228N50O101P18S18	iso.:[d18],ov.:[w12/6,w16/8],high,2.39,	5778.45
617.143	10	10	y20-G	-0.555	31.449	0.408	C189H246N53O108P19S19	ov.:[a20-T/10],high,2.28,	6181.51
648.171	8	9	a17-G	0.155	48.093	0.268	C160H207N43O91P16S16	iso.:[z17-G],ov.:[d12/6,w08/4,c02/1,d10/5,a19-G/9,c08/4,c06/3,a15-G/7,w06/3,y19-G/9,z15-T/7],high,3.43,	5193.42
565.53	6	9	c11-G	-1.533	61.198	0.044	C102H132N29O59P11S11	iso.:[x11-T],ov.:[w11-G/6],high,1.39,	3399.22
573.889	7	9	c13-G	-0.413	10.174	0.049	C121H157N34O70P13S13	iso.:[x13-T],ov.:[c11-C/6,w11-C/6,w13-G/7],high,4.3,	4024.27
584.284	8	9	d15-G	-0.609	19.827	0.372	C141H185N38O83P15S15	ov.:[x15-T/8],high,1.21,	4682.33
617.464	7	9	x14-T	-0.165	19.101	0.322	C130H169N37O75P14S14	ov.:[w14-G/7,w08-T/4,c12-G/6,w10-T/5,w12-T/6,w14-T/7,c16-G/8,w08-C/4,w10-C/5,w12-C/6,w16-G/8,w14-C/7],high,4.59,	4329.3
658.251	5	9	y11-G	1.066	24.363	0.249	C102H134N26O59P10S10		3296.29
575.417	8	9	y15-C	-0.076	10.364	0.222	C141H183N41O80P14S14		4611.39
655.422	8	9	y17-C	-0.484	62.642	1.092	C161H209N45O92P16S16	ov.:[d08/4,z13-C/6,y13-T/6,y15-C/7],high,9.53,	5251.44
613.599	9	9	y18-G	0.241	24.813	0.434	C170H222N45O98P17S17	ov.:[a16-C/8],high,3.1,	5531.46
654.715	9	9	y19-T	0.847	53.229	0.235	C180H233N53O102P18S18		5901.5
540.051	4	9	z07	-0.072	67.186	0.087	C68H86N22O36P6S6		2164.23
649.934	9	8	a19-G	-0.33	41.337	0.268	C180H232N50O102P18S18	iso.:[z19-G],ov.:[a17-G/8,d12/6,w08/4,c02/1,d10/5,c08/4,c06/3,a15-G/7,w06/3,y19-G/9,z15-T/7],high,2.29,	5858.47
628.938	10	8	c20-C	-0.006	15.691	0.655	C190H245N55O109P20S20	iso.:[x20-C],ov.:[c18-T/9,c20-G/10,c16-C/8,d12-T/6,d14-T/7,w16-T/8,y14/7,c12-C/6,c18-C/9,d10-C/5,w18-T/9,w20-G/10,c20-T/10,d14-C/7,d16-C/8,w20-T/10],high,2.47,	6299.45
654.797	4	8	d08	-0.131	47.315	1.092	C78H101N27O44P8S8	ov.:[y17-C/8,z13-C/6,y13-T/6,y15-C/7],	2623.22
647.044	6	8	d12	-0.235	56.696	0.268	C117H152N36O67P12S12	ov.:[a17-G/8,w08/4,c02/1,d10/5,a19-G/9,c08/4,c06/3,a15-G/7,w06/3,y19-G/9,z15-T/7],	3888.31
1181.06	1	8	w04-G	0.015	64.056	0.117	C34H46N10O21P4S4	iso.:[d04-G],	1182.07
555.922	9	8	w16-T	0.354	23.847	0.244	C150H196N44O87P16S16	iso.:[d16-T],	5012.36
613.891	7	8	x14-G	0.135	27.213	0.263	C130H170N34O76P14S14	ov.:[w10-G/5,c10-G/5,w06-C/3],high,4.12,	4304.29
467.708	3	8	y05-G	-0.301	59.782	0.14	C44H58N12O25P4S4		1406.15
538.242	5	8	y09-C	-0.71	77.088	1.035	C83H108N24O47P8S8	ov.:[a09-T/5],high,1.28,	2696.24
586.641	10	8	y19-G	-0.057	17.721	0.202	C180H234N50O103P18S18		5876.49
1018.09	2	8	z07-T	-0.364	60.094	0.244	C63H80N20O34P6S6		2038.19
1412.14	1	7	a05-T	-0.149	60.209	0.138	C44H55N15O23P4S4	iso.:[z05-T],	1413.14
497.826	5	7	c08-C	1.653	48.113	1.02	C74H94N24O42P8S8	ov.:[w08-C/5,d08-T/5],high,6.54,	2494.17
639.042	8	7	c16	-0.27	41.13	3.321	C155H200N46O88P16S16	iso.:[x16],ov.:[c18/9,w14/7],high,11.98,	5120.39
401.351	3	7	w04-T	1.572	45.609	0.129	C34H45N13O20P4S4	iso.:[d04-T],	1207.08
629.239	10	7	w20-T	-0.043	14.113	0.655	C189H246N56O109P20S20	iso.:[d20-T],ov.:[c18-T/9,c20-G/10,c16-C/8,d12-T/6,d14-T/7,w16-T/8,y14/7,c12-C/6,c18-C/9,d10-C/5,w18-T/9,w20-G/10,c20-T/10,d14-C/7,d16-C/8,c20-C/10],high,1.3,	6302.46
644.042	4	7	x08	-0.564	49.739	0.741	C78H100N24O44P8S8	ov.:[c12/6],high,1.63,	2580.2
1445.15	1	7	y05-C	0.842	56.13	0.13	C45H58N14O25P4S4		1446.15
539.641	5	6	a09-T	-0.391	44.761	1.035	C83H105N27O45P8S8	ov.:[y09-C/5],high,1.75,	2703.24
651.617	7	6	a15-G	-0.828	30.732	0.268	C141H182N38O80P14S14	ov.:[a17-G/8,d12/6,w08/4,c02/1,d10/5,a19-G/9,c08/4,c06/3,w06/3,y19-G/9,z15-T/7],high,1.41,	4568.37
1203.06	1	6	c04-C	0.019	46.175	0.097	C35H44N12O20P4S4	iso.:[x04-C],	1204.06
545.156	8	6	c14-T	0.082	32.418	1.945	C131H169N39O75P14S14	ov.:[w14-C/8],high,1.07,	4369.3
639.042	9	6	c18	0.181	36.801	3.321	C175H226N50O100P18S18	iso.:[x18],ov.:[c16/8,w14/7],high,11.22,	5760.44
549.281	8	6	d14-C	-0.791	37.813	0.228	C132H172N38O77P14S14		4402.31
559.183	7	6	y13-G	-0.513	18.272	0.149	C121H159N31O70P12S12		3921.33
651.936	9	6	y19-G	0.202	34.303	0.268	C180H234N50O103P18S18	ov.:[a17-G/8,d12/6,w08/4,c02/1,d10/5,a19-G/9,c08/4,c06/3,a15-G/7,w06/3,z15-T/7],high,1.8,	5876.49
611.615	7	5	a14-C	-0.098	20.945	0.231	C132H169N38O74P13S13		4288.36
630.052	7	5	b14	0.112	10.298	0.405	C136H176N41O76P13S13	ov.:[b12/6],high,3.57,	4417.41
1188.06	1	5	c04-T	0.298	32.556	0.126	C34H43N13O19P4S4	iso.:[x04-T],	1189.06
558.83	5	5	c09-T	-0.341	15.197	1.185	C83H106N27O47P9S9	ov.:[c18-G/10],high,3.64,	2799.18
551.892	7	5	c12	-0.701	33.312	0.148	C117H150N36O66P12S12		3870.3
559.932	10	5	c18-G	0.099	32.982	1.185	C170H221N45O99P18S18	iso.:[x18-G],ov.:[c09-T/5],high,2.81,	5609.39
643.643	5	5	w10	-0.874	35.232	0.099	C97H127N29O56P10S10		3223.25
527.172	7	5	w12-G	0.75	28.871	1.955	C111H147N29O66P12S12	ov.:[x12-T/7],high,1.48,	3697.26
539.28	8	5	w14-G	-0.321	37.301	0.234	C130H172N34O77P14S14		4322.3
545.827	5	5	x09-G	-0.384	29.607	0.355	C82H107N22O48P9S9	ov.:[c07-C/4],high,1.59,	2734.17
562.756	7	5	y13-T	0.405	35.193	1.092	C121H158N34O69P12S12	ov.:[z13-C/7],high,4.4,	3946.34
562.325	7	5	z13-C	-0.462	33.296	1.092	C122H157N33O69P12S12	ov.:[y13-T/7],	3943.33
553.052	2	4	a04-C	-0.142	25.951	0.198	C35H43N12O18P3S3	iso.:[z04-C],	1108.12
1427.13	1	4	a05-C	-0.345	32.29	0.126	C45H56N14O24P4S4	iso.:[z05-C],	1428.14
522.291	4	4	a07-C	-1.184	14.169	0.13	C65H81N21O35P6S6		2093.19
546.278	4	4	c07-C	0.271	24.433	0.355	C65H82N21O37P7S7	ov.:[x09-G/5],high,1.7,	2189.14
547.03	8	4	c14-C	-0.153	24.501	0.218	C132H170N38O76P14S14		4384.3
553.921	9	4	c16-T	0.235	25.991	4.135	C150H194N44O86P16S16	iso.:[x16-T],ov.:[w16-G/9,w09-T/5],high,9.71,	4994.35
648.646	5	4	d10	0.548	22.368	0.268	C97H126N32O55P10S10	ov.:[a17-G/8,d12/6,w08/4,c02/1,a19-G/9,c08/4,c06/3,a15-G/7,w06/3,y19-G/9,z15-T/7],high,2.36,	3248.26
538.603	7	4	d12-C	1.368	32.828	0.15	C113H147N33O66P12S12		3777.27
1221.07	1	4	w04-C	3.402	26.527	0.065	C35H46N12O21P4S4	iso.:[d04-C],	1222.08
906.047	2	4	x06-T	-0.335	30.913	0.061	C53H68N18O30P6S6		1814.11
526.274	4	4	x07-G	0.204	24.214	0.207	C63H82N17O37P7S7		2109.13
564.898	7	4	y13-C	-1.118	26.247	1.696	C122H159N33O70P12S12	ov.:[a13-T/7,a13-C/7],high,5.28,	3961.34
556.61	7	4	z13-G	0.329	10.24	0.151	C121H157N31O69P12S12		3903.32
653.047	7	4	z15-T	-0.491	22.532	0.268	C140H180N42O78P14S14	ov.:[a17-G/8,d12/6,w08/4,c02/1,d10/5,a19-G/9,c08/4,c06/3,a15-G/7,w06/3,y19-G/9],high,1.3,	4578.38
461.704	3	3	a05-G	-1.493	21.793	0.018	C44H56N12O24P4S4	iso.:[z05-G],	1388.13
565.898	7	3	a13-C	0.062	20.567	1.696	C122H156N36O68P12S12	ov.:[a13-T/7,y13-C/7],high,3.99,	3968.34
516.361	6	3	c10-T	-0.421	21.215	10.296	C92H118N30O52P10S10	ov.:[w10-C/6],high,2.84,	3104.21
533.887	7	3	c12-T	0.437	20.014	0.214	C112H144N34O64P12S12		3744.26
544.281	8	3	w14-C	0.057	17.552	1.945	C131H172N36O77P14S14	iso.:[d14-G],ov.:[c14-T/8],high,4.99,	4362.31
446.269	4	3	x06-G	0.3	18.088	0.023	C53H69N15O31P6S6		1789.1
524.599	7	3	x12-G	0.693	17.922	0.134	C111H145N29O65P12S12		3679.25
528.172	7	3	x12-T	0.967	18.147	1.955	C111H144N32O64P12S12	ov.:[w12-G/7],high,2.22,	3704.25
1430.15	1	3	y05-T	-0.773	24.822	0.134	C44H57N15O24P4S4		1431.15
393.04	2	2	a03-C	-1.153	14.229	0.002	C25H30N10O12P2S2	iso.:[z03-C],	788.095
542.641	5	2	a09-C	-0.756	12.739	0.101	C84H106N26O46P8S8		2718.24
563.754	7	2	a13-T	-1.04	13.917	1.696	C121H155N37O67P12S12	ov.:[y13-C/7,a13-C/7],high,4.67,	3953.33
387.012	3	2	c04-G	0.403	12.393	0.146	C34H44N10O20P4S4	iso.:[x04-G],	1164.06
460.02	4	2	c06-C	0.087	13.922	0.145	C55H70N16O32P6S6		1844.11
644.043	6	2	c12	0.115	14.107	0.741	C117H150N36O66P12S12	ov.:[x08/4],high,1.55,	3870.3
530.744	7	2	w12-T	-0.239	12.544	0.213	C111H146N32O65P12S12		3722.26
553.144	9	2	w16-G	1.429	12.975	4.135	C150H197N41O88P16S16	iso.:[d16-G],ov.:[c16-T/9,w09-T/5],high,2.12,	4987.36
452.52	4	2	x06-T	-0.831	13.578	0.231	C53H68N18O30P6S6		1814.11
546.176	7	2	x12	-1.782	12.184	0.049	C116H150N34O66P12S12		3830.29

## Sheet: 10- IRMPD
m/z	z	intensity	name	error /ppm	S/N	quality	formula	comment	molecular mass
667.057	1	25666	w02	0.453	1724.97	0.17	C19H26N8O11P2S2	iso.:[d02],	668.064
594.468	7	14256	w13	-0.255	2714.18	0.025	C126H165N36O73P13S13	ov.:[d11/6,c13/7],	4168.33
589.539	6	8871	w11	-0.43	5118.06	0.025	C107H140N31O62P11S11	ov.:[c11/6],	3543.28
688.46	5	6204	y11	0.509	893.512	0.05	C107H139N31O60P10S10	ov.:[a11/5,y07-C/3,a07-T/3],	3447.34
747.084	1	6111	a03-G	1.128	1093.76	0.018	C24H30N8O12P2S2	iso.:[z03-G],	748.091
518.635	5	5283	w08	1.409	28076.2	0.018	C78H102N24O45P8S8	ov.:[c08/5],	2598.21
617.579	2	5250	y04	-0.369	9934.5	0.016	C39H50N15O20P3S3	iso.:[b04],	1237.17
673.626	7	4558	y15	-0.331	373.785	0.033	C145H188N44O81P14S14	ov.:[y09-C/4],	4722.43
624.733	3	3498	b06	0.236	1245.76	0.011	C59H76N19O32P5S5		1877.22
641.293	8	3455	w16	0.36	577.872	0.053	C155H202N46O89P16S16	iso.:[d16],ov.:[w12/6,w18/9,w20/10],	5138.4
1025.59	2	3454	a07-G	1.074	15597.1	0.008	C64H81N19O35P6S6	iso.:[z07-C],	2053.19
619.732	3	3441	y06	-0.586	639.214	0.034	C58H75N20O31P5S5		1862.22
683.389	3	3418	a07-G	0.186	587.332	0.054	C64H81N19O35P6S6	iso.:[z07-C],ov.:[z11/5,y07-T/3],	2053.19
443.365	3	3364	w04	0.433	17061.1	0.008	C39H51N15O22P4S4	iso.:[d04],	1333.12
677.723	6	3172	y13	-0.05	285.22	0.071	C126H164N36O71P12S12	ov.:[b15/7,y07-G/3,z07-T/3,a13/6],	4072.38
777.59	2	3153	y05	-0.77	953.601	0.016	C49H63N17O26P4S4	iso.:[b05],	1557.2
650.71	3	3136	c06	-0.478	617.35	0.133	C59H75N19O33P6S6	ov.:[c12/6,x08/4,c10/5,x06/3,d12/6,w08/4,c02/1,d10/5,a19-G/9,c08/4,a17-T/8,w06/3,y15-G/7,y19-G/9,y17-G/8,y13-G/6,a19-T/9,a13-G/6],	1955.15
624.559	4	3083	y08	-0.382	1120.89	0.135	C78H101N24O43P7S7	ov.:[a08/4],high,1.18,	2502.27
571.113	1	3039	y02	0.356	1216.92	0.006	C19H25N8O9P1S1	iso.:[b02],	572.12
762.489	7	2919	a17	0.392	690.975	0.022	C165H212N48O92P16S16	iso.:[z17],	5344.47
667.651	5	2689	a11-C	0.461	51.716	3.225	C103H131N31O57P10S10	ov.:[a19/9,w04/2,y11-C/5,Fomivirsen PS/10],high,2.58,	3343.29
700.815	4	2513	y09	-0.284	879.293	0.067	C87H113N27O48P8S8	ov.:[y05-G/2],	2807.29
768.585	2	2476	a05	-0.211	657.019	0.014	C49H61N17O25P4S4	iso.:[z05],	1539.19
684.76	7	2446	x15	0.01	335.312	0.027	C145H187N44O82P15S15		4800.37
675.769	7	2380	b15	-0.213	207.181	0.071	C146H189N43O82P14S14	ov.:[y07-G/3,y13/6,z07-T/3,a13/6],	4737.43
457.568	2	2037	y03	0.626	14381.6	0.011	C29H37N13O14P2S2	iso.:[b03],	917.151
754.809	4	2003	a10-C	0.134	465.859	0.196	C93H118N29O51P9S9	ov.:[a10-T/4,a19/8,y19/8,y10-C/4],	3023.27
656.546	2	1989	c04	0.191	164.646	0.675	C39H49N15O21P4S4	iso.:[x04],ov.:[a15-T/7,y17-C/8,z13-C/6,y19-C/9,y13-T/6,d06/3,y15-C/7],	1315.11
579.639	5	1966	w09	0.101	1474.52	0.079	C87H114N27O50P9S9	ov.:[a17-T/9,y17-G/9,d07/4,a17-C/9,y17-T/9],	2903.23
668.719	9	1960	y19	-0.141	61.137	0.075	C185H239N55O104P18S18	iso.:[b19],ov.:[a09-G/4,y09-T/4,y17/8,z07-G/3,z15/7],high,1.2,	6027.53
667.416	8	1945	w17-C	0.144	46.871	0.111	C161H210N45O94P17S17	iso.:[d17-C],ov.:[d15-G/7,c15-T/7,w13-G/6,w15-T/7,c13-G/6,c15-C/7,w15-C/7],high,1.27,	5347.38
719.345	7	1911	y16	0.897	221.867	0.023	C155H201N46O87P15S15	iso.:[b16],	5042.46
798.399	3	1879	a08-C	0.319	925.418	0.024	C74H93N24O40P7S7	ov.:[y08-C/3],	2398.22
488.534	4	1862	w06	0.367	13982.1	0.008	C58H76N20O33P6S6		1958.16
648.545	4	1807	w08	-0.088	469.143	0.133	C78H102N24O45P8S8	ov.:[c12/6,x08/4,c10/5,x06/3,d12/6,c02/1,d10/5,a19-G/9,c08/4,c06/3,a17-T/8,w06/3,y15-G/7,y19-G/9,y17-G/8,y13-G/6,a19-T/9,a13-G/6],	2598.21
731.302	8	1786	a19-G	-0.398	183.895	0.19	C180H232N50O102P18S18	iso.:[z19-G],ov.:[c09/4],high,1.07,	5858.47
666.718	9	1698	a19	0.392	62.729	3.225	C185H237N55O103P18S18	iso.:[z19],ov.:[w04/2,a11-C/5,y11-C/5,Fomivirsen PS/10],high,16.53,	6009.53
709.306	8	1549	y18	-0.078	195.973	0.036	C175H227N50O99P17S17	iso.:[b18],	5682.51
693.714	6	1542	w13	-0.035	295.165	0.079	C126H165N36O73P13S13	ov.:[c13/6],	4168.33
753.864	5	1522	a12	0.583	376.099	0.025	C117H149N36O64P11S11		3774.36
638.043	7	1517	w14	0.112	823.438	0.224	C135H177N39O78P14S14	ov.:[c18/9,x12/6],high,1.14,	4473.35
578.605	7	1491	w13-C	-0.168	1165.89	0.104	C122H160N33O72P13S13	ov.:[c13-C/7,d13-T/7,x15-G/8],high,1.06,	4057.28
728.561	6	1486	y14	0.056	126.095	0.055	C135H176N39O76P13S13		4377.41
668.349	10	1481	Fomivirsen PS	-0.261	37.435	3.225	C204H263N63O113P20S21	ov.:[a19/9,w04/2,a11-C/5,y11-C/5],	6693.56
550.04	3	1453	w05	0.468	12001.7	0.011	C49H64N17O28P5S5	iso.:[d05],	1653.14
649.045	1	1420	c02	-1.759	375.553	0.133	C19H24N8O10P2S2	iso.:[x02],ov.:[c12/6,x08/4,c10/5,x06/3,d12/6,w08/4,d10/5,a19-G/9,c08/4,c06/3,a17-T/8,w06/3,y15-G/7,y19-G/9,y17-G/8,y13-G/6,a19-T/9,a13-G/6],	650.052
598.547	4	1390	a08-C	-0.27	400.885	0.022	C74H93N24O40P7S7	ov.:[y10-T/5],	2398.22
785.564	6	1387	a15	-0.026	365.327	0.146	C146H187N43O81P14S14	ov.:[y15/6],	4719.43
666.251	5	1373	y11-C	-0.295	142.341	3.225	C103H134N28O59P10S10	ov.:[a19/9,w04/2,a11-C/5,Fomivirsen PS/10],high,21.8,	3336.29
833.081	3	1340	y08	-0.796	2237.84	0.045	C78H101N24O43P7S7	ov.:[a08/3],	2502.26
362.033	1	1329	w01	-0.669	9084.3	0.007	C10H14N5O6P1S1	iso.:[d01],	363.04
568.54	4	1312	w07	0.257	6731.88	0.055	C68H89N22O39P7S7	ov.:[a15-G/8],	2278.19
442.059	1	1256	a02-C	-0.382	9276.12	0.016	C15H18N5O7P1S1	iso.:[z02-C],	443.066
901.044	2	1243	c06-G	-0.249	1314.99	0.07	C54H70N14O32P6S6	ov.:[w03-C/1],	1804.1
726.407	3	1195	y07	0.221	97.636	0.012	C68H88N22O37P6S6		2182.24
792.66	5	1192	a13-C	0.308	486.701	0.126	C122H156N36O68P12S12	ov.:[y13-T/5,z13-C/5,a13-T/5,z08-C/3,y13-C/5],high,1.1,	3968.34
813.469	5	1169	y13	0.07	437.168	0.031	C126H164N36O71P12S12	ov.:[a13/5],	4072.38
496.534	2	1130	c03	-0.464	7448.91	0.027	C29H36N13O15P3S3	iso.:[x03],	995.082
673.054	4	1118	y09-C	-0.127	88.733	0.033	C83H108N24O47P8S8	ov.:[y15/7],	2696.25
603.646	5	1085	a10-C	0.231	690.932	0.214	C93H118N29O51P9S9	ov.:[y10-C/5],	3023.27
744.551	6	1077	w14	0.187	266.429	0.073	C135H177N39O78P14S14		4473.35
707.649	5	1074	w11	-0.061	204.837	0.119	C107H140N31O62P11S11	ov.:[c11/5],	3543.28
600.36	3	1061	c06-G	-0.489	415.378	0.058	C54H70N14O32P6S6		1804.1
721.299	8	1060	w18	-0.419	117.198	0.129	C175H228N50O101P18S18	iso.:[d18],ov.:[c18/8,x09/4],	5778.45
667.897	7	1052	d15-G	0.693	20.024	0.111	C141H185N38O83P15S15	ov.:[w17-C/8,c15-T/7,w13-G/6,w15-T/7,c13-G/6,c15-C/7,w15-C/7],	4682.33
719.048	8	1049	c18	0.19	123.468	0.129	C175H226N50O100P18S18	iso.:[x18],ov.:[x09/4,w18/8],high,1.22,	5760.44
825.562	2	1049	w05	-0.476	1207.5	0.27	C49H64N17O28P5S5	iso.:[d05],ov.:[a11-G/4,y11-G/4,z11-C/4],	1653.14
657.763	7	1045	y15-C	-0.009	98.244	0.675	C141H183N41O80P14S14	ov.:[a15-T/7,y17-C/8,z13-C/6,y19-C/9,y13-T/6,d06/3,c04/2],high,1.16,	4611.39
668.539	6	1045	w13-G	0.157	28.037	0.111	C121H160N31O72P13S13	ov.:[d15-G/7,w17-C/8,c15-T/7,w15-T/7,c13-G/6,c15-C/7,w15-C/7],high,1.07,	4017.28
853.073	2	1030	a06-G	0.851	1552.5	0.037	C54H69N14O30P5S5		1708.16
645.711	3	1019	x06	0.53	201.94	0.133	C58H74N20O32P6S6	ov.:[c12/6,x08/4,c10/5,d12/6,w08/4,c02/1,d10/5,a19-G/9,c08/4,c06/3,a17-T/8,w06/3,y15-G/7,y19-G/9,y17-G/8,y13-G/6,a19-T/9,a13-G/6],	1940.15
536.203	6	975	w10	0.925	8153.91	0.023	C97H127N29O56P10S10		3223.26
669.303	8	974	y17	-0.249	36.256	0.075	C165H214N48O93P16S16	iso.:[b17],ov.:[a09-G/4,y19/9,y09-T/4,z07-G/3,z15/7],	5362.48
710.816	4	942	b09	-0.81	114.175	0.024	C88H113N29O48P8S8		2847.29
750.038	2	927	w05-G	0.184	123.305	0.097	C44H59N12O27P5S5	iso.:[d05-G],	1502.09
665.552	2	906	w04	0.71	123.104	3.225	C39H51N15O22P4S4	iso.:[d04],ov.:[a19/9,a11-C/5,y11-C/5,Fomivirsen PS/10],high,3.34,	1333.12
668.897	7	888	c15-T	1.148	29.668	0.111	C141H182N41O81P15S15	iso.:[x15-C],ov.:[d15-G/7,w17-C/8,w13-G/6,w15-T/7,c13-G/6,c15-C/7,w15-C/7],	4689.33
624.455	5	878	y10	0.059	308.856	0.626	C97H126N29O54P9S9	ov.:[a10/5],high,1.79,	3127.31
651.714	3	857	w06	0.61	103.86	0.133	C58H76N20O33P6S6	ov.:[c12/6,x08/4,c10/5,x06/3,d12/6,w08/4,c02/1,d10/5,a19-G/9,c08/4,c06/3,a17-T/8,y15-G/7,y19-G/9,y17-G/8,y13-G/6,a19-T/9,a13-G/6],high,1.28,	1958.16
692.538	4	820	c09-G	0.355	160.337	0.033	C83H107N24O48P9S9	iso.:[x09-C],	2774.18
710.053	6	808	y14-C	0.008	99.23	0.379	C131H171N36O75P13S13	ov.:[a14-T/6],high,1.15,	4266.36
668.552	4	789	a09-G	0.922	20.298	0.075	C83H106N24O46P8S8	iso.:[z09-C],ov.:[y19/9,y09-T/4,y17/8,z07-G/3,z15/7],	2678.24
693.061	2	782	a05-G	0.373	152.615	0.099	C44H56N12O24P4S4	iso.:[z05-G],ov.:[b11/5],	1388.14
627.413	8	771	w16-C	0.002	244.496	0.406	C151H197N43O88P16S16	iso.:[d16-C],ov.:[c18-T/9,c20-G/10,w18-G/9,c16-C/8,d12-T/6,d14-T/7,w16-T/8,y14/7,c12-C/6,c18-C/9,d10-C/5,w18-T/9,c20-T/10,d14-C/7,w18-C/9,y16/8],	5027.36
684.392	3	734	y07-T	-0.871	115.905	0.054	C63H82N20O35P6S6	ov.:[a07-G/3,z11/5],high,1.43,	2056.2
1218.15	1	727	a04	-0.266	6040.57	0.004	C39H48N15O19P3S3	iso.:[z04],	1219.16
677.378	9	726	c19	-0.263	65.106	0.035	C185H238N55O105P19S19	iso.:[x19],	6105.47
518.058	3	723	y05	-0.369	4207.11	0.032	C49H63N17O26P4S4	iso.:[b05],	1557.2
631.054	6	706	b12	0.045	274.438	0.157	C117H151N36O65P11S11	ov.:[b14/7],high,1.26,	3792.37
641.043	9	697	w18	0.204	124.095	0.053	C175H228N50O101P18S18	iso.:[d18],ov.:[w12/6,w16/8,w20/10],high,1.09,	5778.45
786.065	6	697	y15	-0.09	195.52	0.146	C145H188N44O81P14S14	ov.:[a15/6],high,1.21,	4722.44
669.305	4	696	y09-T	0.327	24.736	0.075	C82H107N25O46P8S8	ov.:[a09-G/4,y19/9,y17/8,z07-G/3,z15/7],	2681.25
901.043	1	656	w03-C	0.029	693.996	0.07	C25H33N10O15P3S3	iso.:[d03-C],ov.:[c06-G/2],	902.05
715.37	3	654	c07-G	-0.091	140.529	0.037	C64H82N19O37P7S7	iso.:[x07-C],	2149.13
746.624	7	651	a17-C	-1.351	116.517	0.067	C161H207N45O91P16S16	iso.:[z17-C],	5233.42
660.381	6	648	a13-C	-0.946	107.039	0.308	C122H156N36O68P12S12	ov.:[y13-C/6],high,1.54,	3968.33
732.226	6	633	a14	-0.572	80.2	0.033	C136H174N41O75P13S13		4399.4
571.032	6	627	w11-C	-0.217	242.37	0.163	C103H135N28O61P11S11	ov.:[c11-T/6,w11-T/6,c11-C/6,d11-T/6,w13-G/7,c13-G/7],	3432.24
686.903	7	623	c15	-0.006	85.45	0.14	C146H188N43O83P15S15	ov.:[w15/7],	4815.37
694.88	6	604	c13	-0.072	109.831	0.079	C126H162N39O71P13S13	ov.:[w13/6],	4175.32
722.069	2	592	y05-C	-0.28	65.686	0.221	C45H58N14O25P4S4		1446.15
720.298	4	590	x09	-0.425	66.018	0.129	C87H112N27O49P9S9	ov.:[c18/8,w18/8],	2885.22
344.022	1	588	c01	-0.278	3784.66	0.006	C10H12N5O5P1S1	iso.:[x01],	345.03
640.376	6	574	w12	-0.203	107.722	0.053	C116H152N34O67P12S12	ov.:[w18/9,w16/8,w20/10],high,1.39,	3848.3
656.215	6	556	z13-C	0.733	46.025	0.675	C122H157N33O69P12S12	ov.:[a15-T/7,y17-C/8,y19-C/9,y13-T/6,d06/3,y15-C/7,c04/2],high,4.21,	3943.33
703.481	7	552	y16-C	0.081	106.022	0.098	C151H196N43O86P15S15	ov.:[y14-G/6,z14-T/6],high,1.13,	4931.42
709.048	5	538	c11	-0.279	69.141	0.119	C107H137N34O60P11S11	ov.:[w11/5],high,1.15,	3550.27
659.216	6	537	y13-C	-0.174	71.133	0.308	C122H159N33O70P12S12	ov.:[a13-C/6],high,1.18,	3961.34
760.389	6	537	a15-G	0.384	276.927	0.168	C141H182N38O80P14S14	ov.:[w07/3,z15-G/6,y15-G/6],high,1.08,	4568.38
582.718	3	535	y06-C	0.125	475.89	0.015	C54H70N17O30P5S5		1751.18
675.207	6	532	w13-C	0.796	45.693	0.374	C122H160N33O72P13S13	ov.:[c13-C/6,d13-T/6],high,1.3,	4057.29
723.654	5	530	a12-G	0.193	59.819	0.061	C112H144N31O63P11S11	iso.:[z12-C],	3623.31
637.375	6	526	x12	0.273	281.784	0.224	C116H150N34O66P12S12	ov.:[c18/9,w14/7],high,1.25,	3830.29
749.465	5	522	y12	0.361	56.211	0.04	C116H151N34O65P11S11		3752.36
928.596	2	519	a06	-1.395	1004.21	0.021	C59H74N19O31P5S5		1859.21
750.183	8	519	a19	0.012	95.747	0.196	C185H237N55O103P18S18	iso.:[z19],ov.:[a10-T/4,y19/8,y10-C/4,a10-C/4],	6009.52
702.066	2	516	y05-G	0.421	120.23	0.067	C44H58N12O25P4S4	ov.:[y09/4],	1406.15
624.386	6	512	y12	-0.54	182.265	0.217	C116H151N34O65P11S11		3752.36
726.044	6	510	w14-C	-0.359	41.391	0.263	C131H172N36O77P14S14	iso.:[d14-G],ov.:[c14-T/6],high,1.09,	4362.31
693.461	5	499	b11	-0.476	95.63	0.099	C107H138N34O59P10S10	ov.:[a05-G/2],high,1.16,	3472.34
916.143	1	494	y03	0.303	1270.82	0.009	C29H37N13O14P2S2	iso.:[b03],	917.15
650.294	4	494	c08	-0.165	97.984	0.133	C78H99N27O43P8S8	ov.:[c12/6,x08/4,c10/5,x06/3,d12/6,w08/4,c02/1,d10/5,a19-G/9,c06/3,a17-T/8,w06/3,y15-G/7,y19-G/9,y17-G/8,y13-G/6,a19-T/9,a13-G/6],high,1.08,	2605.21
497.996	1	481	c02-G	-0.094	1346.68	0.011	C14H19N3O9P2S2	iso.:[x02-G],	499.004
727.256	5	479	y12-C	0.243	40.318	0.586	C112H146N31O64P11S11	ov.:[a12-T/5],high,1.08,	3641.32
587.64	5	450	d09	-0.58	2120.77	4.232	C88H114N29O50P9S9	ov.:[a19-C/10,y19-T/10],high,1.15,	2943.24
554.555	4	448	b07	0.21	2134.16	0.012	C69H88N24O37P6S6		2222.25
791.261	5	448	y13-C	0.337	218.487	0.126	C122H159N33O70P12S12	ov.:[y13-T/5,z13-C/5,a13-T/5,z08-C/3,a13-C/5],high,1.29,	3961.34
760.89	6	433	y15-G	-0.443	240.547	0.168	C140H183N39O80P14S14	ov.:[w07/3,z15-G/6,a15-G/6],high,1.1,	4571.38
733.739	3	428	a07	0.258	99.253	0.04	C69H86N24O36P6S6		2204.24
690.712	6	427	x13	0.086	92.137	0.117	C126H163N36O72P13S13		4150.32
1067.11	1	417	a04-G	0.216	3527.92	0.017	C34H43N10O18P3S3	iso.:[z04-G],	1068.11
610.783	4	414	w08-G	-0.269	728.779	0.1	C73H97N19O44P8S8	ov.:[w06-T/3,c08-G/4,x12-G/6,c06-C/3],	2447.16
665.754	7	413	w15-G	-0.188	45.176	1.946	C140H184N39O82P15S15	ov.:[c17-C/8,c19-C/9,x13-G/6],high,3.93,	4667.33
658.251	5	412	y11-G	1.513	44.027	0.075	C102H134N26O59P10S10		3296.29
630.811	4	406	b08	-0.116	152.715	0.177	C78H100N27O42P7S7		2527.27
860.826	4	405	y11	-0.36	3404.87	0.092	C107H139N31O60P10S10	ov.:[a11/4],	3447.33
898.132	1	403	a03	0.057	675.963	0.03	C29H35N13O13P2S2	iso.:[z03],	899.139
1027.09	2	402	y07-T	-1.122	490.244	0.05	C63H82N20O35P6S6		2056.2
663.053	4	402	y09-G	-0.143	73.185	0.066	C82H108N22O47P8S8		2656.24
665.04	9	398	c19-C	0.003	53.94	1.946	C181H233N52O104P19S19	iso.:[x19-C],ov.:[c17-C/8,w15-G/7,x13-G/6],high,1.29,	5994.43
689.393	3	395	y07-C	0.206	57.893	0.05	C64H83N19O36P6S6	ov.:[a11/5,y11/5,a07-T/3],	2071.2
707.418	8	394	w18-C	-0.457	77.798	0.092	C171H223N47O100P18S18	iso.:[d18-C],	5667.4
745.863	5	393	z12	0.045	73.911	0.051	C116H149N34O64P11S11		3734.35
595.468	7	391	c13	0.298	64.178	0.025	C126H162N39O71P13S13	ov.:[d11/6,w13/7],high,1.1,	4175.32
707.051	6	388	a14-G	-0.366	76.521	0.667	C131H169N36O74P13S13	iso.:[z14-C],ov.:[y14-T/6],high,1.23,	4248.35
373.038	2	386	a03-G	0.374	2392.9	0.023	C24H30N8O12P2S2	iso.:[z03-G],	748.09
681.891	6	385	b13	-0.464	67.14	0.072	C126H163N39O70P12S12		4097.39
687.333	7	375	w15	-0.039	51.858	0.14	C145H189N44O83P15S15	ov.:[c15/7],	4818.38
645.043	5	370	c10	0.032	69.537	0.133	C97H124N32O54P10S10	ov.:[c12/6,x08/4,x06/3,d12/6,w08/4,c02/1,d10/5,a19-G/9,c08/4,c06/3,a17-T/8,w06/3,y15-G/7,y19-G/9,y17-G/8,y13-G/6,a19-T/9,a13-G/6],high,1.55,	3230.25
891.738	3	368	a09-G	0.377	388.369	0.017	C83H106N24O46P8S8	iso.:[z09-C],	2678.24
994.075	1	367	x03	-0.115	3108.14	0.041	C29H36N13O15P3S3	iso.:[c03],	995.083
741.033	2	367	c05-G	0.397	91.344	0.053	C44H57N12O26P5S5	iso.:[x05-G],	1484.08
678.389	3	361	z07-T	0.211	34.452	0.071	C63H80N20O34P6S6	ov.:[b15/7,y07-G/3,y13/6,a13/6],high,1.8,	2038.19
679.045	8	359	c17	0.062	53.685	0.219	C165H213N48O94P17S17	iso.:[x17],ov.:[w19/9],high,1.31,	5440.42
782.731	3	359	y08-G	-0.428	159.677	0.055	C73H96N19O42P7S7		2351.22
669.705	6	358	c13-G	-0.2	14.787	0.111	C121H157N34O70P13S13	iso.:[x13-T],ov.:[d15-G/7,w17-C/8,c15-T/7,w13-G/6,w15-T/7,c15-C/7,w15-C/7],	4024.27
730.477	7	358	c16	0.064	33.193	0.116	C155H200N46O88P16S16	iso.:[x16],	5120.39
700.908	7	357	a16-C	-0.001	93.648	0.191	C151H194N43O85P15S15	iso.:[z16-C],ov.:[y16-T/7],high,1.09,	4913.41
695.425	8	356	y18-C	-0.349	70.354	0.088	C171H222N47O98P17S17		5571.46
767.057	6	355	a15-C	1.067	106.75	0.266	C142H182N40O80P14S14	ov.:[y15-C/6],	4608.39
665.537	6	353	x13-G	0.364	45.231	1.946	C121H158N31O71P13S13	ov.:[c17-C/8,c19-C/9,w15-G/7],high,1.15,	3999.27
644.043	4	340	x08	0.208	56.206	0.133	C78H100N24O44P8S8	ov.:[c12/6,c10/5,x06/3,d12/6,w08/4,c02/1,d10/5,a19-G/9,c08/4,c06/3,a17-T/8,w06/3,y15-G/7,y19-G/9,y17-G/8,y13-G/6,a19-T/9,a13-G/6],high,1.83,	2580.2
656.713	3	339	d06	-0.634	25.434	0.675	C59H77N19O34P6S6	ov.:[a15-T/7,y17-C/8,z13-C/6,y19-C/9,y13-T/6,y15-C/7,c04/2],high,1.74,	1973.16
593.707	6	338	d11	-0.342	66.41	0.025	C107H139N34O61P11S11	ov.:[w13/7,c13/7],high,1.05,	3568.28
595.36	3	334	x06-G	-0.395	55.661	0.089	C53H69N15O31P6S6		1789.1
670.054	3	334	z07-G	0.332	13.796	0.075	C63H81N17O35P6S6	ov.:[a09-G/4,y19/9,y09-T/4,y17/8,z15/7],	2013.18
649.934	9	332	a19-G	-0.146	78.812	0.133	C180H232N50O102P18S18	iso.:[z19-G],ov.:[c12/6,x08/4,c10/5,x06/3,d12/6,w08/4,c02/1,d10/5,c08/4,c06/3,a17-T/8,w06/3,y15-G/7,y19-G/9,y17-G/8,y13-G/6,a19-T/9,a13-G/6],high,3.49,	5858.47
776.728	3	331	z08-G	0.07	113.873	0.036	C73H94N19O41P7S7		2333.21
902.55	2	322	w06-G	-0.02	315.152	0.162	C53H71N15O32P6S6		1807.11
708.039	3	322	w07-G	0.366	61.413	0.181	C63H84N17O38P7S7		2127.14
739.743	3	320	b07	0.156	76.157	0.036	C69H88N24O37P6S6		2222.25
767.557	6	319	y15-C	-1.268	94.279	0.266	C141H183N41O80P14S14	ov.:[a15-C/6],	4611.39
780.821	4	317	y10	-0.012	132.598	0.167	C97H126N29O54P9S9	ov.:[a10/4],	3127.31
814.868	5	317	a13	-0.549	117.5	0.031	C126H161N39O69P12S12	ov.:[y13/5],	4079.38
725.559	6	316	z14	0.181	25.702	0.158	C135H174N39O75P13S13		4359.4
601.364	3	315	w06-G	-0.545	183.636	0.09	C53H71N15O32P6S6	ov.:[w04-T/2],	1807.11
665.165	8	313	c17-C	0.398	42.529	1.946	C161H208N45O93P17S17	iso.:[x17-C],ov.:[c19-C/9,w15-G/7,x13-G/6],high,1.87,	5329.37
976.569	2	311	c06	0.285	2407.38	0.066	C59H75N19O33P6S6		1955.15
757.466	5	308	b12	-0.049	138.974	0.086	C117H151N36O65P11S11		3792.37
655.422	8	303	y17-C	-0.513	35.534	0.675	C161H209N45O92P16S16	ov.:[a15-T/7,z13-C/6,y19-C/9,y13-T/6,d06/3,y15-C/7,c04/2],high,12.27,	5251.44
673.612	7	303	d15-C	0.193	24.848	0.082	C142H185N40O83P15S15	ov.:[w13-T/6,x13-C/6],	4722.34
862.576	4	301	a11	-0.176	497.268	0.092	C107H136N34O58P10S10	ov.:[y11/4],high,1.06,	3454.33
724.256	5	299	y12-T	0.267	31.464	0.15	C111H145N32O63P11S11		3626.32
835.414	3	299	a08	0.174	83.516	0.045	C78H98N27O41P7S7	ov.:[y08/3],	2509.26
740.91	7	297	a17-G	0.045	78.369	0.075	C160H207N43O91P16S16	iso.:[z17-G],	5193.42
782.57	4	292	a10	0.369	125.698	0.167	C97H123N32O52P9S9	ov.:[y10/4],high,1.46,	3134.31
669.326	7	290	w15-T	-0.972	11.267	0.111	C140H183N42O81P15S15	ov.:[d15-G/7,w17-C/8,c15-T/7,w13-G/6,c13-G/6,c15-C/7,w15-C/7],	4692.33
747.056	7	289	y17-T	-0.021	48.509	0.012	C160H208N46O91P16S16		5236.44
554.558	2	288	y04-T	0.588	1371.96	0.056	C34H44N13O18P3S3		1111.13
557.431	5	288	w09-C	0.273	503.361	0.046	C83H109N24O49P9S9	iso.:[d09-G],	2792.19
706.314	4	284	a09	0.164	58.699	0.131	C88H111N29O47P8S8		2829.29
613.696	3	283	c06-C	0.772	408.232	0.1	C55H70N16O32P6S6	ov.:[w06-T/3,w08-G/4,c08-G/4,x12-G/6],	1844.11
741.549	6	283	x14	0.188	74.804	0.14	C135H175N39O77P14S14		4455.34
569.383	3	279	y06-G	-0.033	1620.26	0.082	C53H70N15O30P5S5		1711.17
921.048	2	275	c06-C	0.307	1128.38	0.026	C55H70N16O32P6S6		1844.11
1014.59	2	274	y07-G	0.675	1695.2	0.181	C63H83N17O36P6S6		2031.2
716.374	3	273	w07-T	0.107	59.726	0.106	C63H83N20O37P7S7		2152.14
784.659	5	272	a13-G	0.121	87.35	0.589	C121H156N34O68P12S12	iso.:[z13-T],ov.:[y13-G/5],high,1.78,	3928.33
676.058	3	270	y07-G	1.111	23.199	0.071	C63H83N17O36P6S6	ov.:[b15/7,y13/6,z07-T/3,a13/6],high,1.09,	2031.2
608.574	2	267	a04	-0.599	426.494	0.032	C39H48N15O19P3S3	iso.:[z04],	1219.16
783.259	5	267	y13-G	-0.341	119.36	0.589	C121H159N31O70P12S12	ov.:[a13-G/5],high,1.73,	3921.33
677.439	5	259	w11-G	-0.255	23.193	0.353	C102H135N26O61P11S11	ov.:[c11-G/5],high,1.37,	3392.23
730.299	4	258	c09	-0.744	23.879	0.19	C88H112N29O49P9S9	ov.:[a19-G/8],high,1.76,	2925.23
818.561	4	258	z11-G	-0.456	119.058	0.02	C102H132N26O58P10S10		3278.27
685.44	5	255	w11-C	-0.097	34.983	0.239	C103H135N28O61P11S11	ov.:[c11-C/5],high,1.23,	3432.24
572.89	7	255	w13-G	0.168	146.317	0.163	C121H160N31O72P13S13	ov.:[c11-T/6,w11-T/6,w11-C/6,c11-C/6,d11-T/6,c13-G/7],	4017.28
671.039	7	254	c15-C	-0.443	20.468	0.111	C142H183N40O82P15S15	ov.:[d15-G/7,w17-C/8,c15-T/7,w13-G/6,w15-T/7,c13-G/6,w15-C/7],	4704.32
873.075	2	250	a06-C	-0.193	2121.5	0.033	C55H69N16O30P5S5		1748.17
744.482	7	250	a17-T	-0.125	61.894	0.75	C160H206N46O90P16S16	iso.:[z17-T],ov.:[y17-G/7],high,2.37,	5218.43
705.167	8	245	c18-C	0.09	50.883	0.172	C171H221N47O99P18S18	iso.:[x18-C],ov.:[w18-T/8],	5649.4
629.457	5	244	b10	-0.057	92.575	0.084	C97H125N32O53P9S9		3152.32
731.656	5	241	a12-C	0.731	26.143	0.049	C113H144N33O63P11S11		3663.31
742.843	5	240	c12-G	0.198	63.043	0.384	C112H145N31O65P12S12	iso.:[x12-C],ov.:[w12-T/5],high,1.17,	3719.25
823.065	4	240	y11-G	0.144	229.989	0.27	C102H134N26O59P10S10	ov.:[a11-G/4,w05/2,z11-C/4],high,1.2,	3296.29
644.043	6	239	c12	0.002	39.584	0.133	C117H150N36O66P12S12	ov.:[x08/4,c10/5,x06/3,d12/6,w08/4,c02/1,d10/5,a19-G/9,c08/4,c06/3,a17-T/8,w06/3,y15-G/7,y19-G/9,y17-G/8,y13-G/6,a19-T/9,a13-G/6],high,2.03,	3870.3
744.808	4	236	a10-G	0.133	48.691	0.061	C92H118N27O51P9S9	iso.:[z10-T],	2983.26
622.179	7	235	w14-C	-0.138	71.034	0.631	C131H172N36O77P14S14	iso.:[d14-G],ov.:[w08-C/4,w10-C/5,w12-C/6,c10-C/5,c18-G/9,w16-G/8,c12-T/6,c08-C/4,c16-T/8],	4362.31
854.578	2	235	y06-G	-0.533	953.691	0.138	C53H70N15O30P5S5		1711.17
512.291	4	229	a07-G	1.217	1701.8	0.059	C64H81N19O35P6S6	iso.:[z07-C],	2053.19
499.689	3	224	w05-G	-0.669	1160.77	0.033	C44H59N12O27P5S5	iso.:[d05-G],	1502.09
738.556	4	223	z10-G	-0.145	51.587	0.121	C92H119N24O52P9S9		2958.25
682.536	4	220	x09-G	-0.632	38.26	0.081	C82H107N22O48P9S9		2734.17
704.046	5	220	x11	-0.235	43.613	0.137	C107H138N31O61P11S11		3525.27
762.542	4	218	x10-G	0.275	49.171	0.176	C92H120N24O54P10S10		3054.2
702.418	8	217	w18-G	-0.084	37.134	0.208	C170H223N45O100P18S18	iso.:[d18-G],ov.:[c18-T/8,d09-T/4],	5627.4
608.695	3	213	c06-T	-1.119	358.26	0.013	C54H69N17O31P6S6	iso.:[x06-C],	1829.11
688.606	9	213	y20-T	0.167	30.566	1.17	C189H245N56O107P19S19	ov.:[a20-C/9,a18-G/8],high,4.15,	6206.52
711.219	6	212	a14-T	-0.21	24.398	0.379	C131H168N39O73P13S13	ov.:[y14-C/6],high,1.9,	4273.36
590.027	2	211	w04-G	0.566	76.095	0.076	C34H46N10O21P4S4	iso.:[d04-G],	1182.07
647.044	6	211	d12	0.065	53.23	0.133	C117H152N36O67P12S12	ov.:[c12/6,x08/4,c10/5,x06/3,w08/4,c02/1,d10/5,a19-G/9,c08/4,c06/3,a17-T/8,w06/3,y15-G/7,y19-G/9,y17-G/8,y13-G/6,a19-T/9,a13-G/6],high,1.17,	3888.31
701.338	7	211	y16-T	-0.41	55.471	0.191	C150H195N44O85P15S15	ov.:[a16-C/7],high,1.12,	4916.41
596.799	4	205	y08-C	0.248	52.757	0.109	C74H96N21O42P7S7		2391.22
671.054	7	205	z15	0.89	16.554	0.075	C145H186N44O80P14S14	ov.:[a09-G/4,y19/9,y09-T/4,y17/8,z07-G/3],high,1.13,	4704.43
643.758	7	204	d14	-0.015	32.971	0.112	C136H177N41O78P14S14		4513.36
696.313	4	200	z09	0.343	50.176	0.08	C87H111N27O47P8S8		2789.28
586.797	4	198	y08-G	-0.439	662.484	0.129	C73H96N19O42P7S7		2351.22
824.814	4	195	a11-G	0.628	222.233	0.27	C102H131N29O57P10S10	iso.:[z11-T],ov.:[y11-G/4,w05/2,z11-C/4],high,3.75,	3303.28
651.936	9	193	y19-G	0.337	22.432	0.133	C180H234N50O103P18S18	ov.:[c12/6,x08/4,c10/5,x06/3,d12/6,w08/4,c02/1,d10/5,a19-G/9,c08/4,c06/3,a17-T/8,w06/3,y15-G/7,y17-G/8,y13-G/6,a19-T/9,a13-G/6],high,2.88,	5876.49
723.543	6	193	w14-T	-0.657	21.544	0.235	C130H171N37O76P14S14	ov.:[c14-G/6],	4347.3
865.062	3	191	w08	-0.633	376.074	0.096	C78H102N24O45P8S8		2598.21
578.541	4	190	d07	1.025	145.785	0.079	C69H89N24O39P7S7	ov.:[a17-T/9,y17-G/9,w09/5,a17-C/9,y17-T/9],high,2.0,	2318.2
930.103	2	186	y06	0.272	348.315	0.047	C58H75N20O31P5S5		1862.22
671.469	7	184	w15-C	-0.03	15.163	0.111	C141H184N41O82P15S15	iso.:[d15-T],ov.:[d15-G/7,w17-C/8,c15-T/7,w13-G/6,w15-T/7,c13-G/6,c15-C/7],high,1.1,	4707.34
735.228	6	183	b14	-0.652	40.723	0.055	C136H176N41O76P13S13		4417.41
816.558	2	181	c05	0.606	78.522	0.079	C49H62N17O27P5S5	iso.:[x05],	1635.13
942.088	3	180	a09	0.191	604.127	0.045	C88H111N29O47P8S8		2829.29
672.707	6	178	w13-T	-0.025	14.252	0.082	C121H159N34O71P13S13	iso.:[d13-G],ov.:[x13-C/6,d15-C/7],	4042.28
711.472	7	178	w16-G	0.079	20.117	0.667	C150H197N41O88P16S16	iso.:[d16-G],ov.:[c16-T/7],high,1.94,	4987.35
733.553	8	177	y19-G	0.021	40.314	0.148	C180H234N50O103P18S18	ov.:[a19-T/8],	5876.49
564.364	6	177	w11-G	-0.871	1112.47	0.006	C102H135N26O61P11S11		3392.23
598.04	7	176	d13	-0.172	49.308	0.036	C126H164N39O72P13S13		4193.33
681.838	5	176	x11-C	0.247	30.633	0.431	C103H133N28O60P11S11	ov.:[w11-T/5],high,1.07,	3414.23
693.174	8	176	a18-C	-0.221	34.448	1.389	C171H220N47O97P17S17	iso.:[z18-C],ov.:[y18-T/8],high,2.09,	5553.45
678.838	5	175	c11-G	0.296	23.927	0.353	C102H132N29O59P11S11	iso.:[x11-T],ov.:[w11-G/5],high,1.18,	3399.23
937.602	2	175	b06	-0.015	807.304	0.041	C59H76N19O32P5S5		1877.22
865.576	2	173	a06-T	0.006	344.968	0.092	C54H68N17O29P5S5	iso.:[z06-C],	1733.17
590.705	6	171	c11	0.064	38.148	0.025	C107H137N34O60P11S11	ov.:[w11/6],high,2.08,	3550.28
533.05	2	169	a04-G	1.239	978.764	0.03	C34H43N10O18P3S3	iso.:[z04-G],	1068.11
787.089	1	169	a03-C	0.5	52.465	0.029	C25H30N10O12P2S2	iso.:[z03-C],	788.097
681.296	8	168	w17	-0.614	29.47	0.112	C165H215N48O95P17S17	iso.:[d17],	5458.42
707.553	6	168	y14-T	0.123	32.945	0.667	C130H170N37O74P13S13	ov.:[a14-G/6],high,3.13,	4251.36
796.067	3	168	y08-C	0.553	84.507	0.024	C74H96N21O42P7S7	ov.:[a08-C/3],	2391.22
620.784	4	167	w08-C	-0.398	34.327	0.631	C74H97N21O44P8S8	ov.:[w10-C/5,w12-C/6,c10-C/5,c18-G/9,w16-G/8,w14-C/7,c12-T/6,c08-C/4,c16-T/8],	2487.17
1005.58	2	167	z07-G	0.512	1180.1	0.058	C63H81N17O35P6S6		2013.18
652.048	7	166	y15-G	-0.572	18.938	0.133	C140H183N39O80P14S14	ov.:[c12/6,x08/4,c10/5,x06/3,d12/6,w08/4,c02/1,d10/5,a19-G/9,c08/4,c06/3,a17-T/8,w06/3,y19-G/9,y17-G/8,y13-G/6,a19-T/9,a13-G/6],high,1.86,	4571.38
654.715	9	166	y19-T	1.353	18.44	0.031	C180H233N53O102P18S18		5901.5
728.655	5	164	a12-T	-0.265	14.653	0.586	C112H143N34O62P11S11	ov.:[y12-C/5],high,4.81,	3648.31
779.657	5	164	z13-G	-0.096	53.47	0.074	C121H157N31O69P12S12		3903.32
790.063	3	164	z08-C	-0.094	77.686	0.126	C74H94N21O41P7S7	ov.:[y13-T/5,z13-C/5,a13-T/5,y13-C/5,a13-C/5],high,1.15,	2373.21
625.161	8	163	c16-C	0.014	59.082	0.406	C151H195N43O87P16S16	iso.:[x16-C],ov.:[c18-T/9,c20-G/10,w18-G/9,d12-T/6,d14-T/7,w16-T/8,y14/7,c12-C/6,c18-C/9,d10-C/5,w18-T/9,c20-T/10,d14-C/7,w16-C/8,w18-C/9,y16/8],high,2.81,	5009.35
684.858	5	162	z11	-0.016	22.253	0.054	C107H137N31O59P10S10	ov.:[a07-G/3,y07-T/3],high,2.22,	3429.33
765.051	5	162	x12	-0.226	53.861	0.136	C116H150N34O66P12S12		3830.29
672.205	6	159	x13-C	-0.161	13.157	0.082	C122H158N33O71P13S13	ov.:[w13-T/6,d15-C/7],	4039.27
978.075	2	155	w06	0.561	1037.17	0.178	C58H76N20O33P6S6		1958.16
736.303	8	155	a19-C	0.028	36.119	0.785	C181H232N52O102P18S18	iso.:[z19-C],ov.:[y19-T/8],	5898.48
752.385	3	155	x07	0.42	40.777	0.238	C68H87N22O38P7S7	ov.:[d14/6],high,1.11,	2260.18
581.022	2	153	c04-G	1.322	116.024	0.054	C34H44N10O20P4S4	iso.:[x04-G],	1164.06
652.548	6	152	y13-G	-0.321	17.071	0.133	C121H159N31O70P12S12	ov.:[c12/6,x08/4,c10/5,x06/3,d12/6,w08/4,c02/1,d10/5,a19-G/9,c08/4,c06/3,a17-T/8,w06/3,y15-G/7,y19-G/9,y17-G/8,a19-T/9,a13-G/6],high,1.46,	3921.33
705.543	8	151	w18-T	-0.049	31.48	0.172	C170H222N48O99P18S18	iso.:[d18-T],ov.:[c18-C/8],	5652.41
724.801	4	150	w09	-0.184	13.326	0.247	C87H114N27O50P9S9		2903.23
689.86	5	148	a11	0.63	24.377	0.05	C107H136N34O58P10S10	ov.:[y11/5,y07-C/3,a07-T/3],	3454.33
690.425	8	147	y18-G	0.216	31.322	0.513	C170H222N45O98P17S17	ov.:[a18-T/8],high,1.64,	5531.46
767.044	4	147	w10-G	-0.047	43.606	0.124	C92H122N24O55P10S10		3072.21
540.778	4	146	w07-C	-0.996	851.199	0.331	C64H84N19O38P7S7	iso.:[d07-G],ov.:[w14-G/8,x14-T/8],high,1.09,	2167.14
930.053	2	146	d06-C	0.095	273.408	0.241	C55H72N16O33P6S6		1862.12
594.434	10	145	c19-G	-0.492	27.549	0.204	C180H233N50O104P19S19	iso.:[x19-G],	5954.42
624.259	9	145	w18-G	-0.184	51.35	0.406	C170H223N45O100P18S18	iso.:[d18-G],ov.:[c18-T/9,c20-G/10,c16-C/8,d12-T/6,d14-T/7,w16-T/8,y14/7,c12-C/6,c18-C/9,d10-C/5,w18-T/9,c20-T/10,d14-C/7,w16-C/8,w18-C/9,y16/8],high,6.85,	5627.4
676.874	6	144	d13-T	-0.86	12.99	0.374	C121H158N37O70P13S13	ov.:[c13-C/6,w13-C/6],high,1.28,	4067.29
523.636	5	144	d08	0.133	394.684	0.082	C78H101N27O44P8S8		2623.22
713.719	6	140	a14-C	-0.19	29.535	0.075	C132H169N38O74P13S13		4288.36
595.645	5	139	a10-G	0.273	25.973	0.121	C92H118N27O51P9S9	iso.:[z10-T],	2983.26
713.063	2	139	a05-C	-0.731	18.921	0.212	C45H56N14O24P4S4	iso.:[z05-C],	1428.14
402.053	1	138	a02-G	0.351	995.479	0.033	C14H18N3O7P1S1	iso.:[z02-G],	403.06
720.403	3	138	z07	-0.147	15.726	0.162	C68H86N22O36P6S6		2164.23
702.539	4	137	c09-C	-0.476	23.486	0.101	C84H107N26O48P9S9		2814.18
676.373	6	135	c13-C	0.699	11.855	0.374	C122H157N36O70P13S13	ov.:[w13-C/6,d13-T/6],	4064.28
753.06	4	135	y10-C	-0.163	33.217	0.196	C93H121N26O53P9S9	ov.:[a10-T/4,a19/8,y19/8,a10-C/4],high,1.97,	3016.27
700.166	8	134	c18-G	-0.216	48.109	0.217	C170H221N45O99P18S18	iso.:[x18-G],	5609.39
719.255	5	134	y12-G	0.006	15.55	0.124	C111H146N29O64P11S11		3601.31
602.53	2	133	w04-T	0.734	83.314	0.09	C34H45N13O20P4S4	iso.:[d04-T],ov.:[w06-G/3],	1207.07
673.836	5	133	x11-G	-0.423	11.101	0.185	C102H133N26O60P11S11		3374.22
703.386	6	133	y14-G	0.542	25.567	0.098	C130H171N34O75P13S13	ov.:[y16-C/7,z14-T/6],high,1.25,	4226.36
765.062	7	132	y17	0.199	43.897	0.09	C165H214N48O93P16S16	iso.:[b17],	5362.48
628.704	9	131	w18-C	-0.298	49.671	0.406	C171H223N47O100P18S18	iso.:[d18-C],ov.:[c18-T/9,c20-G/10,w18-G/9,c16-C/8,d12-T/6,d14-T/7,w16-T/8,y14/7,c12-C/6,c18-C/9,d10-C/5,w18-T/9,c20-T/10,d14-C/7,w16-C/8,y16/8],high,3.32,	5667.4
663.251	5	131	y11-T	-0.328	24.95	0.08	C102H133N29O58P10S10		3321.29
544.036	3	130	c05	-0.009	831.452	0.029	C49H62N17O27P5S5	iso.:[x05],	1635.13
624.337	7	128	y14	0.201	45.329	0.406	C135H176N39O76P13S13	ov.:[c18-T/9,c20-G/10,w18-G/9,c16-C/8,d12-T/6,d14-T/7,w16-T/8,c12-C/6,c18-C/9,d10-C/5,w18-T/9,c20-T/10,d14-C/7,w16-C/8,w18-C/9,y16/8],high,3.0,	4377.41
727.209	6	127	c14-T	-0.511	10.753	0.263	C131H169N39O75P14S14	ov.:[w14-C/6],high,2.22,	4369.3
488.425	5	127	w08-G	0.344	953.663	0.106	C73H97N19O44P8S8		2447.16
622.412	8	126	w16-G	0.098	38.112	0.631	C150H197N41O88P16S16	iso.:[d16-G],ov.:[w08-C/4,w10-C/5,w12-C/6,c10-C/5,c18-G/9,w14-C/7,c12-T/6,c08-C/4,c16-T/8],high,1.27,	4987.35
622.533	4	126	c08-C	-1.099	38.086	0.631	C74H94N24O42P8S8	ov.:[w08-C/4,w10-C/5,w12-C/6,c10-C/5,c18-G/9,w16-G/8,w14-C/7,c12-T/6,c16-T/8],high,1.13,	2494.16
621.869	6	125	w12-C	-0.387	37.884	0.631	C112H147N31O66P12S12	iso.:[d12-G],ov.:[w08-C/4,w10-C/5,c10-C/5,c18-G/9,w16-G/8,w14-C/7,c12-T/6,c08-C/4,c16-T/8],	3737.26
590.642	10	123	y19-C	0.356	27.44	0.161	C181H234N52O103P18S18	ov.:[z10-G/5],high,1.2,	5916.49
496.425	5	123	w08-C	-1.145	805.767	0.028	C74H97N21O44P8S8		2487.16
921.097	2	122	z06	-0.843	500.592	0.047	C58H73N20O30P5S5		1844.21
542.054	2	121	y04-G	-0.32	767.493	0.032	C34H45N10O19P3S3		1086.12
699.266	9	121	w20-T	0.066	41.24	0.182	C189H246N56O109P20S20	iso.:[d20-T],	6302.46
749.198	7	121	y17-C	-1.033	11.786	0.129	C161H209N45O92P16S16		5251.43
614.699	3	120	w06-C	-0.094	191.03	0.294	C54H71N17O32P6S6	iso.:[d06-T],ov.:[c10-G/5,w10-G/5],high,1.1,	1847.12
703.292	8	119	c18-T	0.004	23.125	0.208	C170H220N48O98P18S18	iso.:[x18-T],ov.:[d09-T/4,w18-G/8],high,1.6,	5634.4
618.868	6	117	c12-G	0.166	61.709	0.244	C112H145N31O65P12S12	iso.:[x12-C],ov.:[w08-T/4,x12-T/6,w12-T/6,c14-G/7,w10-T/5,d06-C/3],	3719.25
621.435	5	117	w10-C	-0.108	33.923	0.631	C93H122N26O55P10S10	ov.:[w08-C/4,w12-C/6,c10-C/5,c18-G/9,w16-G/8,w14-C/7,c12-T/6,c08-C/4,c16-T/8],	3112.21
1081.11	2	115	z07	-0.074	726.658	0.047	C68H86N22O36P6S6		2164.23
716.771	7	114	a16	-0.544	24.982	0.179	C155H199N46O86P15S15	iso.:[z16],	5024.45
776.319	4	114	z10	0.574	40.474	0.003	C97H124N29O53P9S9		3109.3
859.059	3	114	x08	0.016	876.923	0.031	C78H100N24O44P8S8		2580.2
596.236	10	113	w19-G	0.261	27.28	0.3	C180H235N50O105P19S19	iso.:[d19-G],ov.:[c19-T/10],high,1.26,	5972.43
562.058	2	112	y04-C	-0.213	765.812	0.028	C35H45N12O19P3S3		1126.13
689.476	7	111	d15	0.106	16.264	0.223	C146H190N43O84P15S15		4833.38
460.07	1	110	y02-C	0.064	813.196	0.039	C15H20N5O8P1S1		461.077
693.55	8	110	y18-T	-0.129	21.152	1.389	C170H221N48O97P17S17	ov.:[a18-C/8],high,5.6,	5556.46
713.271	9	110	w20	0.121	19.504	0.083	C194H252N58O111P20S20	iso.:[d20],	6428.5
1101.11	2	109	a07	0.044	766.942	0.022	C69H86N24O36P6S6		2204.24
714.614	7	108	c16-C	0.52	22.964	0.73	C151H195N43O87P16S16	iso.:[x16-C],ov.:[w16-T/7],	5009.35
574.038	4	107	c07	-0.987	72.078	0.019	C69H87N24O38P7S7		2300.18
651.297	8	107	a17-T	0.697	12.964	0.133	C160H206N46O90P16S16	iso.:[z17-T],ov.:[c12/6,x08/4,c10/5,x06/3,d12/6,w08/4,c02/1,d10/5,a19-G/9,c08/4,c06/3,w06/3,y15-G/7,y19-G/9,y17-G/8,y13-G/6,a19-T/9,a13-G/6],high,4.6,	5218.43
765.093	1	107	y03-G	0.29	35.101	0.005	C24H32N8O13P2S2		766.101
492.284	4	107	d06	0.162	618.093	0.069	C59H77N19O34P6S6		1973.16
605.879	6	107	y12-C	0.584	121.878	0.122	C112H146N31O64P11S11	ov.:[y14-T/7],	3641.32
613.434	5	106	w10-G	-0.266	160.114	0.294	C92H122N24O55P10S10	ov.:[c10-G/5,w06-C/3],high,1.69,	3072.21
625.535	6	106	c12-C	-0.163	28.831	0.406	C113H145N33O65P12S12	ov.:[c18-T/9,c20-G/10,w18-G/9,c16-C/8,d12-T/6,d14-T/7,w16-T/8,y14/7,c18-C/9,d10-C/5,w18-T/9,c20-T/10,d14-C/7,w16-C/8,w18-C/9,y16/8],high,1.97,	3759.25
702.035	3	106	x07-G	0.155	24.742	0.164	C63H82N17O37P7S7		2109.13
743.445	5	106	w12-T	0.48	27.986	0.384	C111H146N32O65P12S12	ov.:[c12-G/5],high,1.93,	3722.26
653.714	6	105	a13-G	-0.275	11.171	0.133	C121H156N34O68P12S12	iso.:[z13-T],ov.:[c12/6,x08/4,c10/5,x06/3,d12/6,w08/4,c02/1,d10/5,a19-G/9,c08/4,c06/3,a17-T/8,w06/3,y15-G/7,y19-G/9,y17-G/8,y13-G/6,a19-T/9],high,1.76,	3928.33
655.19	7	105	a15-T	-0.401	12.216	0.675	C141H181N41O79P14S14	iso.:[z15-C],ov.:[y17-C/8,z13-C/6,y19-C/9,y13-T/6,d06/3,y15-C/7,c04/2],high,18.54,	4593.38
845.573	2	104	z06-G	0.207	122.566	0.249	C53H68N15O29P5S5		1693.16
764.556	6	103	a15-T	-0.737	29.274	0.356	C141H181N41O79P14S14	iso.:[z15-C],ov.:[y15-T/6],high,1.21,	4593.38
765.059	6	103	y15-T	0.48	34.083	0.356	C140H182N42O79P14S14	ov.:[a15-T/6],high,1.1,	4596.4
652.713	9	102	a19-T	-0.153	11.053	0.133	C180H231N53O101P18S18	iso.:[z19-T],ov.:[c12/6,x08/4,c10/5,x06/3,d12/6,w08/4,c02/1,d10/5,a19-G/9,c08/4,c06/3,a17-T/8,w06/3,y15-G/7,y19-G/9,y17-G/8,y13-G/6,a13-G/6],high,1.19,	5883.48
538.003	1	101	c02-C	0.087	433.501	0.018	C15H19N5O9P2S2	iso.:[x02-C],	539.01
625.854	5	101	a10	-0.563	21.425	0.626	C97H123N32O52P9S9	ov.:[y10/5],high,1.89,	3134.31
733.05	7	101	w16	-0.413	19.723	0.075	C155H202N46O89P16S16	iso.:[d16],	5138.4
602.247	5	100	y10-C	1.001	63.168	0.214	C93H121N26O53P9S9	ov.:[a10-C/5],high,1.15,	3016.27
639.041	9	100	c18	-0.059	56.075	0.224	C175H226N50O100P18S18	iso.:[x18],ov.:[w14/7,x12/6],high,2.77,	5760.44
736.68	8	100	y19-T	1.063	23.268	0.785	C180H233N53O102P18S18	ov.:[a19-C/8],high,3.21,	5901.5
738.443	5	100	w12-G	-0.304	22.498	0.216	C111H147N29O66P12S12		3697.25
625.037	9	99	c18-T	0.203	33.313	0.406	C170H220N48O98P18S18	iso.:[x18-T],ov.:[c20-G/10,w18-G/9,c16-C/8,d12-T/6,d14-T/7,w16-T/8,y14/7,c12-C/6,c18-C/9,d10-C/5,w18-T/9,c20-T/10,d14-C/7,w16-C/8,w18-C/9,y16/8],high,3.16,	5634.4
393.015	3	98	w04-G	-0.515	701.767	0.029	C34H46N10O21P4S4	iso.:[d04-G],	1182.07
679.379	9	98	w19	-0.003	15.069	0.219	C185H240N55O106P19S19	iso.:[d19],ov.:[c17/8],high,1.69,	6123.48
688.173	8	98	a18-G	-0.418	14.008	1.17	C170H220N45O97P17S17	iso.:[z18-G],ov.:[a20-C/9,y20-T/9],high,4.96,	5513.44
702.61	9	97	y20	-0.156	16.629	0.172	C194H251N58O109P19S19	iso.:[b20],	6332.56
827.078	3	97	z08	-0.306	65.783	0.049	C78H99N24O42P7S7		2484.25
625.752	7	96	d14-T	0.061	22.541	0.406	C131H171N39O76P14S14	ov.:[c18-T/9,c20-G/10,w18-G/9,c16-C/8,d12-T/6,w16-T/8,y14/7,c12-C/6,c18-C/9,d10-C/5,w18-T/9,c20-T/10,d14-C/7,w16-C/8,w18-C/9,y16/8],high,1.4,	4387.31
626.308	4	96	a08	-0.046	20.652	0.135	C78H98N27O41P7S7	ov.:[y08/4],	2509.26
596.209	6	95	z12-G	0.198	23.563	0.159	C111H144N29O63P11S11		3583.3
593.05	4	94	y08-T	1.686	17.939	0.063	C73H95N22O41P7S7		2376.23
809.867	5	94	z13	0.14	288.714	0.068	C126H162N36O70P12S12		4054.37
686.839	5	93	c11-C	-0.312	12.758	0.239	C103H132N31O59P11S11	ov.:[w11-C/5],high,2.01,	3439.23
712.471	7	93	c16-T	0.007	12.026	0.667	C150H194N44O86P16S16	iso.:[x16-T],ov.:[w16-G/7],high,2.55,	4994.35
768.653	5	93	w12	-0.038	23.288	0.195	C116H152N34O67P12S12		3848.3
892.742	3	91	y09-T	0.562	122.002	0.087	C82H107N25O46P8S8		2681.25
822.045	3	91	x08-C	-0.087	74.511	0.079	C74H95N21O43P8S8		2469.16
843.025	1	91	c03-G	-1.05	96.269	0.055	C24H31N8O14P3S3	iso.:[x03-G],	844.033
663.181	7	90	x15-G	-0.075	16.713	0.851	C140H182N39O81P15S15	ov.:[c17-T/8],high,1.94,	4649.32
793.399	3	90	a08-T	0.029	34.114	0.167	C73H92N25O39P7S7		2383.22
1387.13	1	88	a05-G	-0.265	676.071	0.025	C44H56N12O24P4S4	iso.:[z05-G],	1388.14
635.47	7	87	x14	0.011	43.559	0.157	C135H175N39O77P14S14		4455.34
682.44	5	87	w11-T	0.283	15.159	0.431	C102H134N29O60P11S11	iso.:[d11-G],ov.:[x11-C/5],high,1.74,	3417.24
544.553	4	86	y07	-0.268	549.49	0.203	C68H88N22O37P6S6	ov.:[a04-T/2],high,1.08,	2182.24
708.899	7	86	c16-G	0.274	11.062	0.146	C150H195N41O87P16S16	iso.:[x16-G],	4969.34
697.765	7	85	y16-G	-0.241	27.739	0.161	C150H196N41O86P15S15		4891.41
606.28	4	84	x08-G	-0.473	95.394	0.035	C73H95N19O43P8S8		2429.15
686.604	9	84	a20-T	-1.273	11.553	0.222	C189H243N56O106P19S19	iso.:[z20-T],	6188.5
734.841	5	84	x12-G	-0.363	18.868	0.083	C111H145N29O65P12S12		3679.24
874.581	2	84	y06-C	0.357	176.336	0.128	C54H70N17O30P5S5		1751.18
787.658	5	83	z13-C	-0.48	33.635	0.126	C122H157N33O69P12S12	ov.:[y13-T/5,a13-T/5,z08-C/3,y13-C/5,a13-C/5],high,1.73,	3943.33
402.046	2	82	y03-C	-0.536	591.516	0.209	C25H32N10O13P2S2		806.106
624.938	10	82	c20-G	0.932	29.492	0.406	C189H245N53O109P20S20	iso.:[x20-G],ov.:[c18-T/9,w18-G/9,c16-C/8,d12-T/6,d14-T/7,w16-T/8,y14/7,c12-C/6,c18-C/9,d10-C/5,w18-T/9,c20-T/10,d14-C/7,w16-C/8,w18-C/9,y16/8],high,3.72,	6259.45
626.037	6	82	d12-T	0.526	17.356	0.406	C112H146N34O65P12S12	ov.:[c18-T/9,c20-G/10,w18-G/9,c16-C/8,d14-T/7,w16-T/8,y14/7,c12-C/6,c18-C/9,d10-C/5,w18-T/9,c20-T/10,d14-C/7,w16-C/8,w18-C/9,y16/8],high,1.13,	3762.27
715.653	5	82	z12-G	0.967	17.459	0.023	C111H144N29O63P11S11		3583.3
568.452	5	82	b09	0.665	407.537	0.061	C88H113N29O48P8S8		2847.3
732.711	6	82	d14-C	-0.034	14.329	0.171	C132H172N38O77P14S14		4402.31
641.843	10	81	w20	0.392	13.418	0.053	C194H252N58O111P20S20	iso.:[d20],ov.:[w12/6,w18/9,w16/8],high,3.29,	6428.5
650.422	8	81	y17-G	-0.054	15.406	0.133	C160H209N43O92P16S16	ov.:[c12/6,x08/4,c10/5,x06/3,d12/6,w08/4,c02/1,d10/5,a19-G/9,c08/4,c06/3,a17-T/8,w06/3,y15-G/7,y19-G/9,y13-G/6,a19-T/9,a13-G/6],high,16.5,	5211.43
715.044	7	81	w16-T	-0.405	17.33	0.73	C150H196N44O87P16S16	iso.:[d16-T],ov.:[c16-C/7],high,1.5,	5012.36
530.777	4	81	w07-G	-0.596	486.59	0.067	C63H84N17O38P7S7		2127.14
808.709	3	81	x08-G	-0.195	298.256	0.054	C73H95N19O43P8S8		2429.15
617.034	4	80	w08-T	-0.456	133.676	0.244	C73H96N22O43P8S8	iso.:[d08-G],ov.:[x12-T/6,c12-G/6,w12-T/6,c14-G/7,w10-T/5,d06-C/3],high,1.26,	2472.17
430.015	2	80	w03-G	0.385	546.178	0.067	C24H33N8O15P3S3	iso.:[d03-G],	862.044
985.574	2	80	d06	-0.035	595.469	0.095	C59H77N19O34P6S6		1973.16
619.607	7	79	c14-G	0.159	14.477	0.244	C131H170N36O76P14S14	iso.:[x14-C],ov.:[w08-T/4,x12-T/6,c12-G/6,w12-T/6,w10-T/5,d06-C/3],high,2.06,	4344.3
641.185	7	79	c14	-0.3	13.834	0.245	C136H175N41O77P14S14		4495.34
1107.11	1	79	a04-C	0.832	569.912	0.009	C35H43N12O18P3S3	iso.:[z04-C],	1108.12
754.446	5	79	d12-C	0.453	18.399	0.168	C113H147N33O66P12S12		3777.27
621.144	10	78	y20-C	-0.087	19.913	0.134	C190H246N55O108P19S19		6221.52
612.532	4	78	c08-G	0.754	117.432	0.1	C73H94N22O42P8S8	iso.:[x08-T],ov.:[w06-T/3,w08-G/4,x12-G/6,c06-C/3],high,1.19,	2454.16
591.172	8	77	b15	0.04	15.237	0.608	C146H189N43O82P14S14	ov.:[c17-C/9],	4737.44
590.643	5	76	z10-G	-0.17	16.955	0.161	C92H119N24O52P9S9	ov.:[y19-C/10],high,1.35,	2958.25
834.815	4	76	a11-C	0.226	19.909	0.186	C103H131N31O57P10S10		3343.29
579.604	7	75	c13-C	-0.069	69.69	0.104	C122H157N36O70P13S13	ov.:[w13-C/7,d13-T/7,x15-G/8],high,3.86,	4064.28
712.65	5	75	d11	0.343	10.209	0.051	C107H139N34O61P11S11		3568.29
717.187	7	75	w16-C	-0.073	13.78	0.19	C151H197N43O88P16S16	iso.:[d16-C],	5027.36
751.059	4	75	a10-T	-0.58	18.826	0.196	C92H117N30O50P9S9	ov.:[a19/8,y19/8,y10-C/4,a10-C/4],	3008.26
922.553	2	75	w06-C	-0.062	507.519	0.163	C54H71N17O32P6S6	iso.:[d06-T],	1847.12
576.462	7	74	w13-T	-0.078	56.882	0.078	C121H159N34O71P13S13	iso.:[d13-G],	4042.28
553.102	1	74	a02	-1.072	367.238	0.023	C19H23N8O8P1S1	iso.:[z02],	554.109
648.646	5	74	d10	0.546	19.571	0.133	C97H126N32O55P10S10	ov.:[c12/6,x08/4,c10/5,x06/3,d12/6,w08/4,c02/1,a19-G/9,c08/4,c06/3,a17-T/8,w06/3,y15-G/7,y19-G/9,y17-G/8,y13-G/6,a19-T/9,a13-G/6],	3248.26
1236.17	1	74	y04	-0.064	544.734	0.034	C39H50N15O20P3S3	iso.:[b04],	1237.17
683.826	9	72	a20-G	-0.244	11.599	0.164	C189H244N53O107P19S19	iso.:[z20-G],	6163.5
743.483	7	72	y17-G	-0.561	18.91	0.75	C160H209N43O92P16S16	ov.:[a17-T/7],high,2.86,	5211.43
513.025	3	71	w05-C	0.483	417.49	0.087	C45H59N14O27P5S5	iso.:[d05-C],ov.:[x10-C/6],	1542.1
750.844	5	70	c12-C	-0.315	16.407	0.14	C113H145N33O65P12S12		3759.25
516.007	1	69	w02-G	-0.369	398.077	0.107	C14H21N3O10P2S2	iso.:[d02-G],	517.014
660.595	9	69	c19-G	-0.327	11.79	0.143	C180H233N50O104P19S19	iso.:[x19-G],	5954.42
788.261	5	69	y13-T	-0.246	31.589	0.126	C121H158N34O69P12S12	ov.:[z13-C/5,a13-T/5,z08-C/3,y13-C/5,a13-C/5],	3946.34
751.22	6	68	d14	1.124	17.069	0.238	C136H177N41O78P14S14	ov.:[x07/3],high,1.4,	4513.36
568.532	6	68	w11-T	0.421	299.393	0.163	C102H134N29O60P11S11	iso.:[d11-G],ov.:[c11-T/6,w11-C/6,c11-C/6,d11-T/6,w13-G/7,c13-G/7],high,5.06,	3417.24
618.435	5	67	w10-T	0.005	55.033	0.244	C92H121N27O54P10S10	iso.:[d10-G],ov.:[w08-T/4,x12-T/6,c12-G/6,w12-T/6,c14-G/7,d06-C/3],high,1.38,	3097.21
663.289	8	67	c17-T	0.017	12.761	0.851	C160H207N46O92P17S17	iso.:[x17-T],ov.:[x15-G/7],high,2.68,	5314.37
691.724	3	67	a07-T	-0.318	13.79	0.05	C64H80N22O34P6S6	ov.:[a11/5,y11/5,y07-C/3],high,2.25,	2078.2
697.882	6	66	d13	0.208	21.797	0.087	C126H164N39O72P13S13		4193.33
779.548	4	66	d10-T	-0.239	21.518	0.232	C92H120N30O53P10S10		3122.22
662.596	9	65	w19-G	-0.156	11.3	0.248	C180H235N50O105P19S19	iso.:[d19-G],	5972.43
757.889	6	65	z15-G	-0.258	32.877	0.168	C140H181N39O79P14S14	ov.:[w07/3,a15-G/6,y15-G/6],high,1.55,	4553.37
1085.12	1	65	y04-G	0.918	391.304	0.03	C34H45N10O19P3S3		1086.12
603.165	8	64	d15	-0.058	37.982	0.084	C146H190N43O84P15S15		4833.38
627.894	7	64	d14-C	-0.411	23.283	0.406	C132H172N38O77P14S14	ov.:[c18-T/9,c20-G/10,w18-G/9,c16-C/8,d12-T/6,d14-T/7,w16-T/8,y14/7,c12-C/6,c18-C/9,d10-C/5,w18-T/9,c20-T/10,w16-C/8,w18-C/9,y16/8],high,1.25,	4402.31
734.428	8	63	a19-T	-0.339	14.228	0.148	C180H231N53O101P18S18	iso.:[z19-T],ov.:[y19-G/8],	5883.48
1090.11	2	63	y07	0.124	431.591	0.193	C68H88N22O37P6S6	ov.:[a04-T/1],high,1.21,	2182.24
596.935	10	62	c19-T	0.388	15.623	0.3	C180H232N53O103P19S19	iso.:[x19-T],ov.:[w19-G/10],high,1.55,	5979.43
619.699	3	62	d06-C	0.282	11.5	0.244	C55H72N16O33P6S6	ov.:[w08-T/4,x12-T/6,c12-G/6,w12-T/6,c14-G/7,w10-T/5],high,1.11,	1862.12
928.752	3	62	z09	-0.157	121.638	0.108	C87H111N27O47P8S8		2789.28
828.563	4	61	z11-C	-0.603	66.384	0.27	C103H132N28O58P10S10	ov.:[a11-G/4,y11-G/4,w05/2],	3318.28
605.485	9	60	w17	0.058	56.652	0.064	C165H215N48O95P17S17	iso.:[d17],	5458.43
493.685	3	60	c05-G	-1.126	372.305	0.037	C44H57N12O26P5S5	iso.:[x05-G],	1484.08
746.444	5	60	w12-C	-0.393	10.869	0.108	C112H147N31O66P12S12	iso.:[d12-G],	3737.26
773.052	5	60	c12	-0.39	38.353	0.095	C117H150N36O66P12S12		3870.3
831.384	3	59	d08-T	0.2	91.868	0.139	C73H95N25O42P8S8		2497.17
913.547	2	59	c06-T	-0.459	215.632	0.154	C54H69N17O31P6S6	iso.:[x06-C],	1829.11
591.145	9	58	c17-C	0.312	11.549	0.608	C161H208N45O93P17S17	iso.:[x17-C],ov.:[b15/8],high,1.7,	5329.37
277.503	2	58	w02-C	-0.159	434.751	0.014	C15H21N5O10P2S2	iso.:[d02-C],	557.02
691.299	8	57	a18-T	-0.289	11.732	0.513	C170H219N48O96P17S17	iso.:[z18-T],ov.:[y18-G/8],high,2.67,	5538.45
787.073	4	57	b10	0.13	18.702	0.142	C97H125N32O53P9S9		3152.32
696.487	9	56	w20-G	-0.568	13.781	0.212	C189H247N53O110P20S20	iso.:[d20-G],	6277.45
772.543	4	55	x10-C	-0.264	35.623	0.173	C93H120N26O54P10S10		3094.2
1405.14	1	55	y05-G	0.165	333.524	0.131	C44H58N12O25P4S4		1406.15
883.033	1	55	c03-C	0.851	98.448	0.074	C25H31N10O14P3S3	iso.:[x03-C],	884.04
752.435	8	54	y19	-0.139	13.974	0.196	C185H239N55O104P18S18	iso.:[b19],ov.:[a10-T/4,a19/8,y10-C/4,a10-C/4],	6027.53
621.384	6	53	z12	0.05	14.119	0.185	C116H149N34O64P11S11		3734.35
714.57	2	53	y05-T	0.458	11.584	0.052	C44H57N15O24P4S4		1431.15
804.807	4	53	w10	-0.189	34.838	0.216	C97H127N29O56P10S10		3223.26
704.551	6	52	z14-T	-0.51	10.677	0.098	C130H168N37O73P13S13	ov.:[y14-G/6,y16-C/7],high,2.33,	4233.35
1314.1	1	52	c04	-0.028	402.312	0.113	C39H49N15O21P4S4	iso.:[x04],	1315.11
856.324	4	51	z11	0.177	147.256	0.123	C107H137N31O59P10S10		3429.33
545.553	2	50	a04-T	0.299	360.438	0.203	C34H42N13O17P3S3	iso.:[z04-T],ov.:[y07/4],	1093.12
620.853	5	50	z10	0.301	11.7	0.135	C97H124N29O53P9S9		3109.3
626.437	5	50	d10-C	0.243	12.838	0.406	C93H121N29O54P10S10	ov.:[c18-T/9,c20-G/10,w18-G/9,c16-C/8,d12-T/6,d14-T/7,w16-T/8,y14/7,c12-C/6,c18-C/9,w18-T/9,c20-T/10,d14-C/7,w16-C/8,w18-C/9,y16/8],high,1.16,	3137.22
627.479	7	50	a14	-0.1	15.294	0.179	C136H174N41O75P13S13		4399.4
406.351	3	50	w04-C	0.428	357.922	0.036	C35H46N12O21P4S4	iso.:[d04-C],	1222.07
626.703	9	49	c18-C	-0.044	12.711	0.406	C171H221N47O99P18S18	iso.:[x18-C],ov.:[c18-T/9,c20-G/10,w18-G/9,c16-C/8,d12-T/6,d14-T/7,w16-T/8,y14/7,c12-C/6,d10-C/5,w18-T/9,c20-T/10,d14-C/7,w16-C/8,w18-C/9,y16/8],high,1.11,	5649.4
609.7	3	48	w06-T	1.237	82.272	0.1	C53H70N18O31P6S6	ov.:[w08-G/4,c08-G/4,x12-G/6,c06-C/3],high,1.16,	1832.12
520.034	5	47	c08	-0.202	28.601	0.018	C78H99N27O43P8S8	ov.:[w08/5],high,1.76,	2605.21
589.478	9	47	c17-T	-0.356	26.547	12.643	C160H207N46O92P17S17	iso.:[x17-T],ov.:[w17-G/9],high,41.48,	5314.37
698.789	4	47	c09-T	-0.93	15.635	0.129	C83H106N27O47P9S9		2799.18
1092.11	1	46	a04-T	-0.769	332.596	0.193	C34H42N13O17P3S3	iso.:[z04-T],ov.:[y07/2],	1093.12
589.297	8	45	y15	0.158	45.217	20.633	C145H188N44O81P14S14	ov.:[a08-G/4,a15/8],high,30.31,	4722.44
616.464	7	45	w14-G	-0.138	80.114	0.102	C130H172N34O77P14S14		4322.3
884.406	3	45	y09-G	-0.369	248.557	0.047	C82H108N22O47P8S8		2656.24
580.158	8	43	x15-G	0.398	19.059	0.104	C140H182N39O81P15S15	ov.:[c13-C/7,w13-C/7,d13-T/7],high,1.24,	4649.32
581.714	3	43	a06-C	-0.647	31.759	3.131	C55H69N16O30P5S5	ov.:[y13/7],high,3.01,	1748.16
805.099	1	43	y03-C	-0.474	28.124	0.066	C25H32N10O13P2S2		806.106
788.565	6	42	b15	-0.112	19.578	0.133	C146H189N43O82P14S14		4737.44
518.861	6	41	c10-C	0.551	345.614	6.86	C93H119N29O53P10S10	ov.:[w10-C/6],high,9.52,	3119.21
575.2	6	41	d11-C	0.602	28.303	0.187	C103H134N31O60P11S11		3457.24
580.034	7	41	d13-T	0.332	18.706	0.104	C121H158N37O70P13S13	ov.:[c13-C/7,w13-C/7,x15-G/8],high,3.57,	4067.29
828.048	3	41	w08-C	-0.329	41.989	0.212	C74H97N21O44P8S8		2487.17
623.286	8	40	c16-T	-0.105	12.773	0.631	C150H194N44O86P16S16	iso.:[x16-T],ov.:[w08-C/4,w10-C/5,w12-C/6,c10-C/5,c18-G/9,w16-G/8,w14-C/7,c12-T/6,c08-C/4],high,8.96,	4994.35
421.009	2	40	c03-G	-0.97	271.481	0.081	C24H31N8O14P3S3	iso.:[x03-G],	844.033
627.039	9	39	w18-T	1.932	11.147	0.406	C170H222N48O99P18S18	iso.:[d18-T],ov.:[c18-T/9,c20-G/10,w18-G/9,c16-C/8,d12-T/6,d14-T/7,w16-T/8,y14/7,c12-C/6,c18-C/9,d10-C/5,c20-T/10,d14-C/7,w16-C/8,w18-C/9,y16/8],high,1.26,	5652.42
697.04	4	39	w09-C	-0.053	11.423	0.133	C83H109N24O49P9S9	iso.:[d09-G],	2792.19
1538.18	1	39	a05	-0.733	303.819	0.01	C49H61N17O25P4S4	iso.:[z05],	1539.18
867.082	2	39	y06-T	0.648	78.356	0.485	C53H69N18O29P5S5	ov.:[b11/4],	1736.18
565.432	5	39	d09-C	0.922	220.524	0.157	C84H109N26O49P9S9		2832.2
517.695	6	38	w10-C	0.053	220.368	6.86	C93H122N26O55P10S10	ov.:[c10-C/6],high,1.36,	3112.21
556.013	1	38	w02-C	-1.093	129.281	0.095	C15H21N5O10P2S2	iso.:[d02-C],	557.02
420.063	1	38	y02-G	-1.661	260.016	0.028	C14H20N3O8P1S1		421.07
460.773	4	38	w06-C	0.456	270.898	0.1	C54H71N17O32P6S6	iso.:[d06-T],	1847.12
600.914	8	37	c15	-0.248	21.795	1.402	C146H188N43O83P15S15	ov.:[w15/8],high,2.94,	4815.37
829.315	4	37	y11-T	-0.704	54.439	0.24	C102H133N29O58P10S10		3321.29
513.043	4	37	y07-T	0.017	217.565	0.078	C63H82N20O35P6S6		2056.2
622.258	9	36	c18-G	-0.154	10.882	0.631	C170H221N45O99P18S18	iso.:[x18-G],ov.:[w08-C/4,w10-C/5,w12-C/6,c10-C/5,w16-G/8,w14-C/7,c12-T/6,c08-C/4,c16-T/8],	5609.39
622.835	5	36	c10-C	0.506	11.029	0.631	C93H119N29O53P10S10	ov.:[w08-C/4,w10-C/5,w12-C/6,c18-G/9,w16-G/8,w14-C/7,c12-T/6,c08-C/4,c16-T/8],high,2.99,	3119.21
628.381	9	36	a18	-0.762	13.546	0.075	C175H225N50O98P17S17	iso.:[z18],	5664.49
823.048	3	36	w08-T	-0.301	30.739	0.143	C73H96N22O43P8S8	iso.:[d08-G],	2472.17
1110.12	1	36	y04-T	-0.663	250.185	0.07	C34H44N13O18P3S3		1111.13
512.055	3	36	a05	0.055	264.963	0.167	C49H61N17O25P4S4	iso.:[z05],	1539.19
584.039	5	36	c09	0.183	107.371	0.171	C88H112N29O49P9S9		2925.23
599.212	6	35	y12-G	1.139	10.733	0.162	C111H146N29O64P11S11		3601.31
599.247	5	35	y10-T	-0.098	10.976	0.022	C92H120N27O52P9S9	ov.:[a08-C/4],high,1.15,	3001.27
623.035	6	35	c12-T	-0.184	10.902	0.631	C112H144N34O64P12S12	ov.:[w08-C/4,w10-C/5,w12-C/6,c10-C/5,c18-G/9,w16-G/8,w14-C/7,c08-C/4,c16-T/8],high,3.11,	3744.26
627.438	10	35	c20-T	0.074	10.975	0.406	C189H244N56O108P20S20	iso.:[x20-T],ov.:[c18-T/9,c20-G/10,w18-G/9,c16-C/8,d12-T/6,d14-T/7,w16-T/8,y14/7,c12-C/6,c18-C/9,d10-C/5,w18-T/9,d14-C/7,w16-C/8,w18-C/9,y16/8],	6284.45
818.47	5	35	b13	-0.349	15.625	0.179	C126H163N39O70P12S12		4097.39
549.429	5	34	w09-G	-0.582	275.589	2.476	C82H109N22O49P9S9	ov.:[x09-T/5],high,4.14,	2752.18
589.142	10	34	y19-T	-0.399	26.478	4.232	C180H233N53O102P18S18	ov.:[a19-C/10,d09/5],high,69.18,	5901.49
630.382	9	34	y18	-0.025	12.667	0.187	C175H227N50O99P17S17	iso.:[b18],	5682.51
1018.09	2	34	z07-T	-0.04	205.834	0.059	C63H80N20O34P6S6		2038.19
758.389	3	33	w07	0.491	16.798	0.168	C68H89N22O39P7S7	ov.:[z15-G/6,a15-G/6,y15-G/6],	2278.19
450.771	4	33	w06-G	0.185	233.612	0.108	C53H71N15O32P6S6		1807.11
897.742	3	32	y09-C	0.697	53.674	0.663	C83H108N24O47P8S8	ov.:[a09-T/3],high,1.58,	2696.25
934.756	3	32	y09	0.51	185.246	0.142	C87H113N27O48P8S8		2807.29
613.545	8	31	y16-T	0.124	45.749	0.171	C150H195N44O85P15S15		4916.42
628.052	6	31	a12	0.113	11.292	0.214	C117H149N36O64P11S11		3774.36
441.013	2	31	x03-C	-0.065	213.103	0.164	C25H31N10O14P3S3	iso.:[c03-C],	884.04
481.044	3	31	y05-C	-0.397	223.84	0.109	C45H58N14O25P4S4		1446.15
878.403	3	31	z09-G	0.589	82.011	0.179	C82H106N22O46P8S8		2638.23
571.291	8	30	z15-T	0.212	11.985	0.248	C140H180N42O78P14S14		4578.38
578.818	9	30	a17-T	0.236	25.848	0.079	C160H206N46O90P16S16	iso.:[z17-T],ov.:[y17-G/9,d07/4,w09/5,a17-C/9,y17-T/9],high,8.05,	5218.43
629.239	10	30	w20-T	0.142	11.398	0.125	C189H246N56O109P20S20	iso.:[d20-T],	6302.46
266.089	1	30	y01	-0.701	224.512	0.024	C10H13N5O4	iso.:[b01],	267.097
629.3	8	29	y16	0.25	11.02	0.406	C155H201N46O87P15S15	iso.:[b16],ov.:[c18-T/9,c20-G/10,w18-G/9,c16-C/8,d12-T/6,d14-T/7,w16-T/8,y14/7,c12-C/6,c18-C/9,d10-C/5,w18-T/9,c20-T/10,d14-C/7,w16-C/8,w18-C/9],high,2.29,	5042.46
630.052	7	29	b14	-0.245	10.921	0.157	C136H176N41O76P13S13	ov.:[b12/6],high,2.22,	4417.41
608.473	7	28	y14-C	-0.219	47.551	0.158	C131H171N36O75P13S13		4266.36
588.921	8	27	a15	-0.087	20.308	20.633	C146H187N43O81P14S14	ov.:[a08-G/4,y15/8],high,27.37,	4719.42
600.237	10	27	w19-C	0.468	13.525	0.204	C181H235N52O105P19S19	iso.:[d19-C],	6012.44
470.04	3	27	a05-T	0.306	193.794	0.044	C44H55N15O23P4S4	iso.:[z05-T],	1413.14
1034.59	2	27	y07-C	-0.103	165.975	0.084	C64H83N19O36P6S6		2071.2
571.715	3	26	z06-T	0.247	10.418	0.162	C53H67N18O28P5S5		1718.17
580.485	9	26	a17-C	0.002	11.635	0.079	C161H207N45O91P16S16	iso.:[z17-C],ov.:[a17-T/9,y17-G/9,d07/4,w09/5,y17-T/9],	5233.43
560.45	5	25	y09	-0.705	96.61	0.104	C87H113N27O48P8S8		2807.29
614.833	5	25	c10-G	0.226	42.708	0.294	C92H119N27O53P10S10	iso.:[x10-T],ov.:[w06-C/3,w10-G/5],high,1.61,	3079.2
773.296	4	25	w10-T	0.02	16.019	0.101	C92H121N27O54P10S10	iso.:[d10-G],	3097.21
789.661	5	25	a13-T	0.787	11.842	0.126	C121H155N37O67P12S12	ov.:[y13-T/5,z13-C/5,z08-C/3,y13-C/5,a13-C/5],high,4.15,	3953.34
1163.05	1	25	c04-G	0.46	172.993	0.045	C34H44N10O20P4S4	iso.:[x04-G],	1164.06
580.761	7	24	y13	-0.526	18.2	3.131	C126H164N36O71P12S12	ov.:[a06-C/3],high,2.19,	4072.38
580.819	9	24	y17-T	0.103	20.194	0.079	C160H208N46O91P16S16	ov.:[a17-T/9,y17-G/9,d07/4,w09/5,a17-C/9],	5236.44
588.701	9	24	w17-G	-0.065	23.978	12.643	C160H210N43O94P17S17	iso.:[d17-G],ov.:[c17-T/9],high,2.27,	5307.38
600.646	5	24	a10-T	0.28	13.826	0.165	C92H117N30O50P9S9		3008.27
612.2	6	24	x12-G	-0.041	36.133	0.1	C111H145N29O65P12S12	ov.:[w06-T/3,w08-G/4,c08-G/4,c06-C/3],high,2.89,	3679.24
576.838	10	23	w18	-0.073	17.596	0.243	C175H228N50O101P18S18	iso.:[d18],	5778.45
588.546	4	23	a08-G	0.241	46.426	20.633	C73H93N22O40P7S7	iso.:[z08-T],ov.:[a15/8,y15/8],high,7.08,	2358.21
603.483	9	23	c17	0.241	14.099	0.208	C165H213N48O94P17S17	iso.:[x17],	5440.42
564.036	4	23	x07	-1.223	153.333	0.075	C68H87N22O38P7S7		2260.17
569.698	6	23	c11-T	-0.26	168.041	0.163	C102H131N32O58P11S11	ov.:[w11-T/6,w11-C/6,c11-C/6,d11-T/6,w13-G/7,c13-G/7],high,1.72,	3424.23
511.027	6	22	w10-G	-0.232	169.74	1.309	C92H122N24O55P10S10	ov.:[c10-G/6],high,1.13,	3072.21
324.019	2	22	c02	0.478	130.934	0.016	C19H24N8O10P2S2	iso.:[x02],	650.054
841.417	3	22	b08	0.127	13.714	0.232	C78H100N27O42P7S7		2527.27
611.341	10	21	w19	1.387	35.958	0.192	C185H240N55O106P19S19	iso.:[d19],	6123.49
467.708	3	21	y05-G	-0.588	156.989	0.116	C44H58N12O25P4S4		1406.15
570.04	8	20	a15-G	-0.112	10.61	0.055	C141H182N38O80P14S14	ov.:[w07/4],high,2.58,	4568.38
572.699	6	20	d11-T	-1.275	10.821	0.163	C102H133N32O59P11S11	ov.:[c11-T/6,w11-T/6,w11-C/6,c11-C/6,w13-G/7,c13-G/7],high,3.66,	3442.24
573.889	7	20	c13-G	-0.364	13.646	0.163	C121H157N34O70P13S13	iso.:[x13-T],ov.:[c11-T/6,w11-T/6,w11-C/6,c11-C/6,d11-T/6,w13-G/7],high,1.88,	4024.27
582.177	7	20	d13-C	-0.473	17.381	0.062	C122H159N36O71P13S13		4082.29
582.295	4	20	z08-G	1.11	16.886	0.076	C73H94N19O41P7S7		2333.21
576.715	3	19	a06-T	0.46	14.593	0.127	C54H68N17O29P5S5	iso.:[z06-C],	1733.17
548.75	7	18	w12	-0.1	137.199	0.207	C116H152N34O67P12S12		3848.3
555.587	9	18	c16-C	0.445	91.176	3.352	C151H195N43O87P16S16	iso.:[x16-C],ov.:[w16-T/9],high,5.47,	5009.35
615.343	10	18	a20-G	0.026	29.343	0.25	C189H244N53O107P19S19	iso.:[z20-G],	6163.5
489.824	5	17	c08-G	-0.349	90.284	0.158	C73H94N22O42P8S8	iso.:[x08-T],	2454.16
616.368	6	17	x12-T	0.646	30.265	0.244	C111H144N32O64P12S12	ov.:[w08-T/4,c12-G/6,w12-T/6,c14-G/7,w10-T/5,d06-C/3],high,1.35,	3704.25
505.539	2	17	w03	-0.947	121.849	0.015	C29H38N13O16P3S3	iso.:[d03],	1013.09
587.41	8	16	w15-C	0.542	66.887	0.197	C141H184N41O82P15S15	iso.:[d15-T],	4707.34
578.041	9	15	y17-G	0.448	11.278	0.079	C160H209N43O92P16S16	ov.:[a17-T/9,d07/4,w09/5,a17-C/9,y17-T/9],high,4.43,	5211.44
1203.06	1	15	c04-C	0.111	116.033	0.099	C35H44N12O20P4S4	iso.:[x04-C],	1204.06
867.078	4	15	b11	-0.457	30.119	0.485	C107H138N34O59P10S10	ov.:[y06-T/2],high,3.0,	3472.34
1556.19	1	15	y05	-0.426	115.553	0.009	C49H63N17O26P4S4	iso.:[b05],	1557.2
448.562	2	14	a03	0.168	94.294	0.026	C29H35N13O13P2S2	iso.:[z03],	899.14
382.043	2	13	y03-G	-0.046	92.829	0.087	C24H32N8O13P2S2		766.101
537.029	4	13	w07-T	0.049	72.468	0.183	C63H83N20O37P7S7		2152.14
555.922	9	13	w16-T	-0.072	22.022	3.352	C150H196N44O87P16S16	iso.:[d16-T],ov.:[c16-C/9],high,5.91,	5012.36
606.331	7	13	y14-T	0.394	14.693	0.122	C130H170N37O74P13S13	ov.:[y12-C/6],high,1.53,	4251.37
521.863	6	12	d10-C	0.981	40.159	0.235	C93H121N29O54P10S10		3137.22
556.208	6	12	a11-C	0.658	18.179	0.242	C103H131N31O57P10S10		3343.29
559.932	10	12	c18-G	0.667	40.339	0.221	C170H221N45O99P18S18	iso.:[x18-G],	5609.39
582.486	9	12	y17-C	0.578	10.669	0.194	C161H209N45O92P16S16		5251.44
563.38	3	11	z06-G	0.776	70.183	0.226	C53H68N15O29P5S5		1693.16
493.426	5	10	w08-T	-0.245	61.921	0.201	C73H96N22O43P8S8	iso.:[d08-G],	2472.17
538.242	5	10	y09-C	0.115	48.547	1.301	C83H108N24O47P8S8	ov.:[a09-T/5],high,1.16,	2696.25
900.074	3	10	a09-T	0.234	10.388	0.663	C83H105N27O45P8S8	ov.:[y09-C/3],high,2.94,	2703.24
1181.06	1	10	w04-G	-1.16	77.146	0.211	C34H46N10O21P4S4	iso.:[d04-G],	1182.07
506.792	4	9	y07-G	0.845	64.683	0.126	C63H83N17O36P6S6		2031.2
550.829	5	9	x09-T	0.543	58.12	2.476	C82H106N25O47P9S9	ov.:[w09-G/5],high,3.75,	2759.18
561.732	10	9	w18-G	-0.393	61.538	0.687	C170H223N45O100P18S18	iso.:[d18-G],ov.:[c18-T/10],high,1.58,	5627.4
584.283	8	9	d15-G	-0.807	26.538	0.854	C141H185N38O83P15S15	ov.:[c15-T/8,w15-T/8],high,1.11,	4682.33
610.419	8	9	y16-G	-0.081	15.843	0.226	C150H196N41O86P15S15		4891.41
1110.12	2	9	b07	-0.126	62.546	0.06	C69H88N24O37P6S6		2222.25
1125.12	1	9	y04-C	-0.192	62.724	0.035	C35H45N12O19P3S3		1126.13
514.693	6	7	x10-C	-1.11	37.81	0.087	C93H120N26O54P10S10	ov.:[w05-C/3],	3094.2
539.641	5	7	a09-T	-0.117	39.052	1.301	C83H105N27O45P8S8	ov.:[y09-C/5],high,1.12,	2703.24
554.466	7	7	d12	0.241	33.451	0.215	C117H152N36O67P12S12		3888.31
559.183	7	7	y13-G	0.083	16.828	5.035	C121H159N31O70P12S12	ov.:[a13-G/7],high,3.62,	3921.33
585.158	8	7	c15-T	0.013	22.303	0.854	C141H182N41O81P15S15	iso.:[x15-C],ov.:[d15-G/8,w15-T/8],high,3.73,	4689.33
586.7	9	7	c17-G	-0.472	22.552	0.085	C160H208N43O93P17S17	iso.:[x17-G],	5289.36
515.195	6	6	w10-T	0.184	34.856	0.138	C92H121N27O54P10S10	iso.:[d10-G],	3097.21
528.172	7	6	x12-T	0.915	37.709	1.946	C111H144N32O64P12S12	ov.:[w12-G/7],high,1.65,	3704.25
540.154	8	6	x14-T	-0.977	33.59	0.331	C130H169N37O75P14S14	ov.:[w14-G/8,w07-C/4],high,7.81,	4329.29
553.921	9	6	c16-T	0.297	28.582	0.224	C150H194N44O86P16S16	iso.:[x16-T],	4994.35
584.334	7	6	b13	0.377	17.692	0.159	C126H163N39O70P12S12		4097.39
585.535	8	6	w15-T	0.156	19.117	0.854	C140H183N42O81P15S15	ov.:[c15-T/8,d15-G/8],high,3.76,	4692.34
611.615	7	6	a14-C	-0.211	10.043	0.126	C132H169N38O74P13S13		4288.36
1412.14	1	6	a05-T	-0.394	44.611	0.212	C44H55N15O23P4S4	iso.:[z05-T],	1413.14
450.018	2	5	w03-C	1.252	35.572	0.243	C25H33N10O15P3S3	iso.:[d03-C],	902.051
508.025	3	5	w05-T	0.375	37.26	0.206	C44H58N15O26P5S5	iso.:[d05-T],	1527.1
562.325	7	5	z13-C	-0.193	32.879	1.009	C122H157N33O69P12S12	ov.:[y13-T/7],	3943.33
1445.15	1	5	y05-C	0.322	39.783	0.216	C45H58N14O25P4S4		1446.15
446.269	4	4	x06-G	-0.067	25.924	0.199	C53H69N15O31P6S6		1789.1
512.193	6	4	c10-G	-0.878	28.474	1.309	C92H119N27O53P10S10	iso.:[x10-T],ov.:[w10-G/6],high,5.29,	3079.2
527.172	7	4	w12-G	1.006	23.812	1.946	C111H147N29O66P12S12	ov.:[x12-T/7],high,2.36,	3697.26
545.827	5	4	x09-G	-0.219	30.263	0.024	C82H107N22O48P9S9		2734.17
547.407	8	4	d14-T	-0.339	29.969	0.217	C131H171N39O76P14S14		4387.31
560.183	7	4	a13-G	-0.084	16.628	5.035	C121H156N34O68P12S12	iso.:[z13-T],ov.:[y13-G/7],high,3.36,	3928.33
562.432	10	4	c18-T	-0.298	26.087	0.687	C170H220N48O98P18S18	iso.:[x18-T],ov.:[w18-G/10],high,3.91,	5634.39
562.756	7	4	y13-T	-0.018	25.401	1.009	C121H158N34O69P12S12	ov.:[z13-C/7],high,4.24,	3946.34
1332.11	1	4	w04	0.654	32.952	0.056	C39H51N15O22P4S4	iso.:[d04],	1333.12
401.351	3	3	w04-T	1.523	21.717	0.141	C34H45N13O20P4S4	iso.:[d04-T],	1207.08
454.521	4	3	d06-G	0.336	20.604	0.231	C54H72N14O33P6S6		1822.11
461.705	3	3	a05-G	-0.264	20.544	0.162	C44H56N12O24P4S4	iso.:[z05-G],	1388.14
539.28	8	3	w14-G	0.093	15.537	0.331	C130H172N34O77P14S14	ov.:[x14-T/8,w07-C/4],	4322.3
552.542	6	3	y11-T	0.863	14.888	0.172	C102H133N29O58P10S10		3321.3
565.898	7	3	a13-C	0.209	16.289	0.204	C122H156N36O68P12S12		3968.34
395.347	3	2	c04-T	-0.296	13.557	0.102	C34H43N13O19P4S4	iso.:[x04-T],	1189.06
526.639	5	2	z09-G	1.052	10.092	0.148	C82H106N22O46P8S8		2638.23
534.64	5	2	a09-G	0.296	14.755	0.194	C83H106N24O46P8S8	iso.:[z09-C],	2678.24
1430.14	1	2	y05-T	-2.111	16.964	0.075	C44H57N15O24P4S4		1431.15

## Sheet: 10- EDD
m/z	z	intensity	name	error /ppm	S/N	quality	formula	comment	molecular mass
667.056	1	53420	w02	-0.179	1342.31	0.417	C19H26N8O11P2S2	iso.:[d02],ov.:[a*17/8,w04/2,a11-C/5,a*11-C/5,Fomivirsen PS/10,a*09-G/4,b*19/9,a09-G/4,y19/9,b*17/8,y09-T/4,y17/8],	668.064
667.449	5	4964	a*11-C	0.492	53.932	0.417	C103H130N31O57P10S10	ov.:[a*17/8,w04/2,a11-C/5,Fomivirsen PS/10,a*09-G/4,b*19/9,a09-G/4,y19/9,b*17/8,y09-T/4,y17/8,w02/1],high,3.9,	3342.28
667.651	5	4107	a11-C	0.36	44.259	0.417	C103H131N31O57P10S10	ov.:[a*17/8,w04/2,a*11-C/5,Fomivirsen PS/10,a*09-G/4,b*19/9,a09-G/4,y19/9,b*17/8,y09-T/4,y17/8,w02/1],high,1.61,	3343.29
667.416	8	3085	w17-C	0.122	35.17	0.154	C161H210N45O94P17S17	iso.:[d17-C],ov.:[d15-G/7,c15-T/7,w13-G/6,w15-T/7,w*13-G/6,c13-G/6],high,1.46,	5347.38
808.206	7	2548	a18	0.078	1222.8	0.062	C175H225N50O98P17S17	iso.:[z18],ov.:[a*18/7],	5664.5
643.644	5	2454	w10	-0.326	1386.69	0.075	C97H127N29O56P10S10	ov.:[w*10/5,d14/7,c10/5,c*10/5,x06/3,d12/6,d*12/6,w08/4,c02/1,d10/5,d*10/5,a19-G/9,a*19-G/9,c08/4,z15-G/7,w06/3,c*08/4],	3223.26
665.552	2	2308	w04	0.84	256.444	0.417	C39H51N15O22P4S4	iso.:[d04],ov.:[a*17/8,a11-C/5,a*11-C/5,Fomivirsen PS/10,a*09-G/4,b*19/9,a09-G/4,y19/9,b*17/8,y09-T/4,y17/8,w02/1],high,3.24,	1333.12
568.539	4	2162	w07	-0.101	16972.1	0.012	C68H89N22O39P7S7		2278.19
808.062	7	2063	a*18	-0.184	959.333	0.062	C175H224N50O98P17S17	iso.:[z*18],ov.:[a18/7],	5663.49
827.078	3	1915	z08	-0.232	664.909	0.02	C78H99N24O42P7S7		2484.26
667.897	7	1810	d15-G	0.758	21.23	0.154	C141H185N38O83P15S15	ov.:[w17-C/8,c15-T/7,w13-G/6,w15-T/7,w*13-G/6,c13-G/6],	4682.33
668.607	9	1638	b*19	0.331	31.584	0.417	C185H238N55O104P18S18	ov.:[a*17/8,w04/2,a11-C/5,a*11-C/5,Fomivirsen PS/10,a*09-G/4,a09-G/4,y19/9,b*17/8,y09-T/4,y17/8,w02/1],	6026.53
732.226	6	1611	a14	-0.127	413.897	0.119	C136H174N41O75P13S13	ov.:[a*14/6],	4399.4
668.719	9	1593	y19	0.052	31.539	0.417	C185H239N55O104P18S18	iso.:[b19],ov.:[a*17/8,w04/2,a11-C/5,a*11-C/5,Fomivirsen PS/10,a*09-G/4,b*19/9,a09-G/4,b*17/8,y09-T/4,y17/8,w02/1],	6027.54
778.767	7	1510	w17	-0.687	673.087	0.014	C165H215N48O95P17S17	iso.:[d17],ov.:[w*17/7],	5458.42
758.388	3	1507	w07	0.144	2450.51	0.229	C68H89N22O39P7S7	ov.:[z15-G/6,a15-G/6,a*15-G/6],	2278.19
550.039	3	1458	w05	-0.042	10731.3	0.012	C49H64N17O28P5S5	iso.:[d05],	1653.14
732.058	6	1451	a*14	-0.73	387.785	0.119	C136H173N41O75P13S13	ov.:[a14/6],	4398.39
744.551	6	1380	w14	0.126	247.66	0.083	C135H177N39O78P14S14	ov.:[w*14/6],	4473.35
668.371	6	1199	w*13-G	0.181	18.735	0.154	C121H159N31O72P13S13	ov.:[d15-G/7,w17-C/8,c15-T/7,w13-G/6,w15-T/7,c13-G/6],	4016.27
836.401	6	1193	a16	0.164	219.921	0.107	C155H199N46O86P15S15	iso.:[z16],ov.:[a*16/6],	5024.45
762.489	7	1190	a17	-0.067	788.581	0.118	C165H212N48O92P16S16	iso.:[z17],ov.:[a*17/7],	5344.47
666.926	8	1188	a*17	-0.29	22.534	0.417	C165H211N48O92P16S16	iso.:[z*17],ov.:[w04/2,a11-C/5,a*11-C/5,Fomivirsen PS/10,a*09-G/4,b*19/9,a09-G/4,y19/9,b*17/8,y09-T/4,y17/8,w02/1],high,33.52,	5343.46
618.729	3	1163	a06	0.034	8899.17	0.03	C59H74N19O31P5S5		1859.21
687.333	7	1145	w15	-0.1	355.867	0.225	C145H189N44O83P15S15	ov.:[c*15/7,w*15/7],	4818.38
744.383	6	1117	w*14	0.073	195.98	0.083	C135H176N39O78P14S14	ov.:[w14/6],	4472.34
733.403	3	1060	a*07	0.296	183.917	0.105	C69H85N24O36P6S6		2203.23
862.324	4	1056	a*11	-0.217	2017.83	0.114	C107H135N34O58P10S10	ov.:[a11/4],	3453.32
836.233	6	1036	a*16	-0.082	183.417	0.107	C155H198N46O86P15S15	iso.:[z*16],ov.:[a16/6],	5023.44
668.553	4	1018	a09-G	1.643	16.812	0.417	C83H106N24O46P8S8	iso.:[z09-C],ov.:[a*17/8,w04/2,a11-C/5,a*11-C/5,Fomivirsen PS/10,a*09-G/4,b*19/9,y19/9,b*17/8,y09-T/4,y17/8,w02/1],	2678.24
668.3	4	1002	a*09-G	0.372	14.783	0.417	C83H105N24O46P8S8	ov.:[a*17/8,w04/2,a11-C/5,a*11-C/5,Fomivirsen PS/10,b*19/9,a09-G/4,y19/9,b*17/8,y09-T/4,y17/8,w02/1],	2677.23
768.586	2	988	a05	-0.079	1074.49	0.007	C49H61N17O25P4S4	iso.:[z05],	1539.19
862.576	4	978	a11	-0.037	1744.77	0.114	C107H136N34O58P10S10	ov.:[a*11/4],	3454.33
809.867	5	966	z13	-0.153	248.073	0.138	C126H162N36O70P12S12	ov.:[z*13/5,y18/7,b*18/7],	4054.37
762.345	7	956	a*17	-0.11	631.94	0.118	C165H211N48O92P16S16	iso.:[z*17],ov.:[a17/7],	5343.46
856.324	4	956	z11	0.141	7237.72	0.124	C107H137N31O59P10S10	ov.:[z*11/4],	3429.33
835.414	3	935	a08	0.438	133.979	0.08	C78H98N27O41P7S7		2509.26
733.739	3	923	a07	0.235	153.821	0.031	C69H86N24O36P6S6		2204.24
697.882	6	903	d13	0.617	403.357	0.147	C126H164N39O72P13S13	ov.:[d*13/6,a*16-T/7,a16-T/7,y16-G/7],	4193.34
697.713	6	875	d*13	-0.62	376.033	0.147	C126H163N39O72P13S13	ov.:[d13/6,a*16-T/7,a16-T/7,y16-G/7],	4192.32
693.714	6	859	w13	-0.051	308.962	0.099	C126H165N36O73P13S13	ov.:[w*13/6,c13/6,c*13/6],	4168.33
689.658	5	834	a*11	-0.01	188.55	0.147	C107H135N34O58P10S10	ov.:[a11/5,y11/5],	3453.32
716.771	7	832	a16	-0.276	405.366	0.098	C155H199N46O86P15S15	iso.:[z16],ov.:[a*16/7],	5024.45
733.05	7	817	w16	0.009	140.063	0.145	C155H202N46O89P16S16	iso.:[d16],ov.:[w*16/7],	5138.4
648.545	4	804	w08	0.082	524.282	0.075	C78H102N24O45P8S8	ov.:[w10/5,w*10/5,d14/7,c10/5,c*10/5,x06/3,d12/6,d*12/6,c02/1,d10/5,d*10/5,a19-G/9,a*19-G/9,c08/4,z15-G/7,w06/3,c*08/4],	2598.21
878.672	5	803	a*14	0.061	4026.08	0.119	C136H173N41O75P13S13	ov.:[a14/5],	4398.39
689.859	5	798	a11	-0.187	185.217	0.147	C107H136N34O58P10S10	ov.:[y11/5,a*11/5],	3454.33
804.807	4	797	w10	-0.249	317.757	0.135	C97H127N29O56P10S10	ov.:[d*15/6,w*10/4,d15/6,c10/4,c*10/4],	3223.26
706.062	4	791	a*09	0.084	580.46	0.078	C88H110N29O47P8S8	ov.:[a09/4],	2828.28
706.314	4	790	a09	0.108	562.972	0.078	C88H111N29O47P8S8	ov.:[a*09/4],	2829.29
443.365	3	779	w04	-0.088	5398	0.006	C39H51N15O22P4S4	iso.:[d04],	1333.12
782.57	4	748	a10	0.33	500.463	0.116	C97H123N32O52P9S9	ov.:[y10/4,a*10/4],	3134.31
878.874	5	744	a14	0.498	3995.91	0.119	C136H174N41O75P13S13	ov.:[a*14/5],	4399.4
856.072	4	729	z*11	-0.216	2344.24	0.124	C107H136N31O59P10S10	ov.:[z11/4],	3428.32
732.906	7	721	w*16	-0.195	124.42	0.145	C155H201N46O89P16S16	iso.:[d*16],ov.:[w16/7],	5137.39
608.574	2	694	a04	-0.469	5234.21	0.034	C39H48N15O19P3S3	iso.:[z04],	1219.16
832.658	5	691	w13	-0.484	533.169	0.283	C126H165N36O73P13S13	ov.:[w*13/5,c13/5],	4168.32
809.666	5	681	z*13	-0.057	161.041	0.138	C126H161N36O70P12S12	ov.:[z13/5,y18/7,b*18/7],	4053.36
716.627	7	672	a*16	0.007	334.658	0.098	C155H198N46O86P15S15	iso.:[z*16],ov.:[a16/7],	5023.44
768.653	5	670	w12	-0.417	736.456	0.172	C116H152N34O67P12S12	ov.:[w*12/5,a*20-G/8],	3848.3
668.897	7	663	c15-T	1.316	14.355	0.154	C141H182N41O81P15S15	iso.:[x15-C],ov.:[d15-G/7,w17-C/8,w13-G/6,w15-T/7,w*13-G/6,c13-G/6],	4689.33
693.546	6	656	w*13	-0.077	228.502	0.099	C126H164N36O73P13S13	ov.:[w13/6,c13/6,c*13/6],	4167.32
665.537	6	653	x13-G	-0.142	60.499	0.181	C121H158N31O71P13S13		3999.27
782.318	4	652	a*10	-0.289	443.28	0.116	C97H122N32O52P9S9	ov.:[a10/4,y10/4],	3133.3
626.308	4	642	a08	0.102	1266.13	0.126	C78H98N27O41P7S7	ov.:[y08/4,a*08/4],	2509.26
804.555	4	642	w*10	0.084	257.777	0.135	C97H126N29O56P10S10	ov.:[d*15/6,d15/6,w10/4,c10/4,c*10/4],	3222.25
814.868	5	641	a13	-0.436	517.153	0.119	C126H161N39O69P12S12	ov.:[y13/5,a*13/5],	4079.38
802.056	6	638	w15	-0.022	2956.59	0.119	C145H189N44O83P15S15	ov.:[w*15/6,w20/8,w*20/8],	4818.38
753.864	5	633	a12	-0.107	446.926	0.08	C117H149N36O64P11S11	ov.:[a*12/5],high,1.07,	3774.35
825.562	2	632	w05	-0.466	2647.72	0.021	C49H64N17O28P5S5	iso.:[d05],	1653.14
668.539	6	625	w13-G	0.487	10.632	0.154	C121H160N31O72P13S13	ov.:[d15-G/7,w17-C/8,c15-T/7,w15-T/7,w*13-G/6,c13-G/6],	4017.28
753.662	5	609	a*12	-0.36	413.562	0.08	C117H148N36O64P11S11	ov.:[a12/5],	3773.35
608.071	2	595	a*04	1.284	4398.6	0.025	C39H47N15O19P3S3	iso.:[z*04],	1218.16
824.486	7	595	w18	0.173	3461.22	0.185	C175H228N50O101P18S18	iso.:[d18],ov.:[w*18/7,w*05/2],	5778.45
814.667	5	585	a*13	0.531	467.461	0.119	C126H160N39O69P12S12	ov.:[a13/5,y13/5],	4078.37
626.056	4	582	a*08	-0.14	1397.5	0.126	C78H97N27O41P7S7	ov.:[a08/4,y08/4],	2508.25
785.396	6	568	a*15	0.123	269.603	0.149	C146H186N43O81P14S14	ov.:[a15/6,y15/6],	4718.42
721.299	8	567	w18	-0.053	196.985	0.102	C175H228N50O101P18S18	iso.:[d18],ov.:[c18/8,c*18/8,x09/4,w*18/8],	5778.45
928.094	2	564	a*06	0.56	3843.56	0.175	C59H73N19O31P5S5	ov.:[a06/2],	1858.2
941.752	3	560	a*09	0.242	2130.43	0.16	C88H110N29O47P8S8	ov.:[a09/3],	2828.28
801.888	6	545	w*15	-0.097	1599.8	0.119	C145H188N44O83P15S15	ov.:[w15/6,w20/8,w*20/8],	4817.37
942.088	3	542	a09	0.415	1767.69	0.16	C88H111N29O47P8S8	ov.:[a*09/3],high,1.08,	2829.29
665.165	8	534	c17-C	0.528	59.368	0.586	C161H208N45O93P17S17	iso.:[x17-C],ov.:[c19-C/9,w19-T/9],high,2.9,	5329.37
825.058	2	518	w*05	-0.335	2953.51	0.185	C49H63N17O28P5S5	iso.:[d*05],ov.:[w18/7,w*18/7],	1652.13
921.097	2	514	z06	-0.688	3331.72	0.015	C58H73N20O30P5S5		1844.21
832.456	5	492	w*13	-0.095	370.551	0.283	C126H164N36O73P13S13	ov.:[w13/5,c13/5],	4167.32
724.801	4	447	w09	-0.604	134.666	0.177	C87H114N27O50P9S9	ov.:[w*09/4],	2903.23
687.189	7	443	w*15	-0.037	155.005	0.225	C145H188N44O83P15S15	ov.:[c*15/7,w15/7],	4817.37
750.183	8	429	a19	-0.233	365.217	0.107	C185H237N55O103P18S18	iso.:[z19],ov.:[a*19/8,z10-C/4,a*10-T/4,b*19/8,y19/8],	6009.52
824.342	7	415	w*18	0.018	2522.1	0.185	C175H227N50O101P18S18	iso.:[d*18],ov.:[w18/7,w*05/2],	5777.44
785.563	6	412	a15	-0.368	202.097	0.149	C146H187N43O81P14S14	ov.:[a*15/6,y15/6],	4719.42
928.597	2	410	a06	-0.452	3053.94	0.175	C59H74N19O31P5S5	ov.:[a*06/2],	1859.21
669.705	6	404	c13-G	0.465	12.361	0.154	C121H157N34O70P13S13	iso.:[x13-T],ov.:[d15-G/7,w17-C/8,c15-T/7,w13-G/6,w15-T/7,w*13-G/6],high,1.1,	4024.27
665.04	9	401	c19-C	-0.171	48.573	0.586	C181H233N52O104P19S19	iso.:[x19-C],ov.:[w19-T/9,c17-C/8],high,1.59,	5994.42
788.311	8	400	a20	-0.238	271.287	0.117	C194H249N58O108P19S19	iso.:[z20],ov.:[a*20/8],	6314.55
721.173	8	396	w*18	0.093	137.859	0.102	C175H227N50O101P18S18	iso.:[d*18],ov.:[c18/8,c*18/8,x09/4,w18/8],	5777.44
651.714	3	382	w06	0.74	182.465	0.075	C58H76N20O33P6S6	ov.:[w10/5,w*10/5,d14/7,c10/5,c*10/5,x06/3,d12/6,d*12/6,w08/4,c02/1,d10/5,d*10/5,a19-G/9,a*19-G/9,c08/4,z15-G/7,c*08/4],high,1.16,	1958.16
665.375	9	378	w19-T	0.479	35.527	0.586	C180H234N53O104P19S19	iso.:[d19-T],ov.:[c19-C/9,c17-C/8],high,1.74,	5997.44
768.452	5	365	w*12	0.209	474.777	0.172	C116H151N34O67P12S12	ov.:[w12/5,a*20-G/8],	3847.3
1043.76	3	362	a10	0.191	3150.51	0.109	C97H123N32O52P9S9	ov.:[a*10/3],	3134.31
776.318	4	362	z10	-0.188	962.669	0.048	C97H124N29O53P9S9		3109.3
1043.43	3	359	a*10	0.105	2531.78	0.109	C97H122N32O52P9S9	ov.:[a10/3],	3133.3
783.064	6	356	z15	0.494	242.147	0.266	C145H186N44O80P14S14	ov.:[z*15/6],high,1.19,	4704.43
942.582	4	351	a12	0.256	1045.58	0.146	C117H149N36O64P11S11	ov.:[a*12/4],high,1.12,	3774.36
579.639	5	350	w09	0.184	2815.5	0.022	C87H114N27O50P9S9	ov.:[d07/4],	2903.23
776.655	5	335	d12	-0.116	952.929	0.128	C117H152N36O67P12S12	ov.:[c17/7,d*12/5],	3888.31
771.724	3	328	d07	0.024	532.239	0.062	C69H89N24O39P7S7	ov.:[a20-T/8,a*20-T/8],	2318.19
707.649	5	323	w11	0.176	134.39	0.107	C107H140N31O62P11S11	ov.:[w*11/5,c11/5,c*11/5],	3543.28
750.057	8	321	a*19	-0.165	262.902	0.107	C185H236N55O103P18S18	iso.:[z*19],ov.:[z10-C/4,a19/8,a*10-T/4,b*19/8,y19/8],	6008.52
641.293	8	318	w16	0.426	444.419	0.088	C155H202N46O89P16S16	iso.:[d16],ov.:[w*14/7,x12/6,w14/7,c18/9,c*18/9,x10/5,w12/6,w*12/6,w18/9,w*18/9,w*16/8,c14/7],	5138.4
898.132	1	313	a03	0.188	1851.49	0.023	C29H35N13O13P2S2	iso.:[z03],	899.14
643.443	5	308	w*10	0.217	183.835	0.075	C97H126N29O56P10S10	ov.:[w10/5,d14/7,c10/5,c*10/5,x06/3,d12/6,d*12/6,w08/4,c02/1,d10/5,d*10/5,a19-G/9,a*19-G/9,c08/4,z15-G/7,w06/3,c*08/4],	3222.25
724.549	4	307	w*09	-0.257	91.433	0.177	C87H113N27O50P9S9	ov.:[w09/4],	2902.22
865.062	3	304	w08	-0.278	2044.25	0.109	C78H102N24O45P8S8	ov.:[a17-G/6,c08/3,w*08/3,a*17-T/6,a17-T/6],	2598.21
488.534	4	301	w06	0.562	2054.48	0.025	C58H76N20O33P6S6		1958.16
782.896	6	301	z*15	-0.154	203.113	0.266	C145H185N44O80P14S14	ov.:[z15/6],high,1.12,	4703.42
448.059	2	299	a*03	0.774	1762.79	0.025	C29H34N13O13P2S2	iso.:[z*03],	898.132
928.752	3	299	z09	-0.108	2491.67	0.009	C87H111N27O47P8S8		2789.28
942.33	4	297	a*12	0.308	1002.35	0.146	C117H148N36O64P11S11	ov.:[a12/4],high,1.13,	3773.35
589.539	6	297	w11	0.03	1888.5	0.142	C107H140N31O62P11S11	ov.:[w*11/6,c*11/6,x13/7],	3543.28
673.626	7	297	y15	-0.07	36.294	0.026	C145H188N44O81P14S14		4722.44
689.475	7	296	d15	0.035	65.715	0.123	C146H190N43O84P15S15	ov.:[d*15/7,x13/6],	4833.38
505.54	2	293	w03	0.426	1992.17	0.033	C29H38N13O16P3S3	iso.:[d03],	1013.09
640.376	6	280	w12	-0.247	571.316	0.088	C116H152N34O67P12S12	ov.:[w*14/7,x12/6,w14/7,c18/9,c*18/9,x10/5,w*12/6,w18/9,w*18/9,w16/8,w*16/8,c14/7],	3848.3
505.036	2	276	w*03	0.643	1960.75	0.024	C29H37N13O16P3S3	iso.:[d*03],	1012.09
837.457	5	269	d*13	-0.788	113.488	0.087	C126H163N39O72P13S13	ov.:[d13/5],	4192.32
788.185	8	267	a*20	-0.117	181.925	0.117	C194H248N58O108P19S19	iso.:[z*20],ov.:[a20/8],	6313.54
648.443	5	257	d*10	-0.572	167.522	0.075	C97H125N32O55P10S10	ov.:[w10/5,w*10/5,d14/7,c10/5,c*10/5,x06/3,d12/6,d*12/6,w08/4,c02/1,d10/5,a19-G/9,a*19-G/9,c08/4,z15-G/7,w06/3,c*08/4],	3247.25
641.167	8	257	w*16	0.087	350.094	0.088	C155H201N46O89P16S16	iso.:[d*16],ov.:[w*14/7,x12/6,w14/7,c18/9,c*18/9,x10/5,w12/6,w*12/6,w18/9,w*18/9,w16/8,c14/7],	5137.4
776.453	5	252	d*12	-0.49	705.155	0.128	C117H151N36O67P12S12	ov.:[c17/7,d12/5],	3887.3
1100.61	2	248	a*07	0.07	1743.66	0.124	C69H85N24O36P6S6	ov.:[a07/2],	2203.23
864.727	3	248	w*08	-0.196	755.267	0.109	C78H101N24O45P8S8	ov.:[a17-G/6,w08/3,c08/3,a*17-T/6,a17-T/6],high,1.12,	2597.2
889.571	6	247	a*17	0.509	1469.22	0.155	C165H211N48O92P16S16	iso.:[z*17],ov.:[a17/6,a09-G/3,b*17/6,y17/6],	5343.47
707.447	5	246	w*11	-0.245	110.971	0.107	C107H139N31O62P11S11	ov.:[w11/5,c11/5,c*11/5],	3542.27
670.909	7	246	z*15	-1.129	13.739	0.127	C145H185N44O80P14S14	ov.:[z15/7],high,1.06,	4703.41
837.66	5	245	d13	0.384	116.922	0.087	C126H164N39O72P13S13	ov.:[d*13/5],	4193.33
836.886	6	244	w16-C	0.099	81.325	0.224	C151H197N43O88P16S16	iso.:[d16-C],ov.:[d08-C/3],high,1.07,	5027.36
804.556	6	243	d15	-0.301	97.57	0.135	C146H190N43O84P15S15	ov.:[d*15/6,w*10/4,w10/4,c10/4,c*10/4],high,1.73,	4833.38
889.738	6	238	a17	-0.343	1375.48	0.155	C165H212N48O92P16S16	iso.:[z17],ov.:[a*17/6,a09-G/3,b*17/6,y17/6],	5344.47
648.646	5	233	d10	0.353	151.911	0.075	C97H126N32O55P10S10	ov.:[w10/5,w*10/5,d14/7,c10/5,c*10/5,x06/3,d12/6,d*12/6,w08/4,c02/1,d*10/5,a19-G/9,a*19-G/9,c08/4,z15-G/7,w06/3,c*08/4],high,1.18,	3248.26
786.065	6	231	y15	-0.218	126.231	0.149	C145H188N44O81P14S14	ov.:[a15/6,a*15/6],high,1.6,	4722.44
638.043	7	223	w14	-0.09	1577.94	0.088	C135H177N39O78P14S14	ov.:[w*14/7,x12/6,c18/9,c*18/9,x10/5,w12/6,w*12/6,w18/9,w*18/9,w16/8,w*16/8,c14/7],	4473.35
857.496	7	222	a19	0.143	182.773	0.091	C185H237N55O103P18S18	iso.:[z19],ov.:[a*19/7],	6009.53
834.563	4	217	a*11-C	-0.311	67.166	0.803	C103H130N31O57P10S10	ov.:[Fomivirsen PS-e/8,Fomivirsen PS/8],high,1.48,	3342.28
810.807	4	217	d*10	0.333	112.79	0.127	C97H125N32O55P10S10	ov.:[a*16-G/6,d10/4,a16-G/6],	3247.26
1101.11	2	216	a07	0.036	1452.57	0.124	C69H86N24O36P6S6	ov.:[a*07/2],	2204.24
689.332	7	215	d*15	0.695	46.991	0.123	C146H189N43O84P15S15	ov.:[d15/7,x13/6],	4832.37
802.555	8	213	w20	-0.24	396.785	0.119	C194H252N58O111P20S20	iso.:[d20],ov.:[w15/6,w*15/6,w*20/8],	6428.5
671.039	7	211	c15-C	-0.466	12.494	0.132	C142H183N40O82P15S15	ov.:[w15-C/7],	4704.32
857.352	7	210	a*19	-0.154	197.024	0.091	C185H236N55O103P18S18	iso.:[z*19],ov.:[a19/7],	6008.52
808.622	7	209	w18-C	0.217	111.741	0.095	C171H223N47O100P18S18	iso.:[d18-C],	5667.41
804.388	6	208	d*15	-0.417	84.093	0.135	C146H189N43O84P15S15	ov.:[w*10/4,d15/6,w10/4,c10/4,c*10/4],	4832.37
734.551	4	206	d*09	-0.082	42.498	0.192	C88H113N29O50P9S9	ov.:[a19-T/8,a*19-T/8,y19-G/8,d09/4,a*19-C/8,y19-T/8],	2942.23
870.872	5	203	z14	0.007	1481.65	0.096	C135H174N39O75P13S13	ov.:[z*14/5],	4359.4
741.549	6	202	x14	0.086	32.766	0.209	C135H175N39O77P14S14		4455.34
734.802	4	198	d09	-0.158	56.726	0.192	C88H114N29O50P9S9	ov.:[a19-T/8,a*19-T/8,y19-G/8,d*09/4,a*19-C/8,y19-T/8],	2943.24
619.733	3	194	y06	0.103	1780.23	0.104	C58H75N20O31P5S5		1862.22
855.393	6	188	w16	-0.103	580.366	0.234	C155H202N46O89P16S16	iso.:[d16],ov.:[w*16/6],	5138.4
671.054	7	188	z15	0.994	11.286	0.127	C145H186N44O80P14S14	ov.:[z*15/7],high,1.28,	4704.43
656.042	2	187	c*04	-0.471	102.805	0.058	C39H48N15O21P4S4		1314.1
589.371	6	187	w*11	-0.272	1192.77	0.142	C107H139N31O62P11S11	ov.:[w11/6,c*11/6,x13/7],	3542.27
678.89	6	185	a13	0.471	45.562	0.15	C126H161N39O69P12S12	ov.:[a*13/6,y13/6],	4079.38
578.541	4	185	d07	-0.059	1433.89	0.022	C69H89N24O39P7S7	ov.:[w09/5],high,1.1,	2318.19
897.124	1	181	a*03	-0.154	855.556	0.121	C29H34N13O13P2S2	iso.:[z*03],	898.131
720.403	3	181	z07	-0.426	65.281	0.079	C68H86N22O36P6S6		2164.23
745.863	5	176	z12	0.027	79.46	0.135	C116H149N34O64P11S11	ov.:[z*12/5],	3734.35
870.67	5	174	z*14	0.147	1253.95	0.096	C135H173N39O75P13S13	ov.:[z14/5],	4358.39
684.76	7	169	x15	-0.046	68.761	0.048	C145H187N44O82P15S15		4800.37
448.563	2	167	a03	0.298	1034.32	0.024	C29H35N13O13P2S2	iso.:[z03],	899.14
1012.09	1	167	w03	-0.035	1200.91	0.026	C29H38N13O16P3S3	iso.:[d03],	1013.09
640.209	6	162	w*12	0.262	330.016	0.088	C116H151N34O67P12S12	ov.:[w*14/7,x12/6,w14/7,c18/9,c*18/9,x10/5,w12/6,w18/9,w*18/9,w16/8,w*16/8,c14/7],	3847.3
671.469	7	160	w15-C	-0.526	10.72	0.132	C141H184N41O82P15S15	iso.:[d15-T],ov.:[c15-C/7],	4707.33
678.722	6	158	a*13	0.529	38.093	0.15	C126H160N39O69P12S12	ov.:[a13/6,y13/6],	4078.37
855.225	6	158	w*16	-0.045	518.978	0.234	C155H201N46O89P16S16	iso.:[d*16],ov.:[w16/6],	5137.39
594.468	7	157	w13	0.104	1155.69	0.094	C126H165N36O73P13S13	ov.:[w*13/7,d11/6,c13/7,c*13/7],	4168.33
873.062	3	155	d*08	-0.131	1555.25	0.057	C78H100N27O44P8S8		2622.21
978.075	2	155	w06	0.472	1133.46	0.084	C58H76N20O33P6S6		1958.16
873.398	3	153	d08	0.249	1260.8	0.279	C78H101N27O44P8S8	ov.:[a17-C/6,y17-T/6],	2623.22
637.899	7	150	w*14	0.463	1282.26	0.088	C135H176N39O78P14S14	ov.:[x12/6,w14/7,c18/9,c*18/9,x10/5,w12/6,w*12/6,w18/9,w*18/9,w16/8,w*16/8,c14/7],	4472.34
654.797	4	149	d08	0.009	97.95	0.396	C78H101N27O44P8S8	ov.:[a19-C/9,a*19-C/9,d*08/4,c04/2,a15-C/7,a*15-C/7,d06/3,y15-C/7,d*06/3,y13-T/6,y19-C/9,a13-T/6,y13-C/6,z09-G/4,a11-G/5,a*11-G/5,y11-G/5,a13-C/6,a*13-C/6],	2623.22
745.661	5	148	z*12	-0.174	59.725	0.135	C116H148N34O64P11S11	ov.:[z12/5],	3733.34
656.546	2	146	c04	0.321	60.945	0.396	C39H49N15O21P4S4	iso.:[x04],ov.:[a19-C/9,a*19-C/9,d08/4,d*08/4,a15-C/7,a*15-C/7,d06/3,y15-C/7,d*06/3,y13-T/6,y19-C/9,a13-T/6,y13-C/6,z09-G/4,a11-G/5,a*11-G/5,y11-G/5,a13-C/6,a*13-C/6],	1315.11
884.813	4	143	w11	-0.049	925.686	0.136	C107H140N31O62P11S11	ov.:[w*11/4,c*11/4],	3543.28
811.058	4	140	d10	-0.528	72.409	0.127	C97H126N32O55P10S10	ov.:[a*16-G/6,d*10/4,a16-G/6],	3248.26
553.101	1	137	a02	-1.722	1028.1	0.033	C19H23N8O8P1S1	iso.:[z02],	554.109
966.737	3	136	w09	0.195	789.726	0.264	C87H114N27O50P9S9	ov.:[w*09/3],	2903.23
740.91	7	135	a17-G	-0.158	23.303	3.902	C160H207N43O91P16S16	iso.:[z17-G],ov.:[a*17-G/7],high,5.35,	5193.42
624.733	3	134	b06	0.622	510.877	0.05	C59H76N19O32P5S5		1877.22
712.448	5	133	d*11	-0.832	81.24	0.08	C107H138N34O61P11S11	ov.:[w20/9,w*20/9],	3567.28
725.39	6	133	z*14	-0.347	38.967	0.355	C135H173N39O75P13S13	ov.:[z14/6],high,1.3,	4358.39
732.711	6	130	d14-C	-0.225	27.414	0.099	C132H172N38O77P14S14		4402.31
362.033	1	125	w01	-0.539	746.341	0.035	C10H14N5O6P1S1	iso.:[d01],	363.04
712.65	5	123	d11	0.422	76.123	0.101	C107H139N34O61P11S11	ov.:[a14-C/6,a*14-C/6],high,1.14,	3568.29
764.428	8	123	w19	-0.016	104.688	0.157	C185H240N55O106P19S19	iso.:[d19],ov.:[w*19/8,x12/5,a*15-T/6,c07/3,a15-T/6,a*15-C/6,a15-C/6],	6123.48
742.722	9	122	Fomivirsen PS	0.122	21.446	0.274	C204H263N63O113P20S21	ov.:[Fomivirsen PS-e/9],	6693.57
884.561	4	121	w*11	0.213	786.024	0.136	C107H139N31O62P11S11	ov.:[w11/4,c*11/4],	3542.27
672.205	6	120	x13-C	0.447	10.278	0.155	C122H158N33O71P13S13		4039.27
751.051	6	119	d*14	-0.22	91.599	0.181	C136H176N41O78P14S14	ov.:[d14/6,x07/3],	4512.35
725.559	6	118	z14	0.149	33.971	0.355	C135H174N39O75P13S13	ov.:[z*14/6],	4359.4
966.401	3	115	w*09	0.224	669.587	0.264	C87H113N27O50P9S9	ov.:[w09/3],	2902.23
750.807	4	114	a*10-T	0.237	86.76	0.107	C92H116N30O50P9S9	ov.:[a*19/8,z10-C/4,a19/8,b*19/8,y19/8],	3007.26
673.053	7	114	a*15	0.375	12.892	0.22	C146H186N43O81P14S14		4718.42
656.377	3	114	d*06	-0.661	51.213	0.396	C59H76N19O34P6S6	ov.:[a19-C/9,a*19-C/9,d08/4,d*08/4,c04/2,a15-C/7,a*15-C/7,d06/3,y15-C/7,y13-T/6,y19-C/9,a13-T/6,y13-C/6,z09-G/4,a11-G/5,a*11-G/5,y11-G/5,a13-C/6,a*13-C/6],	1972.15
754.809	4	113	a10-C	0.451	115.491	0.094	C93H118N29O51P9S9	ov.:[a*10-C/4],	3023.27
742.61	9	112	Fomivirsen PS-e	0.171	20.375	0.274	C204H263N63O113P20S21	ov.:[Fomivirsen PS/9],	6691.55
740.767	7	112	a*17-G	0.51	19.298	3.902	C160H206N43O91P16S16	ov.:[a17-G/7],high,6.35,	5192.42
751.219	6	110	d14	-0.184	83.71	0.181	C136H177N41O78P14S14	ov.:[d*14/6,x07/3],	4513.36
707.054	8	109	a18	-0.182	55.056	0.405	C175H225N50O98P17S17	iso.:[z18],ov.:[a*18/8,y14-T/6],	5664.49
647.044	6	108	d12	-0.786	68.967	0.075	C117H152N36O67P12S12	ov.:[w10/5,w*10/5,d14/7,c10/5,c*10/5,x06/3,d*12/6,w08/4,c02/1,d10/5,d*10/5,a19-G/9,a*19-G/9,c08/4,z15-G/7,w06/3,c*08/4],	3888.31
654.545	4	107	d*08	0.909	62.838	0.396	C78H100N27O44P8S8	ov.:[a19-C/9,a*19-C/9,d08/4,c04/2,a15-C/7,a*15-C/7,d06/3,y15-C/7,d*06/3,y13-T/6,y19-C/9,a13-T/6,y13-C/6,z09-G/4,a11-G/5,a*11-G/5,y11-G/5,a13-C/6,a*13-C/6],	2622.21
719.048	8	104	c18	0.194	37.168	0.102	C175H226N50O100P18S18	iso.:[x18],ov.:[c*18/8,x09/4,w18/8,w*18/8],	5760.44
706.928	8	101	a*18	-0.263	61.049	0.405	C175H224N50O98P17S17	iso.:[z*18],ov.:[a18/8,y14-T/6],high,1.18,	5663.49
980.072	3	101	d09	-0.044	643.685	0.07	C88H114N29O50P9S9		2943.24
594.324	7	101	w*13	0.301	742.593	0.094	C126H164N36O73P13S13	ov.:[w13/7,d11/6,c13/7,c*13/7],	4167.32
717.187	7	100	w16-C	0.353	45.104	0.126	C151H197N43O88P16S16	iso.:[d16-C],	5027.36
833.885	6	99	c16-C	0.461	47.305	0.362	C151H195N43O87P16S16	iso.:[x16-C],ov.:[w16-T/6],high,1.25,	5009.35
694.712	6	98	c*13	0.001	37.547	0.099	C126H161N39O71P13S13	ov.:[w13/6,w*13/6,c13/6],high,1.05,	4174.31
979.736	3	98	d*09	-0.225	594.286	0.186	C88H113N29O50P9S9		2942.23
762.905	7	97	w17-C	-0.044	69.08	0.075	C161H210N45O94P17S17	iso.:[d17-C],	5347.38
675.769	7	96	b15	-0.166	16.089	0.151	C146H189N43O82P14S14	ov.:[b*15/7],	4737.43
836.383	3	96	d08-C	-0.385	16.24	0.224	C74H96N24O43P8S8	ov.:[w16-C/6],high,1.46,	2512.17
764.302	8	96	w*19	0.366	81.829	0.157	C185H239N55O106P19S19	iso.:[d*19],ov.:[w19/8,x12/5,a*15-T/6,c07/3,a15-T/6,a*15-C/6,a15-C/6],	6122.47
754.557	4	94	a*10-C	-0.016	82.163	0.094	C93H117N29O51P9S9	ov.:[a10-C/4],	3022.26
1138.09	2	94	w07	0.339	724.138	0.148	C68H89N22O39P7S7	ov.:[w*07/2],	2278.19
571.113	1	91	y02	0.747	678.788	0.033	C19H25N8O9P1S1	iso.:[b02],	572.121
835.688	8	90	Fomivirsen PS	-0.227	14.734	0.803	C204H263N63O113P20S21	ov.:[Fomivirsen PS-e/8,a*11-C/4],high,2.95,	6693.56
798.4	3	90	a08-C	0.631	527.947	0.187	C74H93N24O40P7S7		2398.22
644.842	5	89	c*10	0.095	45.023	0.075	C97H123N32O54P10S10	ov.:[w10/5,w*10/5,d14/7,c10/5,x06/3,d12/6,d*12/6,w08/4,c02/1,d10/5,d*10/5,a19-G/9,a*19-G/9,c08/4,z15-G/7,w06/3,c*08/4],high,2.62,	3229.24
834.057	5	89	c13	-0.048	41.241	0.283	C126H162N39O71P13S13	ov.:[w13/5,w*13/5],high,2.93,	4175.32
617.579	2	89	y04	-0.777	617.793	0.034	C39H50N15O20P3S3	iso.:[b04],	1237.17
696.313	4	89	z09	0.474	34.736	0.264	C87H111N27O47P8S8	ov.:[z*09/4],	2789.28
673.612	7	88	d15-C	0.361	10.754	0.1	C142H185N40O83P15S15		4722.34
831.065	4	87	a11-T	0.495	60.169	0.223	C102H130N32O56P10S10		3328.29
1253.12	2	86	a*08	-0.151	626.428	0.102	C78H97N27O41P7S7		2508.25
649.045	1	85	c02	-0.865	55.418	0.075	C19H24N8O10P2S2	iso.:[x02],ov.:[w10/5,w*10/5,d14/7,c10/5,c*10/5,x06/3,d12/6,d*12/6,w08/4,d10/5,d*10/5,a19-G/9,a*19-G/9,c08/4,z15-G/7,w06/3,c*08/4],	650.053
646.877	6	84	d*12	0.36	53.902	0.075	C117H151N36O67P12S12	ov.:[w10/5,w*10/5,d14/7,c10/5,c*10/5,x06/3,d12/6,w08/4,c02/1,d10/5,d*10/5,a19-G/9,a*19-G/9,c08/4,z15-G/7,w06/3,c*08/4],	3887.3
802.429	8	84	w*20	-0.105	221.662	0.119	C194H251N58O111P20S20	iso.:[d*20],ov.:[w15/6,w*15/6,w20/8],	6427.49
750.547	8	83	w19-C	0.226	64.57	0.121	C181H235N52O105P19S19	iso.:[d19-C],	6012.44
810.449	5	82	w13-C	-0.132	31.095	0.253	C122H160N33O72P13S13	ov.:[c13-C/5,d13-T/5],high,1.42,	4057.28
739.407	3	81	b*07	0.046	18.64	0.127	C69H87N24O37P6S6		2221.24
344.022	1	81	c01	-0.148	527.706	0.027	C10H12N5O5P1S1	iso.:[x01],	345.03
457.568	2	81	y03	0.756	572.622	0.031	C29H37N13O14P2S2	iso.:[b03],	917.151
709.305	8	81	y18	-0.617	51.579	0.139	C175H227N50O99P17S17	iso.:[b18],ov.:[b*18/8,y14-C/6,a14-T/6,a*14-T/6],	5682.5
932.58	4	81	z12	-0.096	342.884	0.006	C116H149N34O64P11S11		3734.35
742.843	5	79	c12-G	0.332	13.861	0.195	C112H145N31O65P12S12	iso.:[x12-C],	3719.25
1035.43	3	78	z10	-0.578	597.678	0.082	C97H124N29O53P9S9		3109.3
675.625	7	77	b*15	0.081	12.626	0.151	C146H188N43O82P14S14	ov.:[b15/7],	4736.43
932.327	4	77	z*12	-1.118	306.179	0.085	C116H148N34O64P11S11		3733.34
1218.15	1	76	a04	-0.431	555.24	0.029	C39H48N15O19P3S3	iso.:[z04],	1219.16
731.302	8	76	a19-G	-0.458	20.689	0.049	C180H232N50O102P18S18	iso.:[z19-G],ov.:[a*19-G/8],	5858.47
1137.58	2	76	w*07	0.293	583.59	0.148	C68H88N22O39P7S7	ov.:[w07/2],	2277.18
640.93	9	76	w*18	-0.516	115.517	0.088	C175H227N50O101P18S18	iso.:[d*18],ov.:[w*14/7,x12/6,w14/7,c18/9,c*18/9,x10/5,w12/6,w*12/6,w18/9,w16/8,w*16/8,c14/7],	5777.44
834.386	6	76	w16-T	0.209	31.649	0.362	C150H196N44O87P16S16	iso.:[d16-T],ov.:[c16-C/6],	5012.36
733.554	8	76	y19-G	0.096	12.469	0.192	C180H234N50O103P18S18	ov.:[a19-T/8,a*19-T/8,d09/4,d*09/4,a*19-C/8,y19-T/8],high,2.42,	5876.49
700.815	4	75	y09	-0.066	52.889	0.119	C87H113N27O48P8S8	ov.:[y05-G/2],high,1.16,	2807.29
747.083	1	74	a03-G	-0.136	48.176	0.04	C24H30N8O12P2S2	iso.:[z03-G],	748.09
683.389	3	74	a07-G	0.169	28.279	0.07	C64H81N19O35P6S6	iso.:[z07-C],	2053.19
688.46	5	74	y11	-0.648	17.107	0.147	C107H139N31O60P10S10	ov.:[a11/5,a*11/5],high,1.64,	3447.33
677.723	6	74	y13	0.204	15.402	0.15	C126H164N36O71P12S12	ov.:[a13/6,a*13/6],high,1.22,	4072.38
690.712	6	73	x13	-0.107	22.785	0.123	C126H163N36O72P13S13	ov.:[d15/7,d*15/7],	4150.32
662.65	5	73	z11-C	0.481	36.11	0.143	C103H132N28O58P10S10		3318.28
645.711	3	72	x06	1.009	47.583	0.075	C58H74N20O32P6S6	ov.:[w10/5,w*10/5,d14/7,c10/5,c*10/5,d12/6,d*12/6,w08/4,c02/1,d10/5,d*10/5,a19-G/9,a*19-G/9,c08/4,z15-G/7,w06/3,c*08/4],high,1.2,	1940.15
735.061	6	71	b*14	0.925	19.877	0.09	C136H175N41O76P13S13	ov.:[b14/6],	4416.41
686.759	7	71	c*15	0.506	25.248	0.225	C146H187N43O83P15S15	ov.:[w*15/7,w15/7],high,6.33,	4814.36
656.713	3	71	d06	-0.505	27.631	0.396	C59H77N19O34P6S6	ov.:[a19-C/9,a*19-C/9,d08/4,d*08/4,c04/2,a15-C/7,a*15-C/7,y15-C/7,d*06/3,y13-T/6,y19-C/9,a13-T/6,y13-C/6,z09-G/4,a11-G/5,a*11-G/5,y11-G/5,a13-C/6,a*13-C/6],	1973.16
890.812	4	70	d*11	-0.316	289.438	0.107	C107H138N34O61P11S11	ov.:[d11/4],	3567.28
1253.62	2	69	a08	-0.436	500.401	0.04	C78H98N27O41P7S7		2509.26
718.922	8	69	c*18	0.088	24.241	0.102	C175H225N50O100P18S18	ov.:[c18/8,x09/4,w18/8,w*18/8],	5759.43
730.478	7	69	c16	0.521	18.801	0.246	C155H200N46O88P16S16	iso.:[x16],ov.:[c*16/7],high,1.22,	5120.39
1035.09	3	69	z*10	-0.991	530.344	0.086	C97H123N29O53P9S9		3108.29
552.095	1	68	a*02	0.617	351.93	0.185	C19H22N8O8P1S1	iso.:[z*02],	553.102
835.917	7	67	a19-G	-0.597	11.284	0.161	C180H232N50O102P18S18	iso.:[z19-G],ov.:[a*19-G/7],	5858.47
734.428	8	67	a19-T	-0.357	11.613	0.192	C180H231N53O101P18S18	iso.:[z19-T],ov.:[a*19-T/8,y19-G/8,d09/4,d*09/4,a*19-C/8,y19-T/8],high,2.93,	5883.48
786.049	6	66	d15-C	0.063	36.066	0.267	C142H185N40O83P15S15	ov.:[c20-C/8,w20-T/8],high,1.13,	4722.34
641.043	9	66	w18	0.401	99.936	0.088	C175H228N50O101P18S18	iso.:[d18],ov.:[w*14/7,x12/6,w14/7,c18/9,c*18/9,x10/5,w12/6,w*12/6,w*18/9,w16/8,w*16/8,c14/7],	5778.45
800.305	4	63	x10	0.392	427.962	1.735	C97H125N29O55P10S10	ov.:[x15/6],high,1.18,	3205.25
739.743	3	62	b07	0.174	14.041	0.197	C69H88N24O37P6S6		2222.25
891.064	4	62	d11	-0.114	261.661	0.107	C107H139N34O61P11S11	ov.:[d*11/4],	3568.29
709.18	8	61	b*18	-0.161	38.13	0.139	C175H226N50O99P17S17	ov.:[y18/8,y14-C/6,a14-T/6,a*14-T/6],	5681.5
637.375	6	61	x12	0.2	492.758	0.088	C116H150N34O66P12S12	ov.:[w*14/7,w14/7,c18/9,c*18/9,x10/5,w12/6,w*12/6,w18/9,w*18/9,w16/8,w*16/8,c14/7],high,1.58,	3830.29
1081.11	2	61	z07	0.232	489.29	0.038	C68H86N22O36P6S6		2164.23
792.457	5	60	a*13-C	-1.009	236.683	0.149	C122H155N36O68P12S12	ov.:[a13-T/5,a*13-T/5,y18-G/7,y13-C/5,a18-T/7,a*18-T/7,a13-C/5,y18-T/7,a18-C/7,a*18-C/7],high,1.14,	3967.32
496.534	2	60	c03	-1.069	468.477	0.055	C29H36N13O15P3S3	iso.:[x03],	995.082
810.779	7	60	y18	0.259	31.191	0.138	C175H227N50O99P17S17	iso.:[b18],ov.:[z13/5,z*13/5,b*18/7],high,1.91,	5682.51
613.73	3	60	z06	1.875	429.555	0.011	C58H73N20O30P5S5		1844.21
726.044	6	59	w14-C	-0.167	17.801	0.201	C131H172N36O77P14S14	iso.:[d14-G],ov.:[c14-T/6],high,1.21,	4362.31
719.345	7	59	y16	1.382	21.481	0.12	C155H201N46O87P15S15	iso.:[b16],ov.:[b*16/7],high,1.06,	5042.47
708.846	5	58	c*11	0.027	33	0.107	C107H136N34O60P11S11	ov.:[w11/5,w*11/5,c11/5],	3549.27
788.675	8	58	w20-C	0.074	45.936	0.064	C190H247N55O110P20S20	iso.:[d20-C],	6317.46
777.591	2	58	y05	-0.425	100.972	0.127	C49H63N17O26P4S4	iso.:[b05],	1557.2
810.635	7	57	b*18	-0.716	26.974	0.138	C175H226N50O99P17S17	ov.:[z13/5,z*13/5,y18/7],high,3.1,	5681.49
662.596	9	57	w19-G	-0.177	28.174	0.21	C180H235N50O105P19S19	iso.:[d19-G],ov.:[w17-G/8,w*17-G/8,c17-T/8,c19-T/9,x15-G/7],high,1.09,	5972.43
738.554	8	57	y19-C	0.276	14.448	0.234	C181H234N52O103P18S18		5916.49
719.2	7	56	b*16	-0.624	20.218	0.12	C155H200N46O87P15S15	ov.:[y16/7],	5041.45
930.103	2	56	y06	-0.136	330.435	0.118	C58H75N20O31P5S5		1862.22
1025.59	2	55	a07-G	0.225	380.687	0.056	C64H81N19O35P6S6	iso.:[z07-C],	2053.19
625.854	5	55	a10	-0.515	289.474	0.852	C97H123N32O52P9S9	ov.:[y10/5,a*10/5],high,2.92,	3134.31
677.378	9	55	c19	-0.144	11.411	0.132	C185H238N55O105P19S19	iso.:[x19],ov.:[c*19/9],	6105.47
663.373	9	55	c19-T	0.159	23.318	0.21	C180H232N53O103P19S19	iso.:[x19-T],ov.:[w17-G/8,w*17-G/8,w19-G/9,c17-T/8,x15-G/7],high,1.66,	5979.43
985.07	2	55	d*06	-0.458	391.381	0.094	C59H76N19O34P6S6		1972.15
696.061	4	55	z*09	0.804	21.434	0.264	C87H110N27O47P8S8	ov.:[z09/4],	2788.27
752.309	8	54	b*19	0.374	35.356	0.107	C185H238N55O104P18S18	ov.:[a*19/8,z10-C/4,a19/8,a*10-T/4,y19/8],	6026.53
587.641	5	54	d09	0.625	372.191	0.175	C88H114N29O50P9S9	ov.:[d*09/5],	2943.24
690.441	5	54	d11-C	-0.102	15.675	0.115	C103H134N31O60P11S11		3457.24
643.758	7	54	d14	-0.538	30.514	0.075	C136H177N41O78P14S14	ov.:[w10/5,w*10/5,c10/5,c*10/5,x06/3,d12/6,d*12/6,w08/4,c02/1,d10/5,d*10/5,a19-G/9,a*19-G/9,c08/4,z15-G/7,w06/3,c*08/4],high,1.1,	4513.35
624.559	4	54	y08	-0.041	193.903	0.126	C78H101N24O43P7S7	ov.:[a08/4,a*08/4],high,1.63,	2502.27
827.216	6	53	c16-G	-0.045	19.082	0.21	C150H195N41O87P16S16	iso.:[x16-G],	4969.34
707.418	8	52	w18-C	-0.536	23.567	0.739	C171H223N47O100P18S18	iso.:[d18-C],ov.:[d09-C/4],high,2.18,	5667.4
745.421	8	51	w*19-G	0.265	20.876	0.551	C180H234N50O105P19S19	ov.:[w19-G/8,c19-T/8,w12-C/5],high,2.24,	5971.42
752.385	3	51	x07	0.664	34.791	0.181	C68H87N22O38P7S7	ov.:[d14/6,d*14/6],	2260.18
698.932	9	50	c20-C	0.144	23.198	0.197	C190H245N55O109P20S20	iso.:[x20-C],ov.:[w20-T/9],	6299.45
656.382	9	50	y19-C	1.285	19.842	0.396	C181H234N52O103P18S18	ov.:[a19-C/9,a*19-C/9,d08/4,d*08/4,c04/2,a15-C/7,a*15-C/7,d06/3,y15-C/7,d*06/3,y13-T/6,a13-T/6,y13-C/6,z09-G/4,a11-G/5,a*11-G/5,y11-G/5,a13-C/6,a*13-C/6],high,2.14,	5916.5
625.653	5	49	a*10	0.323	165.58	0.852	C97H122N32O52P9S9	ov.:[a10/5,y10/5],high,2.66,	3133.3
752.435	8	49	y19	0.332	32.098	0.107	C185H239N55O104P18S18	iso.:[b19],ov.:[a*19/8,z10-C/4,a19/8,a*10-T/4,b*19/8],	6027.54
650.042	4	48	c*08	-0.115	23.603	0.075	C78H98N27O43P8S8	ov.:[w10/5,w*10/5,d14/7,c10/5,c*10/5,x06/3,d12/6,d*12/6,w08/4,c02/1,d10/5,d*10/5,a19-G/9,a*19-G/9,c08/4,z15-G/7,w06/3],high,2.36,	2604.2
730.334	7	48	c*16	0.457	13.121	0.246	C155H199N46O88P16S16	ov.:[c16/7],	5119.39
709.048	5	48	c11	0.065	29.62	0.107	C107H137N34O60P11S11	ov.:[w11/5,w*11/5,c*11/5],	3550.28
792.66	5	47	a13-C	0.194	183.13	0.149	C122H156N36O68P12S12	ov.:[a13-T/5,a*13-T/5,y18-G/7,y13-C/5,a18-T/7,a*18-T/7,y18-T/7,a18-C/7,a*18-C/7,a*13-C/5],high,1.66,	3968.34
985.574	2	47	d06	0.032	337.464	0.1	C59H77N19O34P6S6		1973.16
806.304	4	46	c*10	-0.083	19.694	0.135	C97H123N32O54P10S10	ov.:[d*15/6,w*10/4,d15/6,w10/4,c10/4],high,1.49,	3229.24
679.374	6	46	d13-C	-0.05	11.845	0.107	C122H159N36O71P13S13		4082.29
681.296	8	46	w17	-0.41	14.645	0.187	C165H215N48O95P17S17	iso.:[d17],ov.:[w*17/8],	5458.42
726.407	3	45	y07	0.562	13.662	0.133	C68H88N22O37P6S6		2182.24
690.272	9	45	y20-C	0.273	12.515	0.113	C190H246N55O108P19S19		6221.52
731.656	5	44	a12-C	0.861	11.811	0.093	C113H144N33O63P11S11		3663.32
679.045	8	43	c17	0.076	10.679	0.208	C165H213N48O94P17S17	iso.:[x17],ov.:[c*17/8,w19/9,w*19/9],	5440.42
707.042	4	43	d09-C	-0.186	21.434	0.739	C84H109N26O49P9S9	ov.:[w18-C/8],high,1.16,	2832.2
736.177	8	42	a*19-C	0.021	11.463	0.192	C181H231N52O102P18S18	ov.:[a19-T/8,a*19-T/8,y19-G/8,d09/4,d*09/4,y19-T/8],	5897.47
710.816	4	42	b09	-0.727	26.096	0.127	C88H113N29O48P8S8		2847.29
859.059	3	42	x08	-0.082	61.229	0.112	C78H100N24O44P8S8		2580.2
720.298	4	42	x09	-0.495	15.145	0.102	C87H112N27O49P9S9	ov.:[c18/8,c*18/8,w18/8,w*18/8],	2885.22
799.054	6	42	x15	-0.426	241.667	1.735	C145H187N44O82P15S15	ov.:[x10/4],high,1.22,	4800.37
786.08	1	41	a*03-C	-0.874	20.112	0.144	C25H29N10O12P2S2		787.088
746.482	7	41	a*17-C	0.189	26.51	0.145	C161H206N45O91P16S16	ov.:[a17-C/7],	5232.42
631.054	6	41	b12	0.341	213.503	0.297	C117H151N36O65P11S11	ov.:[b*12/6],	3792.37
361.025	1	41	w*01	-0.61	284.04	0.077	C10H13N5O6P1S1	iso.:[d*01],	362.032
690.425	8	41	y18-G	-0.021	11.456	0.227	C170H222N45O98P17S17	ov.:[a*18-T/8],high,1.72,	5531.46
679.267	9	40	w*19	-0.198	10.301	0.208	C185H239N55O106P19S19	iso.:[d*19],ov.:[c17/8,c*17/8,w19/9],	6122.47
916.143	1	40	y03	0.623	290.037	0.047	C29H37N13O14P2S2	iso.:[b03],	917.151
698.621	7	39	a*16-T	0.055	14.258	0.147	C150H192N44O84P15S15	ov.:[d13/6,d*13/6,a16-T/7,y16-G/7],	4897.4
817.894	6	39	a16-C	0.32	121.261	0.175	C151H194N43O85P15S15	iso.:[z16-C],ov.:[c05/2,c*05/2,a*16-C/6,y16-T/6],	4913.41
693.461	5	39	b11	-0.422	13.618	0.784	C107H138N34O59P10S10	ov.:[b*11/5],high,2.06,	3472.34
723.654	5	38	a12-G	0.051	11.564	2.193	C112H144N31O63P11S11	iso.:[z12-C],ov.:[a*12-G/5],high,1.32,	3623.31
811.225	6	38	a16-G	-0.924	20.878	0.127	C150H194N41O85P15S15	iso.:[z16-G],ov.:[a*16-G/6,d10/4,d*10/4],high,2.45,	4873.39
863.303	4	38	d11-C	0.003	43.5	0.142	C103H134N31O60P11S11		3457.24
624.455	5	38	y10	-0.152	136.45	0.852	C97H126N29O54P9S9	ov.:[a10/5,a*10/5],high,1.63,	3127.31
700.764	7	37	a*16-C	-0.002	26.445	0.131	C151H193N43O85P15S15	ov.:[a16-C/7,y16-T/7],	4912.4
630.886	6	37	b*12	0.108	186.409	0.297	C117H150N36O65P11S11	ov.:[b12/6],	3791.36
783.047	6	37	c15-C	0.154	25.159	1.4	C142H183N40O82P15S15	ov.:[w*20-G/8,w15-C/6,w20-G/8],high,3.17,	4704.33
746.421	8	37	c19-T	0.782	23.389	0.551	C180H232N53O103P19S19	iso.:[x19-T],ov.:[w19-G/8,w*19-G/8,w12-C/5],high,1.4,	5979.43
698.765	7	36	a16-T	0.112	15.137	0.147	C150H193N44O84P15S15	iso.:[z16-T],ov.:[d13/6,d*13/6,a*16-T/7,y16-G/7],high,2.31,	4898.41
650.294	4	36	c08	-0.015	16.502	0.075	C78H99N27O43P8S8	ov.:[w10/5,w*10/5,d14/7,c10/5,c*10/5,x06/3,d12/6,d*12/6,w08/4,c02/1,d10/5,d*10/5,a19-G/9,a*19-G/9,z15-G/7,w06/3,c*08/4],high,2.2,	2605.21
663.289	8	36	c17-T	0.171	16.487	0.21	C160H207N46O92P17S17	iso.:[x17-T],ov.:[w17-G/8,w*17-G/8,w19-G/9,c19-T/9,x15-G/7],high,1.92,	5314.37
808.709	3	36	x08-G	-0.229	17.317	0.196	C73H95N19O43P8S8		2429.15
734.842	5	36	x12-G	0.258	10.492	0.171	C111H145N29O65P12S12		3679.24
663.182	7	36	x15-G	0.396	15.987	0.21	C140H182N39O81P15S15	ov.:[w17-G/8,w*17-G/8,w19-G/9,c17-T/8,c19-T/9],high,1.83,	4649.32
707.553	6	36	y14-T	-0.078	16.105	0.405	C130H170N37O74P13S13	ov.:[a18/8,a*18/8],high,3.13,	4251.36
1240.62	2	36	z*08	-0.375	256.41	0.219	C78H98N24O42P7S7		2483.25
817.726	6	35	a*16-C	-0.102	315.234	0.175	C151H193N43O85P15S15	ov.:[c05/2,c*05/2,a16-C/6,y16-T/6],	4912.4
713.719	6	35	a14-C	-0.082	19.731	0.101	C132H169N38O74P13S13	ov.:[a*14-C/6,d11/5],	4288.36
779.381	6	35	d15-G	-0.22	17.749	0.159	C141H185N38O83P15S15	ov.:[d10-T/4,c15-T/6],high,1.07,	4682.33
662.289	8	35	w*17-G	0.174	18.589	0.21	C160H209N43O94P17S17	ov.:[w17-G/8,w19-G/9,c17-T/8,c19-T/9,x15-G/7],high,1.15,	5306.37
1332.11	1	35	w04	-0.169	289.025	0.055	C39H51N15O22P4S4	iso.:[d04],	1333.12
829.056	5	35	x13	-0.079	24.817	0.135	C126H163N36O72P13S13		4150.32
657.763	7	35	y15-C	-0.288	35.919	0.396	C141H183N41O80P14S14	ov.:[a19-C/9,a*19-C/9,d08/4,d*08/4,c04/2,a15-C/7,a*15-C/7,d06/3,d*06/3,y13-T/6,y19-C/9,a13-T/6,y13-C/6,z09-G/4,a11-G/5,a*11-G/5,y11-G/5,a13-C/6,a*13-C/6],high,1.23,	4611.39
694.486	9	34	c20-G	-0.077	13.044	0.227	C189H245N53O109P20S20	iso.:[x20-G],	6259.44
779.548	4	34	d10-T	-0.109	20.162	0.159	C92H120N30O53P10S10	ov.:[d15-G/6,c15-T/6],high,1.29,	3122.22
858.076	2	34	z06-T	-0.065	27.992	0.171	C53H67N18O28P5S5		1718.17
856.664	5	33	a14-C	-0.071	61.461	2.093	C132H169N38O74P13S13	ov.:[a*14-C/5],high,5.35,	4288.36
649.934	9	33	a19-G	-0.091	16.207	0.075	C180H232N50O102P18S18	iso.:[z19-G],ov.:[w10/5,w*10/5,d14/7,c10/5,c*10/5,x06/3,d12/6,d*12/6,w08/4,c02/1,d10/5,d*10/5,a*19-G/9,c08/4,z15-G/7,w06/3,c*08/4],high,2.46,	5858.47
587.439	5	33	d*09	0.161	227.429	0.175	C88H113N29O50P9S9	ov.:[d09/5],	2942.23
943.059	3	33	d09-C	0.618	83.046	0.24	C84H109N26O49P9S9		2832.2
754.446	5	33	d12-C	0.106	25.917	0.141	C113H147N33O66P12S12	ov.:[c17-G/7],	3777.27
681.17	8	33	w*17	0.129	10.364	0.187	C165H214N48O95P17S17	iso.:[d*17],ov.:[w17/8],	5457.42
720.541	6	33	x14-T	-1.116	12.016	0.247	C130H169N37O75P14S14		4329.29
722.069	2	33	y05-C	-0.255	11.219	0.2	C45H58N14O25P4S4		1446.15
818.395	6	33	y16-T	-0.862	100.115	0.175	C150H195N44O85P15S15	ov.:[c05/2,c*05/2,a*16-C/6,a16-C/6],high,1.25,	4916.41
511.718	3	32	a*05	-0.588	229.562	0.082	C49H60N17O25P4S4	iso.:[z*05],	1538.18
691.173	8	32	a*18-T	-0.02	10.8	0.227	C170H218N48O96P17S17	ov.:[y18-G/8],	5537.44
512.055	3	32	a05	0.184	241.243	0.127	C49H61N17O25P4S4	iso.:[z05],	1539.19
694.88	6	32	c13	0.497	12.069	0.099	C126H162N39O71P13S13	ov.:[w13/6,w*13/6,c*13/6],	4175.32
748.217	6	32	c14	0.284	24.818	0.14	C136H175N41O77P14S14	ov.:[c*14/6,w19-T/8,c19-C/8],	4495.35
776.881	6	32	w15-G	-0.073	90.949	1.002	C140H184N39O82P15S15	ov.:[c15-G/6],high,2.34,	4667.33
880.31	4	32	x11	-0.084	113.495	0.077	C107H138N31O61P11S11		3525.27
704.046	5	32	x11	-0.403	25.07	0.181	C107H138N31O61P11S11		3525.27
1241.12	2	32	z08	-0.374	257.447	0.041	C78H99N24O42P7S7		2484.25
649.823	9	31	a*19-G	0.194	15.257	0.075	C180H231N50O102P18S18	ov.:[w10/5,w*10/5,d14/7,c10/5,c*10/5,x06/3,d12/6,d*12/6,w08/4,c02/1,d10/5,d*10/5,a19-G/9,c08/4,z15-G/7,w06/3,c*08/4],	5857.47
727.21	6	31	c14-T	0.098	10.319	0.201	C131H169N39O75P14S14	ov.:[w14-C/6],	4369.3
815.451	5	31	d13-C	0.772	33.907	0.113	C122H159N36O71P13S13		4082.29
857.052	4	31	w11-C	0.015	48.578	0.157	C103H135N28O61P11S11		3432.24
696.487	9	31	w20-G	-0.254	12.363	0.203	C189H247N53O110P20S20	iso.:[d20-G],	6277.45
779.657	5	31	z13-G	-0.075	18.383	0.161	C121H157N31O69P12S12		3903.32
856.463	5	30	a*14-C	0.285	227.125	2.093	C132H168N38O74P13S13	ov.:[a14-C/5],high,2.24,	4287.35
683.714	9	30	a*20-G	0.158	12.016	0.234	C189H243N53O107P19S19	ov.:[a20-G/9],	6162.49
783.674	8	30	w20-G	-0.225	17.47	1.4	C189H247N53O110P20S20	iso.:[d20-G],ov.:[c15-C/6,w*20-G/8,w15-C/6],high,4.25,	6277.45
749.465	5	30	y12	0.027	23.432	0.203	C116H151N34O65P11S11		3752.36
624.386	6	30	y12	-0.409	114.375	0.123	C116H151N34O65P11S11		3752.36
764.388	6	29	a*15-T	-0.146	24.35	0.157	C141H180N41O79P14S14	ov.:[w19/8,w*19/8,x12/5,c07/3,a15-T/6,a*15-C/6,a15-C/6],high,2.08,	4592.37
786.821	4	29	b*10	0.211	17.693	1.158	C97H124N32O53P9S9	ov.:[b10/4],high,1.39,	3151.31
765.72	3	29	c07	-0.107	25.906	0.157	C69H87N24O38P7S7	ov.:[w19/8,w*19/8,x12/5,a*15-T/6,a15-T/6,a*15-C/6,a15-C/6],	2300.18
783.548	6	29	w15-C	-0.564	17.871	1.4	C141H184N41O82P15S15	iso.:[d15-T],ov.:[c15-C/6,w*20-G/8,w20-G/8],high,6.39,	4707.33
627.412	8	29	w16-C	-0.325	188.006	2.313	C151H197N43O88P16S16	iso.:[d16-C],ov.:[c18-C/9,d10-C/5,w18-T/9,d14-C/7],	5027.36
656.715	6	29	y13-T	-1.089	12.329	0.396	C121H158N34O69P12S12	ov.:[a19-C/9,a*19-C/9,d08/4,d*08/4,c04/2,a15-C/7,a*15-C/7,d06/3,y15-C/7,d*06/3,y19-C/9,a13-T/6,y13-C/6,z09-G/4,a11-G/5,a*11-G/5,y11-G/5,a13-C/6,a*13-C/6],high,3.54,	3946.34
697.766	7	29	y16-G	0.391	13.082	0.147	C150H196N41O86P15S15	ov.:[d13/6,d*13/6,a*16-T/7,a16-T/7],high,11.86,	4891.41
657.189	7	28	a*15-C	-0.195	15.739	0.396	C142H181N40O80P14S14	ov.:[a19-C/9,a*19-C/9,d08/4,d*08/4,c04/2,a15-C/7,d06/3,y15-C/7,d*06/3,y13-T/6,y19-C/9,a13-T/6,y13-C/6,z09-G/4,a11-G/5,a*11-G/5,y11-G/5,a13-C/6,a*13-C/6],	4607.37
700.497	9	28	a*20	0.141	19.76	0.241	C194H248N58O108P19S19	iso.:[z*20],	6313.54
853.073	2	28	a06-G	1.034	164.706	0.183	C54H69N14O30P5S5		1708.16
900.074	3	28	a09-T	0.252	146.087	0.156	C83H105N27O45P8S8		2703.24
764.556	6	28	a15-T	-0.506	23.252	0.157	C141H181N41O79P14S14	iso.:[z15-C],ov.:[w19/8,w*19/8,x12/5,a*15-T/6,c07/3,a*15-C/6,a15-C/6],high,2.13,	4593.38
686.604	9	28	a20-T	-1.116	10.223	0.219	C189H243N56O106P19S19	iso.:[z20-T],	6188.5
764.917	7	28	b*17	-0.434	23.578	0.7	C165H213N48O93P16S16	ov.:[y17/7],high,1.82,	5361.47
760.221	6	27	a*15-G	0.094	15.978	0.229	C141H181N38O80P14S14	ov.:[w07/3,z15-G/6,a15-G/6],high,1.44,	4567.37
802.763	7	27	w*18-G	0.334	51.672	2.534	C170H222N45O100P18S18	ov.:[w18-G/7],high,2.93,	5626.39
783.548	8	27	w*20-G	0.132	16.638	1.4	C189H246N53O110P20S20	ov.:[c15-C/6,w15-C/6,w20-G/8],high,3.84,	6276.45
960.734	3	27	x09	0.3	210.162	0.087	C87H112N27O49P9S9		2885.22
640.042	5	27	x10	-0.618	55.003	0.088	C97H125N29O55P10S10	ov.:[w*14/7,x12/6,w14/7,c18/9,c*18/9,w12/6,w*12/6,w18/9,w*18/9,w16/8,w*16/8,c14/7],high,1.96,	3205.24
747.056	7	27	y17-T	0.217	18.812	0.155	C160H208N46O91P16S16		5236.44
748.557	4	27	z10-C	-0.176	20.97	0.107	C93H119N26O52P9S9	ov.:[a*19/8,a19/8,a*10-T/4,b*19/8,y19/8],high,1.09,	2998.26
649.475	7	27	z15-G	-0.015	15.498	0.075	C140H181N39O79P14S14	ov.:[w10/5,w*10/5,d14/7,c10/5,c*10/5,x06/3,d12/6,d*12/6,w08/4,c02/1,d10/5,d*10/5,a19-G/9,a*19-G/9,c08/4,w06/3,c*08/4],high,2.28,	4553.38
1006.75	3	26	a10-C	0.181	182.659	0.144	C93H118N29O51P9S9		3023.27
853.665	5	26	a14-T	0.166	149.64	0.15	C131H168N39O73P13S13	ov.:[a*14-T/5],	4273.36
776.38	6	26	c15-G	0.578	72.933	1.002	C141H183N38O82P15S15	ov.:[w15-G/6],high,2.2,	4664.32
700.166	8	26	c18-G	-0.906	13.92	0.136	C170H221N45O99P18S18	iso.:[x18-G],	5609.38
685.44	5	26	w11-C	-0.352	10.682	0.092	C103H135N28O61P11S11		3432.24
765.051	5	26	x12	0.099	21.822	0.157	C116H150N34O66P12S12	ov.:[w19/8,w*19/8,a*15-T/6,c07/3,a15-T/6,a*15-C/6,a15-C/6],high,1.26,	3830.29
684.392	3	26	y07-T	-0.537	10.573	0.126	C63H82N20O35P6S6		2056.2
780.821	4	26	y10	-0.09	19.173	0.116	C97H126N29O54P9S9	ov.:[a10/4,a*10/4],high,1.66,	3127.31
701.338	7	26	y16-T	-0.136	18.198	0.131	C150H195N44O85P15S15	ov.:[a16-C/7,a*16-C/7],	4916.42
769.304	8	25	a*20-G	0.303	23.556	0.172	C189H243N53O107P19S19	ov.:[w12/5,w*12/5],high,1.36,	6162.49
891.738	3	25	a09-G	0.21	119.17	0.155	C83H106N24O46P8S8	iso.:[z09-C],ov.:[a17/6,a*17/6,b*17/6,y17/6],high,1.25,	2678.24
784.658	5	25	a13-G	-0.161	11.475	3.352	C121H156N34O68P12S12	iso.:[z13-T],ov.:[a*13-G/5],high,3.42,	3928.33
786.628	7	25	a18-G	0.036	14.382	0.274	C170H220N45O97P17S17	iso.:[z18-G],ov.:[a*18-G/7],	5513.45
705.167	8	25	c18-C	0.074	19.372	0.066	C171H221N47O99P18S18	iso.:[x18-C],	5649.4
813.47	5	25	y13	0.418	19.622	0.119	C126H164N36O71P12S12	ov.:[a13/5,a*13/5],high,2.65,	4072.38
784.457	5	24	a*13-G	0.507	11.527	3.352	C121H155N34O68P12S12	ov.:[a13-G/5],high,3.11,	3927.32
713.551	6	24	a*14-C	-0.086	13.864	0.101	C132H168N38O74P13S13	ov.:[a14-C/6,d11/5],	4287.35
657.882	6	24	a13-T	0.238	24.63	0.396	C121H155N37O67P12S12	ov.:[a19-C/9,a*19-C/9,d08/4,d*08/4,c04/2,a15-C/7,a*15-C/7,d06/3,y15-C/7,d*06/3,y13-T/6,y19-C/9,y13-C/6,z09-G/4,a11-G/5,a*11-G/5,y11-G/5,a13-C/6,a*13-C/6],high,1.06,	3953.34
774.43	8	24	a20-C	-0.535	55.668	0.185	C190H244N55O107P19S19	iso.:[z20-C],ov.:[a*20-C/8],	6203.5
660.164	8	24	c17-G	0.33	21.131	0.154	C160H208N43O93P17S17	iso.:[x17-G],ov.:[c19-G/9],high,1.11,	5289.37
593.707	6	24	d11	0.273	175.847	0.094	C107H139N34O61P11S11	ov.:[w13/7,w*13/7,c13/7,c*13/7],	3568.29
746.445	5	24	w12-C	0.059	15.152	0.551	C112H147N31O66P12S12	iso.:[d12-G],ov.:[w19-G/8,w*19-G/8,c19-T/8],	3737.26
807.449	5	24	w13-T	-0.469	10.374	0.221	C121H159N34O71P13S13	iso.:[d13-G],	4042.28
766.888	6	23	a*15-C	-0.476	23.431	0.157	C142H181N40O80P14S14	ov.:[w19/8,w*19/8,x12/5,a*15-T/6,c07/3,a15-T/6,a15-C/6],high,1.22,	4607.37
767.057	6	23	a15-C	1.215	23.805	0.157	C142H182N40O80P14S14	ov.:[w19/8,w*19/8,x12/5,a*15-T/6,c07/3,a15-T/6,a*15-C/6],high,1.53,	4608.39
816.055	2	23	c*05	1.36	26.672	0.175	C49H61N17O27P5S5	ov.:[c05/2,a*16-C/6,a16-C/6,y16-T/6],	1634.12
748.049	6	23	c*14	-0.069	17.674	0.14	C136H174N41O77P14S14	ov.:[c14/6,w19-T/8,c19-C/8],	4494.34
714.614	7	23	c16-C	0.195	12.561	0.179	C151H195N43O87P16S16	iso.:[x16-C],	5009.35
806.05	7	23	c18-C	1.241	10.264	0.166	C171H221N47O99P18S18	iso.:[x18-C],ov.:[w18-T/7],	5649.4
662.415	8	23	w17-G	-0.06	12.54	0.21	C160H210N43O94P17S17	iso.:[d17-G],ov.:[w*17-G/8,w19-G/9,c17-T/8,c19-T/9,x15-G/7],	5307.38
802.907	7	23	w18-G	-0.025	40.878	2.534	C170H223N45O100P18S18	iso.:[d18-G],ov.:[w*18-G/7],high,3.05,	5627.4
838.491	7	23	y19-G	0.067	18.072	0.294	C180H234N50O103P18S18	ov.:[a19-T/7],high,1.61,	5876.49
891.402	3	22	a*09-G	-0.451	96.835	0.109	C83H105N24O46P8S8		2677.23
853.463	5	22	a*14-T	-0.473	129.333	0.15	C131H167N39O73P13S13	ov.:[a14-T/5],	4272.35
713.064	2	22	a05-C	-0.337	13.616	0.209	C45H56N14O24P4S4	iso.:[z05-C],	1428.14
630.811	4	22	b08	-0.499	110.973	0.103	C78H100N27O42P7S7		2527.27
787.073	4	22	b10	0.038	13.744	1.158	C97H125N32O53P9S9	ov.:[b*10/4],high,1.81,	3152.32
886.31	4	22	c*11	-0.042	126.702	0.136	C107H136N34O60P11S11	ov.:[w11/4,w*11/4],	3549.27
821.913	7	22	c18	0.079	138.164	0.175	C175H226N50O100P18S18	iso.:[x18],	5760.44
660.595	9	22	c19-G	-0.221	16.805	0.154	C180H233N50O104P19S19	iso.:[x19-G],ov.:[c17-G/8],	5954.42
492.032	4	22	d*06	0.651	165.313	0.174	C59H76N19O34P6S6	ov.:[d06/4],	1972.16
707.703	3	22	w*07-G	0.671	10.078	0.123	C63H83N17O38P7S7		2126.13
1006.41	3	21	a*10-C	-0.684	147.368	0.19	C93H117N29O51P9S9		3022.26
786.484	7	21	a*18-G	0.514	11.861	0.274	C170H219N45O97P17S17	ov.:[a18-G/7],high,1.44,	5512.44
815.393	6	21	a16-T	-0.253	23.74	0.537	C150H193N44O84P15S15	iso.:[z16-T],ov.:[a*16-T/6],high,1.99,	4898.4
901.044	2	21	c06-G	-0.119	100.718	0.064	C54H70N14O32P6S6	ov.:[w03-C/1,w*06-G/2],	1804.1
768.793	4	21	c10-G	-0.276	146.269	1.674	C92H119N27O53P10S10	iso.:[x10-T],ov.:[w05-C/2],high,5.93,	3079.2
760.331	7	21	c17-C	-0.2	12.265	0.135	C161H208N45O93P17S17	iso.:[x17-C],ov.:[w17-T/7],	5329.37
711.269	9	21	c20	-0.378	13.144	0.253	C194H250N58O110P20S20	iso.:[x20],ov.:[c*20/9],	6410.49
1157.59	2	21	d*07	0.281	160.325	0.172	C69H88N24O39P7S7		2317.19
713.271	9	21	w20	-0.153	12.206	0.08	C194H252N58O111P20S20	iso.:[d20],ov.:[w*20/9,d*11/5],high,1.24,	6428.5
658.25	5	21	y11-G	0.179	21.367	0.396	C102H134N26O59P10S10	ov.:[a19-C/9,a*19-C/9,d08/4,d*08/4,c04/2,a15-C/7,a*15-C/7,d06/3,y15-C/7,d*06/3,y13-T/6,y19-C/9,a13-T/6,y13-C/6,z09-G/4,a11-G/5,a*11-G/5,a13-C/6,a*13-C/6],high,1.18,	3296.29
790.064	3	21	z08-C	0.036	77.671	0.117	C74H94N21O41P7S7		2373.21
815.226	6	20	a*16-T	-0.01	20.975	0.537	C150H192N44O84P15S15	ov.:[a16-T/6],high,1.27,	4897.4
818.269	5	20	b*13	-0.037	61.265	0.373	C126H162N39O70P12S12	ov.:[b13/5],	4096.38
839.235	6	20	b*16	-0.084	51.07	0.259	C155H200N46O87P15S15	ov.:[y16/6],	5041.45
641.185	7	20	c14	-0.171	27.375	0.088	C136H175N41O77P14S14	ov.:[w*14/7,x12/6,w14/7,c18/9,c*18/9,x10/5,w12/6,w*12/6,w18/9,w*18/9,w16/8,w*16/8],high,1.51,	4495.34
710.054	6	20	y14-C	0.64	12.59	0.139	C131H171N36O75P13S13	ov.:[b*18/8,y18/8,a14-T/6,a*14-T/6],high,1.5,	4266.37
839.403	6	20	y16	0.014	48.593	0.259	C155H201N46O87P15S15	iso.:[b16],ov.:[b*16/6],	5042.46
654.268	9	19	a*19-C	1.015	11.101	0.396	C181H231N52O102P18S18	ov.:[a19-C/9,d08/4,d*08/4,c04/2,a15-C/7,a*15-C/7,d06/3,y15-C/7,d*06/3,y13-T/6,y19-C/9,a13-T/6,y13-C/6,z09-G/4,a11-G/5,a*11-G/5,y11-G/5,a13-C/6,a*13-C/6],	5897.48
711.219	6	19	a14-T	-0.069	11.786	0.139	C131H168N39O73P13S13	ov.:[b*18/8,y18/8,y14-C/6,a*14-T/6],	4273.36
792.343	7	19	a18-C	-0.448	105.484	0.149	C171H220N47O97P17S17	iso.:[z18-C],ov.:[a13-T/5,a*13-T/5,y18-G/7,y13-C/5,a18-T/7,a*18-T/7,a13-C/5,y18-T/7,a*18-C/7,a*13-C/5],	5553.45
590.537	6	19	c*11	-0.385	131.955	0.142	C107H136N34O60P11S11	ov.:[w11/6,w*11/6,x13/7],high,1.1,	3549.27
638.929	9	19	c*18	-0.043	82.83	0.088	C175H225N50O100P18S18	ov.:[w*14/7,x12/6,w14/7,c18/9,x10/5,w12/6,w*12/6,w18/9,w*18/9,w16/8,w*16/8,c14/7],high,4.35,	5759.43
569.698	6	19	c11-T	-0.479	97.225	0.202	C102H131N32O58P11S11	ov.:[w11-C/6,x13-G/7],high,1.67,	3424.23
712.471	7	19	c16-T	0.264	11.709	0.296	C150H194N44O86P16S16	iso.:[x16-T],ov.:[w16-G/7,w*16-G/7],high,1.89,	4994.35
748.295	8	19	c19-C	-0.719	14.769	0.14	C181H233N52O104P19S19	iso.:[x19-C],ov.:[c14/6,c*14/6,w19-T/8],high,1.4,	5994.42
700.933	9	19	w20-C	0.119	13.256	0.145	C190H247N55O110P20S20	iso.:[d20-C],	6317.46
518.058	3	19	y05	-0.383	151.418	0.033	C49H63N17O26P4S4	iso.:[b05],	1557.2
545.048	2	18	a*04-T	-0.322	135.767	0.081	C34H41N13O17P3S3		1092.11
660.214	6	18	a*13-C	0.002	15.848	0.396	C122H155N36O68P12S12	ov.:[a19-C/9,a*19-C/9,d08/4,d*08/4,c04/2,a15-C/7,a*15-C/7,d06/3,y15-C/7,d*06/3,y13-T/6,y19-C/9,a13-T/6,y13-C/6,z09-G/4,a11-G/5,a*11-G/5,y11-G/5,a13-C/6],	3967.33
792.199	7	18	a*18-C	0.058	71.282	0.149	C171H219N47O97P17S17	ov.:[a13-T/5,a*13-T/5,y18-G/7,y13-C/5,a18-T/7,a*18-T/7,a13-C/5,y18-T/7,a18-C/7,a*13-C/5],	5552.44
871.231	6	18	a17-C	0.29	135.787	0.279	C161H207N45O91P16S16	iso.:[z17-C],ov.:[y17-T/6,d08/3],	5233.43
867.058	3	18	c*08	-0.42	115.581	0.247	C78H98N27O43P8S8		2604.2
754.617	7	18	c17-G	0.306	15.733	0.141	C160H208N43O93P17S17	iso.:[x17-G],ov.:[d12-C/5],high,1.06,	5289.37
1158.09	2	18	d07	0.659	137.409	0.072	C69H89N24O39P7S7		2318.19
770.041	2	18	w05-C	0.304	13.826	1.674	C45H59N14O27P5S5	iso.:[d05-C],ov.:[c10-G/4],high,1.11,	1542.1
748.672	8	18	w19-T	0.028	13.927	0.14	C180H234N53O104P19S19	iso.:[d19-T],ov.:[c14/6,c*14/6,c19-C/8],	5997.44
711.051	6	17	a*14-T	-0.078	10.55	0.139	C131H167N39O73P13S13	ov.:[b*18/8,y18/8,y14-C/6,a14-T/6],	4272.35
774.305	8	17	a*20-C	0.283	39.299	0.185	C190H243N55O107P19S19	ov.:[a20-C/8],	6202.5
442.059	1	17	a02-C	-0.674	127.816	0.002	C15H18N5O7P1S1	iso.:[z02-C],	443.066
550.053	4	17	a07	1.59	125.125	0.196	C69H86N24O36P6S6		2204.24
554.555	4	17	b07	-0.243	123.266	0.05	C69H88N24O37P6S6		2222.25
702.539	4	17	c09-C	-0.346	12.821	0.21	C84H107N26O48P9S9		2814.18
811.849	5	17	c13-C	0.314	13.81	0.253	C122H157N36O70P13S13	ov.:[w13-C/5,d13-T/5],high,1.36,	4064.28
786.8	8	17	w20-T	-0.381	10.365	0.267	C189H246N56O109P20S20	iso.:[d20-T],ov.:[c20-C/8,d15-C/6],	6302.46
848.462	5	16	a*14-G	0.149	106.585	0.515	C131H168N36O74P13S13	ov.:[a14-G/5,y14-T/5],	4247.35
839.345	7	16	a*19-T	-1.337	40.856	0.187	C180H230N53O101P18S18		5882.47
1049.43	3	16	b*10	0.516	110.152	0.246	C97H124N32O53P9S9		3151.31
859.925	7	16	b*19	-0.098	28.258	0.19	C185H238N55O104P18S18	ov.:[y19/7],	6026.53
702.498	9	16	b*20	-0.317	12.01	0.246	C194H250N58O109P19S19	ov.:[y20/9],	6331.55
757.466	5	16	b12	0.428	23.176	7.401	C117H151N36O65P11S11	ov.:[b*12/5],high,2.51,	3792.37
762.051	8	16	c*19	0.684	10.451	0.184	C185H237N55O105P19S19		6104.46
816.556	2	16	c05	-1.563	19.175	0.175	C49H62N17O27P5S5	iso.:[x05],ov.:[c*05/2,a*16-C/6,a16-C/6,y16-T/6],	1635.13
776.195	7	16	c17	0.314	45.313	0.128	C165H213N48O94P17S17	iso.:[x17],ov.:[d12/5,d*12/5],	5440.42
[truncated: 231 more rows]

[truncated: 9 more sheets: 10- UVPD, 10- radical rCID, 10- radical IRMPD, 5- rCID, 5- IRMPD, 5- EDD, 5- UVPD, 5- radical rCID, 5- radical IRMPD]
