# Supplementary material for: Activation of Oligonucleotide Polyanions Using Collisions, Electrons and Photons in a timsOmni Platform
Source: J Am Soc Mass Spectrom. 2026 Apr 30;37(6):1342–52. doi: 10.1021/jasms.5c00386 (PMC13237767; doi:10.1021/jasms.5c00386)
Supplement: Supplementary file 3 [file js5c00386_si_003.xlsx]

## Sheet: READ ME 
READ ME
Peak assinments present in this Excel file :
	Sheet number	Peaks assignment for	MS
	1	DNA : IRMPD and rCID	MS2
	2	DNA : EDD	MS2
	3	DNA : EDD-IRMPD	MS3
	4	DNA : EDD-rCID	MS3
	5	RNA : EDD	MS2
	6	RNA : IRMPD	MS2
	7	RNA : EDD-IRMPD	MS3
	8	RNA : UVPD	MS2
	9	DNA : UVPD	MS2
All fragments used for sequence coverage calculations are highlighted in green :

## Sheet: DNA - IRMPD and rCID comparison
46mer DNA
Summary of peak annotations for the activation of [M − 10H]8− with resonance CID (300mV)									Summary of peak annotations for the activation of [M − 10H]8− with IRMPD (6ms irradiation time at 9.3µm, 50% laser power)
	Observed m/z	z	Peak assignment	Theoretical m/z	mass error (ppm)	MF				Observed m/z	z	Peak assignment	mass error (ppm)
	481.044	1	c2-T=x2-T	481.042	-4.21585	C15H20N2O12P2				481.044	1	c2-T=x2-T	-3.80008
	536.566	2	c4-G	536.564	-5.2128	C34H45N7O25P4				536.568	2	c4-G	-9.31297
	607.086	1	x2 = c2	607.085	-1.48414	C20H26N4O14P2				607.091	1	x2 = c2	-10.3791
	625.098	1	d2 = w2	625.095	-3.73703	C20H28N4O15P2				625.098	1	d2 = w2	-3.89701
	641.103	2	w4	641.097	-9.88307	C40H52N14O27P4				641.101	2	w4	-6.13948
	643.104	3	a7-A	643.099	-7.87748	C64H82N16O42P6				643.1	3	a7-A	-1.19111
	705.124	1	a3-G	705.122	-2.72435	C25H32N4O16P2				705.123	1	a3-G	-2.44071
	747.456	3	a8-A	747.452	-5.93215	C74H94N21O47P7				747.455	3	a8-A	-3.52397
	785.089	1	c3-G = x3-G	785.088	-1.89915	C25H33N4O19P3				785.086	1	c3-G = x3-G	1.92208
	803.106	1	d3-G = w3-G	803.098	-9.12217	C25H35N4O20P3				803.103	1	d3-G = w3-G	-5.51115
	810.095	1	c3-T = x3-T	810.094	-0.503645	C25H32N7O18P3				810.095	1	c3-T = x3-T	-0.503645
	822.459	3	w8	822.457	-2.56548	C78H102N24O53P8				822.464	3	w8	-8.64483
	851.807	3	a9-G	851.804	-3.52076	C84H106N26O52P8				851.809	3	a9-G	-5.04693
	856.174	1	a3	856.171	-3.51799	C30H37N9O17P2				856.171	1	a3	0.102783
	865.619	2	x6-T	865.616	-3.43917	C54H69N17O37P6				865.616	2	x6-T	-0.320003
	878.795	3	x9-T	878.792	-3.76085	C83H106N27O55P9				878.795	3	x9-T	-3.87464
	925.142	2	d6	925.14	-2.78012	C59H78N16O41P6				925.146	2	d6	-7.42807
	937.644	2	w6	937.643	-1.63282	C59H77N19O40P6				937.646	2	w6	-3.33922
	951.155	4	a13-A	951.152	-3.3307	C124H156N40O77P12				951.154	4	a13-A	-1.75366
	954.149	1	w3=d3	954.148	-0.960019	C30H40N9O21P3				954.148	1	w3=d3	-0.540797
	965.155	2	a7-A	965.153	-2.45039	C64H82N16O42P6				965.155	2	a7-A	-2.34678
	977.811	3	w10-G	977.808	-3.16933	C93H122N26O64P10				977.812	3	w10-G	-4.2943
	1006.15	2	d7-G	1006.14	-5.54096	C64H85N16O45P7				1006.15	2	d7-G	-6.33607
	1009.64	2	c7-T	1009.64	-1.8977	C64H82N19O43P7				1009.64	2	c7-T	-1.69961
	1017.14	2	c7-C	1017.14	-2.44116	C65H83N18O44P7				1017.15	2	c7-C	-6.17712
	1026.16	2	d7-C	1026.15	-8.47929	C65H85N18O45P7				1026.16	2	d7-C	-8.18694
	1028.16	3	w10	1028.16	-3.11139	C98H127N31O65P10				1028.16	3	w10	-3.40317
	1029.42	4	a14-A	1029.42	-4.62981	C134H168N45O82P13				1029.42	4	a14-A	-4.33838
	1034.17	1	a4-C	1034.17	0.869293	C35H44N9O22P3				1034.17	1	a4-C	2.41642
	1062.84	3	a11-A	1062.84	-2.67774	C104H131N33O65P10				1062.84	3	a11-A	-3.90088
	1074.13	1	c4-G	1074.13	0.448733	C34H45N7O25P4				1074.14	1	c4-G	-1.32013
	1087.5	3	w11-G	1087.49	-5.72418	C103H134N31O70P11				1087.5	3	w11-G	-5.35636
	1081.67	2	d7	1081.67	2.06163	C69H90N21O46P7				1081.67	2	d7	-1.35901
	1092.5	3	c11-T	1092.5	-0.316706	C104H131N36O66P11				1092.5	3	c11-T	-3.33731
	1107.68	4	a15-G	1107.68	-3.76011	C144H180N50O87P14				1107.68	4	a15-G	-3.48927
	1111.68	4	a15-A	1111.68	-4.35017	C144H180N50O88P14				1111.68	4	a15-A=b15-G	-2.28123
	1121.68	2	a8-A	1121.68	-2.01662	C74H94N21O47P7				1121.68	2	a8-A	-2.46237
	1132.15	1	w4-G=d4-C	1132.15	-1.50687	C35H47N9O26P4				1132.15	1	w4-G=d4-C	1.40794
	1137.85	3	w11	1137.84	-2.74379	C108H139N36O71P11				1137.85	3	w11	-3.8863
	1158.67	2	w8-G	1158.66	-2.70225	C73H97N19O52P8				1158.67	2	w8-G	-4.08315
	1161.67	2	c8-A	1161.66	-2.1495	C74H95N21O50P8				1161.67	2	c8-A	-3.35467
	1166.17	2	c8-T	1166.17	-0.868655	C74H94N24O48P8				1166.17	2	c8-T	-2.24067
	1170.68	2	d8-A	1170.67	-5.90687	C74H97N21O51P8				1170.67	2	d8-A	-3.77134
	1182.69	2	d8-C	1182.68	-8.20005	C75H97N23O50P8				1182.68	2	d8-C	-7.60817
	1189.95	4	a16-G	1189.94	-4.23129	C154H192N55O93P15				1189.95	4	a16-G	-3.72707
	1193.95	4	a16-A=b16-G	1193.94	-2.51771	C154H192N55O94P15				1193.95	4	a16-A=b16-G	-9.05069
	1196.85	3	d12-A	1196.84	-7.52061	C114H147N35O76P12				1196.86	3	d12-A	-9.35877
	1199.85	3	d12-T	1199.85	-4.03884	C114H146N38O74P12				1199.86	3	d12-T	-6.37247
	1205.52	3	w12-T	1205.51	-6.26953	C113H145N39O75P12				1205.52	3	w12-T	-9.33877
	1234.19	2	w8	1234.19	-2.12771	C78H102N24O53P8				1234.19	2	w8	-1.72259
	1247.53	3	w12	1247.53	-4.448	C118H151N41O77P12				1247.53	3	w12	-5.49006
	1259.61	5	a21-A	1259.6	-4.97696	C203H254N72O124P20				1259.61	5	a21-A	-3.38916
	1268.54	3	a13-A	1268.54	-3.41417	C124H156N40O77P12				1268.54	3	a13-A	-2.38936
	1272.21	4	a17-A	1272.21	-2.99087	C164H204N60O99P16				1272.21	4	a17-A	-4.40573
	1278.21	2	a9-G	1278.21	-1.84633	C84H106N26O52P8				1278.21	2	a9-G	-1.45516
	1283.2	1	w4	1283.2	0.0810474	C40H52N14O27P4				1283.2	1	w4	0.860349
	1286.21	2	a9-A	1286.21	-1.01228	C84H106N26O53P8				1286.21	2	a9-A	-1.09003
	1298.2	3	c13-T	1298.2	-3.10584	C124H156N43O78P13				1298.2	3	c13-T	-4.41535
	1301.2	3	d13-A	1301.2	-3.97019	C124H159N40O81P13				1301.2	3	d13-A	-4.96927
	1318.2	2	c9-G	1318.19	-2.6506	C84H107N26O55P9				1318.2	2	c9-G	-4.77472
	1322.21	5	a22-A	1322.21	4.12414	C213H266N77O129P21				1322.21	5	a22-A	4.72919
	1326.19	2	c9-A=x9-C	1326.19	-2.13921	C84H107N26O56P9				1326.19	2	c9-A=x9-C	-1.76219
	1335.2	2	d9-A=w9-C	1335.2	-4.98354	C84H109N26O57P9				1335.2	2	d9-A=w9-C	-5.20822
	1347.21	2	d9-C	1347.2	-7.37677	C85H109N28O56P9				1347.21	2	d9-C	-4.63034
	1372.89	3	a14-A	1372.89	-2.91065	C134H168N45O82P13				1372.89	3	a14-A	-2.61929
	1384.83	5	a23-G	1384.83	-5.29019	C223H278N82O134P22				1384.83	5	a23-G	-5.72346
	1393.97	4	w18	1393.96	-4.03167	C177H227N57O117P18				1393.97	4	w18	-5.17947
	1394.88	3	w14-G	1394.87	-3.1415	C132H171N41O89P14				1394.88	3	w14-G	-2.99812
	1400.21	3	w14-A	1400.21	-3.38807	C132H171N41O90P14				1400.21	3	w14-A	-2.45964
	1405.56	3	d14-A	1405.55	-7.279	C134H171N45O86P14				1405.56	3	d14-A	-4.78887
	1408.21	3	w14-C	1408.21	-2.20067	C133H171N43O89P14				1408.21	3	w14-C	1.27893
	1426.23	5	w23	1426.22	-2.41126	C227H288N79O144P23				1426.23	5	w23	-0.938842
	1436.21	1	d5-C	1436.2	-7.77609	C45H60N11O33P5				1436.21	1	d5-C	-8.61163
	1445.23	3	w14	1445.22	-3.16837	C137H176N46O90P14				1445.23	3	w14	-2.47643
	1457.23	5	b24-C	1457.24	7.97673	C234H293N86O142P23				1457.22	5	b24-C	14.839
	1461.83	5	w24-G	1461.83	-1.31137	C232H295N79O149P24				1461.83	5	w24-G	-5.21061
	1467.22	2	w10-G	1467.22	-1.36994	C93H122N26O64P10				1467.22	2	w10-G	-1.91519
	1472.23	4	w19	1472.23	-4.4273	C187H239N62O122P19				1472.23	4	w19	-3.06882
	1477.25	3	a15-G	1477.24	-3.01981	C144H180N50O87P14				1477.25	3	a15-G	-2.74904
	1479.24	2	d10-G	1479.22	-9.25689	C94H122N28O63P10				1479.23	2	d10-G	-8.17525
	1482.58	3	a15-A	1482.58	-3.52292	C144H180N50O88P14				1482.58	3	a15-A	-2.44372
	1487.23	2	w10-C	1487.22	-7.28608	C94H122N28O64P10				1487.23	2	w10-C	-6.41197
	1499.24	2	d10-C	1499.22	-8.15021	C95H122N30O63P10				1499.23	2	d10-C	-4.48165
	1503.24	4	b20-T	1503.25	5.61451	C193H243N70O118P19				1503.23	4	b20-T	9.00717
	1511.45	5	a25-A	1511.45	-4.70807	C243H303N89O147P24				1511.45	5	a25-A	-3.84797
	1542.74	2	w10	1542.74	-2.66085	C98H127N31O65P10				1542.74	2	w10	-2.72567
	1550.49	4	w20	1550.49	0.182523	C197H251N67O127P20				1550.5	4	w20	-5.75108
	1574.76	4	a21-A	1574.76	-4.88457	C203H254N72O124P20				1574.76	4	a21-A	-4.18605
	1574.06	5	a26-A	1574.06	-4.37976	C253H315N94O152P25				1574.06	5	a26-A	-3.93505
	1579.44	5	b26-T	1579.46	16.4189	C253H316N97O151P25				1579.45	5	b26-T	10.7841
	1586.93	3	a16-G	1586.93	-3.2062	C154H192N55O93P15				1586.93	3	a16-G	-2.07193
	1592.26	3	a16-A	1592.26	-1.09907	C154H192N55O94P15				1592.26	3	a16-A	0.408225
	1594.76	2	a11-A	1594.76	-2.18277	C104H131N33O65P10				1594.76	2	a11-A	-2.4336
	1602.25	1	a6-G	1602.26	6.00776	C54H70N11O36P5				1602.25	1	a6-G	5.134
	1628.76	4	w21	1628.76	-4.30758	C207H263N72O132P21				1628.76	4	w21	-4.67596
	1631.75	2	w11-G	1631.74	-3.70769	C103H134N31O70P11				1631.75	2	w11-G	-4.62696
	1635.76	2	d11-G	1635.75	-6.77976	C104H134N33O68P11				1635.76	2	d11-G	-6.8409
	1636.68	5	a27-A	1636.67	-6.94887	C263H327N99O157P26				1636.67	5	a27-A	-1.4499
	1639.26	2	c11-T	1639.25	-5.63124	C104H131N36O66P11				1639.26	2	c11-T	-5.26522
	1653.03	4	a22-A	1653.02	-3.38169	C213H266N77O129P21				1653.03	4	a22-A	-5.19655
	1659.77	4	b22-G	1659.78	5.32783	C213H267N80O128P21				1659.77	4	b22-G	6.59306
	1696.62	3	a17-A	1696.61	-4.84141	C164H204N60O99P16				1696.62	3	a17-A	-3.42683
	1700.26	1	d6-G	1700.24	-14.5733	C54H73N11O40P6				1700.26	1	d6-G	-12.103
	1699.28	5	a28-A	1699.28	1.14637	C273H339N104O162P27				1699.27	5	a28-A	4.08879
	1707.27	2	w11	1707.27	-3.65789	C108H139N36O71P11				1707.27	2	w11	-2.545
	1711.27	4	d22	1711.28	6.75343	C218H274N82O133P22				1711.27	4	d22	2.02013
	1731.29	4	a23-G	1731.28	-3.8636	C223H278N82O134P22				1731.29	4	a23-G	-3.63256
	1745.28	4	w23-G	1745.27	-3.52782	C222H283N74O143P23				1745.28	4	w23-G	-3.81431
	1783.04	4	w23	1783.03	-4.82605	C227H288N79O144P23				1783.04	4	w23	-3.81653
	1787.79	2	d12-G	1787.77	-8.70972	C114H147N35O75P12				1787.79	2	d12-G	-6.41636
	1808.61	3	w18-G	1808.6	-4.62843	C172H222N52O116P18				1808.61	3	w18-G	-1.53212
	1813.94	3	w18-A	1813.94	-4.31823	C172H222N52O117P18				1813.95	3	w18-A	-5.9721
	1827.54	4	w24-G	1827.53	-6.08853	C232H295N79O149P24				1827.54	4	w24-G	-3.35261
	1828.64	6	a36-G	1828.63	-3.66066	C352H439N130O213P35				1828.65	6	a36-G	-12.4104
	1850.3	7	w42-C	1850.29	-3.41135	C412H517N151O255P42				1850.28	7	w42-C	6.53301
	1858.96	3	w18	1858.95	-4.98506	C177H227N57O117P18				1858.96	3	w18	-5.30782
	1865.3	4	w24	1865.3	-4.00741	C237H300N84O150P24				1865.3	4	w24	-1.16603
	1871.9	7	a43-G	1871.87	-14.1767	C420H526N152O257P42				1871.9	7	a43-G	-14.337
	1903.32	2	a13-A	1903.31	-3.07832	C124H156N40O77P12				1903.32	2	a13-A	-3.28848
	1905.81	4	w25-A	1905.8	-8.3566	C242H307N84O154P25				1905.81	4	w25-A	-4.73607
	1925.13	5	w31	1925.11	-13.9099	C306H386N111O191P31				1925.14	5	w31	-16.5591
	1931.32	1	a7-A	1931.31	-2.15087	C64H82N16O42P6				1931.31	1	a7-A	0.230931
	1943.57	4	w25	1943.56	-5.28566	C247H312N89O155P25				1943.56	4	w25	-1.58112
	1952.31	2	d13-A	1952.3	-7.63766	C124H159N40O81P13				1952.31	2	d13-A	-5.94734
	1963.32	4	w19	1963.31	-4.24386	C187H239N62O122P19				1963.32	4	w19	-4.95694
	1967.83	4	a26-A	1967.82	-3.58162	C253H315N94O152P25				1967.83	4	a26-A	-4.19143
	1990.93	5	w32	1990.92	-3.80427	C316H398N116O197P32				1990.92	5	w32	-2.44812
	2004.65	3	b20-T	2004.67	7.98737	C193H243N70O118P19				2004.65	3	b20-T	9.33423
	2022.65	3	w20-A	2022.64	-6.11181	C192H246N62O127P20				2022.65	3	w20-A	-4.6286
	2048.34	4	a27-T	2048.34	1.92595	C263H326N102O155P26				2048.33	4	a27-T	5.05043
	2059.84	2	a14-A	2059.84	-1.04668	C134H168N45O82P13				2059.84	2	a14-A	0.0699083
	2067.67	3	w20	2067.66	-5.65712	C197H251N67O127P20				2067.67	3	w20	-6.33422
	2092.83	2	w14-G	2092.81	-7.54247	C132H171N41O89P14				2092.83	2	w14-G	-8.21143
	2100.02	3	a21-A	2100.01	-3.72855	C203H254N72O124P20				2100.02	3	a21-A	-2.53808
	2121.68	3	w21-G	2121.66	-8.04322	C202H258N67O131P21				2121.67	3	w21-G	-5.78085
	2127.34	3	d21-G	2127.34	-1.97571	C203H257N72O127P21				2127.34	3	d21-G	-0.424474
	2128.76	5	a35-G	2128.75	-6.02326	C342H427N125O207P34				2128.76	5	a35-G	-5.22467
	2168.36	2	w14	2168.34	-7.36969	C137H176N46O90P14				2168.35	2	w14	-5.57108
	2172.02	3	w21	2172.01	-5.73754	C207H263N72O132P21				2172.02	3	w21	-6.01378
	2204.37	3	a22-A	2204.36	-5.0332	C213H266N77O129P21				2204.38	3	a22-A	-7.70971
	2208.36	4	w29-G	2208.35	-5.12284	C281H357N96O179P29				2208.35	4	w29-G	-1.09267
	2212.36	4	w29-A	2212.35	-7.31531	C281H357N96O180P29				2212.35	4	w29-A	-3.51844
	2216.36	2	a15-G	2216.37	3.13395	C144H180N50O87P14				2216.35	2	a15-G	6.92394
	2231.68	3	d22-G	2231.69	4.18158	C213H269N77O132P22				2231.7	3	d22-G	-6.12451
	2246.13	4	w29	2246.11	-7.63988	C286H362N101O180P29				2246.13	4	w29	-7.37275
	2286.64	4	w30-G	2286.61	-13.6057	C291H369N101O184P30				2286.63	4	w30-G	-7.74552
	2308.73	3	a23-G	2308.72	-6.95625	C223H278N82O134P22				2308.7	3	a23-G	8.16038
	2324.38	4	w30	2324.37	-3.12299	C296H374N106O185P30				2324.39	4	w30	-5.27411
	2368.88	4	w31-G	2368.87	-4.21339	C301H381N106O190P31				2368.89	4	w31-G	-5.09989
	2372.89	4	d31-G	2372.88	-1.65284	C303H381N110O186P31				2372.88	4	d31-G	1.08644
	2377.73	3	w23	2377.71	-8.05312	C227H288N79O144P23				2377.73	3	w23	-8.22135
	2437.07	3	w24-G	2437.05	-8.56651	C232H295N79O149P24				2437.06	3	w24-G	-7.00725
	2442.39	3	w24-A	2442.38	-3.16863	C232H295N79O150P24				2442.38	3	w24-A	-2.34976
	2487.41	3	w24	2487.4	-6.50238	C237H300N84O150P24				2487.39	3	w24	1.81957
	2541.42	3	w25-G	2541.4	-7.53207	C242H307N84O154P25				2541.41	3	w25-G	-2.53482
	2557.43	1	a9-G	2557.43	0.022288	C84H106N26O52P8				2557.42	1	a9-G	2.72031
	2567.16	4	w33	2567.16	1.75408	C326H410N121O202P33				2567.16	4	w33	1.75408
	2591.77	3	w25	2591.75	-9.12087	C247H312N89O155P25				2591.75	3	w25	1.72123
	2638.41	1	x9-T	2638.39	-9.49936	C83H106N27O55P9				2638.42	1	x9-T	-11.2807
	2713.45	2	w18-G	2713.41	-13.8085	C172H222N52O116P18				2713.44	2	w18-G	-11.892

## Sheet: DNA EDD
All fragments with ppm <10 were used for sequencing
	Observed m/z	z	Peak assignment	Theoretical m/z	mass error (ppm)	MF
	625.092	1	w2 = d2	625.095	6.02148	C20H28N4O15P2
	705.114	1	a3-G	705.122	10.3528	C25H32N4O16P2
	954.142	1	d3 = w3	954.148	6.48118	C30H40N9O21P3
	481.039	1	x2-T	481.042	5.34673	C15H20N2O12P2
	1003.17	3	a10•	1003.17	-4.04519	C99H123N33O60P9
	1313.21	3	a13•	1313.22	7.38033	C129H160N45O77P12
	1317.95	4	w17	1317.95	1.87488	C167H214N55O110P17
	1381.74	4	a18•	1381.73	-4.36265	C179H221N67O106P17
	1393.96	4	w18	1393.96	4.07471	C177H227N57O117P18
	1445.21	3	w14	1445.22	6.79549	C137H176N46O90P14
	1453.99	4	a19•	1453.99	1.07635	C188H233N70O112P18
	1472.22	4	w19	1472.23	6.71227	C187H239N62O122P19
	1530	4	a20•	1530	2.07516	C198H246N72O119P19
	1656.25	3	w16	1656.26	2.15788	C157H201N53O103P16
	1707.26	2	w11	1707.27	1.96513	C108H139N36O71P11

## Sheet: DNA EDD-IRMPD
Terminal fragments								Internal fragments
	Observed m/z	z	Peak assignment	Theoretical m/z	mass error (ppm)	MF			Observed m/z	z	Peak assignment	Theoretical m/z	mass error (ppm)	MF
	321.05	1	d1	321.049	-1.47641	C10H15N2O8P			490.055	1	w33:a18-B	490.053	-2.57319	C15H19N5O10P2
	476.574	2	d3	476.57	-7.96525	C30H40N9O21P3					w40:a8-B
	481.043	1	c2-T=x2-T	481.042	-2.34491	C15H20N2O12P2					w39:a9-B
	526.114	1	z2/a2•	526.111	-6.38079	C20H24N4O11P1					w36:a12-B
	571.608	2	a4•	571.601	-11.3208	C39H48N12O23P3					w34:a14-B
	621.098	2	d4	621.093	-7.10038	C39H52N12O27P4					w33:a15-B
	625.097	1	d2=w2	625.095	-3.41708	C20H28N4O15P2					w30:a18-B
	641.097	2	w4	641.097	-1.14803	C40H52N14O27P4					w26:a22-B
	705.124	1	a3-G	705.122	-3.29163	C25H32N4O16P2					w25:a23-B
	720.779	3	d7	720.776	-4.21629	C69H90N21O46P7					w22:a26-B
	723.628	2	a5•	723.624	-4.63224	C49H61N14O30P4					w21:a27-B
	736.133	2	z5•	736.127	-7.75681	C49H60N17O29P4					w20:a28-B
	747.455	3	a8-A	747.452	-3.92534	C74H94N21O47P7					w19:a29-B
	773.119	2	d5	773.117	-2.57529	C49H65N14O34P5					w9:a39-B
	785.622	2	w5	785.62	-3.24585	C49H64N17O33P5			506.048	1	w44:a4-B	506.048	1.48998	C15H19N5O11P2
	792.135	3	a8•	792.134	-1.27504	C79H98N26O47P7					w38:a10-B
	810.097	1	c3-T=x3-T	810.094	-3.34282	C25H32N7O18P3					w32:a16-B
	825.136	3	d8	825.129	-8.72954	C79H102N26O51P8			693.096	2	w43:a8-B	693.092	-5.61974	C44H57N12O30P5
	849.623	2	d6-G	849.615	-9.50666	C54H73N11O40P6					w30:a21-B
	851.807	3	a9-G	851.804	-2.81637	C84H106N26O52P8					w29:a22-B
	855.164	1	a3•=z3•	855.163	-1.21263	C30H36N9O17P2					w10:a41-B
	869.623	2	d6-C	869.618	-6.09808	C55H73N13O40P6					w9:a42-B
	875.647	2	a6•	875.647	0.419119	C59H74N16O37P5			770.091		w29:a20-B	770.088	-4.09823	C24H32N5O18P3
	888.149	2	z6•	888.15	1.8105	C59H73N19O36P5					w28:a21-B
	901.82	3	a9•	901.818	-2.36966	C89H110N31O53P8					w8:a41-B
	925.14	2	d6	925.14	-0.942561	C59H78N16O41P6					w7:a42-B
	934.816	3	d9	934.813	-2.8134	C89H114N31O57P9					w6:a43-B
	937.643	2	w6	937.643	-0.246362	C59H77N19O40P6			794.103	1	w41:a8-B	794.099	-4.18461	C25H32N7O17P3
	954.148	1	d3=w3	954.148	-0.121574	C30H40N9O21P3					w37:a12-B
	965.154	2	a7-A	965.153	-1.62151	C64H82N16O42P6					w36:a13-B
	984.662	4	a13•	984.664	1.32025	C129H160N45O77P12					w35:a14-B
	1003.17	3	a10•	1003.17	-3.9455	C99H123N33O60P9					w30:a19-B
	1009.42	4	d13	1009.41	-6.75642	C129H164N45O81P13					w27:a22-B
	1026.15	2	d7-C	1026.15	-6.14045	C65H85N18O45P7					w23:a26-B
	1028.16	3	w10	1028.16	-2.71845	C98H127N31O65P10					w19:a30-B
	1029.42	4	a14-A	1029.42	-3.75553	C134H168N45O82P13					w10:a39-B
	1032.18	2	a7•	1032.18	0.84288	C69H86N21O42P6					w9:a40-B
	1034.18	1	a4-C	1034.17	-2.32166	C35H44N9O22P3			803.105	1	w40:a9-B	803.111	7.27795	C25H31N10O15P3
	1036.17	3	d10	1036.16	-4.19915	C99H127N33O64P10					w34:a15-B
	1062.84	3	a11-A	1062.84	-3.7127	C104H131N33O65P10					w26:a23-B
	1062.93	4	a14•	1062.93	1.50622	C139H172N50O82P13					w22:a27-B
	1081.67	2	d7	1081.67	-3.02311	C69H90N21O46P7					w21:a28-B
	1082.17	2	w7	1082.17	-3.46065	C68H89N22O46P7					w20:a29-B
	1087.68	4	d14	1087.67	-3.6031	C139H176N50O86P14			819.107	1	w39:a10-B	819.106	-1.14881	C25H31N10O16P3
	1107.52	3	a11•	1107.52	-0.201351	C109H135N38O65P10					w33:a16-B
	1107.69	4	a15-G	1107.68	-4.03094	C144H180N50O87P14					w31:a18-B
	1121.68	2	a8-A	1121.68	-1.1251	C74H94N21O47P7					w25:a24-B
	1137.85	3	w11	1137.84	-3.2711	C108H139N36O71P11			1098.15	1	w42:a8-B	1098.15	-4.17522	C35H45N9O24P4
	1144.21	1	a4•	1144.21	-2.59131	C39H48N12O23P3					w37:a13-B
	1145.21	4	a15•	1145.19	-12.5472	C149H184N55O88P14					w19:a31-B
	1169.94	4	d15	1169.94	-1.27272	C149H188N55O92P15					w10:a40-B
	1184.21	1	z4•	1184.22	4.96785	C40H48N14O23P3			1154.16	2	w11:a43-B	1154.16	1.53358	C73H94N22O49P8
	1188.7	2	a8•	1188.7	5.0248	C79H98N26O47P7					w10:a44-B
	1189.95	4	a16-G	1189.94	-4.81955	C154H192N55O93P15			1301.2	3	w44:a15-B	1301.2	-3.35537	C124H159N40O81P13
	1208.87	3	a12•	1208.87	-1.69001	C119H148N40O72P11					w43:a16-B
	1227.46	4	a16•	1227.45	-2.23145	C159H196N60O94P15					w37:a22-B
	1234.19	2	w8	1234.19	-2.12771	C78H102N24O53P8			1631.26	2	w43:a14-B	1631.25	-4.65226	C104H131N36O65P11
	1238.2	2	d8	1238.2	0.0266517	C79H102N26O51P8					w22:a35-B
	1241.86	3	d12	1241.86	-0.512134	C119H152N40O76P12
	1247.53	3	w12	1247.53	-2.92499	C118H151N41O77P12
	1252.2	4	d16	1252.2	0.432039	C159H200N60O98P16
	1259.41	5	a21-A	1259.4	-5.42639	C203H253N72O124P20
	1268.54	3	a13-A	1268.54	-3.33533	C124H156N40O77P12
	1272.21	4	a17-A	1272.21	-0.161137	C164H204N60O99P16
	1278.21	2	a9-G	1278.21	-0.907519	C84H106N26O52P8
	1283.2	1	w4	1283.2	0.860349	C40H52N14O27P4
	1305.73	4	a17•	1305.72	-7.15085	C169H208N65O99P16
	1310.88	3	z13•	1310.88	-1.11757	C127H159N44O79P12
	1313.23	3	a13•	1313.22	-3.50893	C129H160N45O77P12
	1317.96	4	w17	1317.95	-2.75351	C167H214N55O110P17
	1322.22	5	a22-A	1322.21	-4.27086	C213H266N77O129P21
	1335.21	2	d9-A	1335.2	-9.85174	C84H109N26O57P9
	1341.22	2	z9•	1341.23	0.459281	C88H110N29O54P8
	1343.88	3	w13	1343.88	-1.68022	C127H163N44O83P13
	1346.22	3	d13	1346.22	-0.297872	C129H164N45O81P13
	1353.23	2	a9•	1353.23	1.42843	C89H110N31O53P8
	1372.89	3	a14-A	1372.89	-2.10942	C134H168N45O82P13
	1381.73	4	a18•	1381.73	0.0521086	C179H221N67O106P17
	1390.71	2	w9	1390.72	4.94421	C88H114N29O58P9
	1393.96	4	w18	1393.96	-0.373037	C177H227N57O117P18
	1406.47	4	d18	1406.48	2.02776	C179H225N67O110P18
	1414.82	5	a23•	1414.83	9.46471	C228H282N87O135P22
	1417.58	3	a14•	1417.57	-5.83603	C139H172N50O82P13
	1426.23	5	w23	1426.22	-4.30437	C227H288N79O144P23
	1445.23	3	w14	1445.22	-2.61482	C137H176N46O90P14
	1450.57	3	d14	1450.57	-2.04472	C139H176N50O86P14
	1454	4	a19•	1453.99	-7.727	C188H233N70O112P18
	1467.21	2	w10-G	1467.22	2.3105	C93H122N26O64P10
	1477.25	3	a15-G	1477.24	-3.49367	C144H180N50O87P14
	1487.22	2	w10-C=d10-A	1487.22	-2.91551	C94H122N28O64P10
	1492.04	5	w24	1492.04	-1.96711	C237H300N84O150P24
	1493.24	2	z10•	1493.25	5.84966	C98H123N31O61P9
	1495.44	5	d24	1495.44	3.47724	C238H299N89O146P24
	1505.25	2	a10•	1505.25	1.8947	C99H123N33O60P9
	1511.45	5	a25-A	1511.45	-2.45791	C243H302N89O147P24
	1521.9	3	z15•	1521.91	8.13975	C147H184N51O92P14
	1527.27	3	a15•	1527.26	-6.2203	C149H184N55O88P14
	1530.01	4	a20•	1530	-4.72221	C198H246N72O119P19
	1542.74	2	w10	1542.74	-0.456979	C98H127N31O65P10
	1554.92	2	w15	1554.91	-7.84934	C147H188N51O96P15
	1558.06	5	d25	1558.05	-2.97615	C248H311N94O151P25
	1560.26	3	d15	1560.25	-1.85419	C149H188N55O92P15
	1574.76	4	a21-A	1574.76	-2.21749	C203H254N72O124P20
	1574.07	5	a26-A	1574.06	-7.42921	C253H315N94O152P25
	1586.93	3	a16-G	1586.93	-2.51303	C154H192N55O93P15
	1594.77	2	a11-A	1594.76	-3.625	C104H131N33O65P10
	1608.26	4	a21•	1608.27	5.27027	C208H258N77O124P20
	1617.25	5	w26	1617.26	3.71431	C257H324N94O160P26
	1623.26	3	z16•	1623.26	-0.636373	C157H197N53O99P15
	1628.76	4	w21	1628.76	-1.05356	C207H263N72O132P21
	1633.01	4	d21	1633.01	1.13655	C208H262N77O128P21
	1656.26	3	w16	1656.26	-2.67229	C157H201N53O103P16
	1661.79	2	a11•	1661.78	-1.83297	C109H135N38O65P10
	1669.93	3	d16	1669.94	1.72522	C159H200N60O98P16
	1678.08	5	w27	1678.07	-6.18867	C267H337N96O167P27
	1686.54	4	a22•	1686.53	-6.18014	C218H270N82O129P21
	1699.28	5	a28-A	1699.28	2.61758	C273H339N104O162P27
	1707.28	2	w11	1707.27	-4.9465	C108H139N36O71P11
	1711.28	4	d22	1711.28	-1.01854	C218H274N82O133P22
	1731.29	4	a23-G	1731.28	-3.97913	C223H278N82O134P22
	1783.03	4	w23	1783.03	-0.0588884	C227H288N79O144P23
	1858.96	3	w18	1858.95	-3.96298	C177H227N57O117P18
	1865.31	4	w24	1865.3	-5.61573	C237H300N84O150P24
	1871.8	2	w12	1871.79	-4.47966	C118H151N41O77P12
	1912.97	3	w19-G	1912.96	-6.71003	C182H234N57O121P19
	1925.08	5	w31	1925.11	15.595	C306H386N111O191P31
	1931.32	1	a7-A	1931.31	-6.39669	C64H82N16O42P6
	1939.01	3	a19•	1938.99	-9.65502	C188H233N70O112P18
	1943.56	4	w25	1943.56	-0.963695	C247H312N89O155P25
	1963.32	3	w19	1963.31	-5.21162	C187H239N62O122P19
	2067.66	3	w20	2067.66	-0.433824	C197H251N67O127P20
	2097.84	4	w27	2097.84	-0.0776991	C267H337N96O167P27
	2172.02	3	w21	2172.01	-5.41526	C207H263N72O132P21

## Sheet: DNA EDD-rCID 
Data used for the supplementary information figure
Terminal fragments								Internal fragments
	Observed m/z	z	Peak assignment	Theoretical m/z	mass error (ppm)	MF			Observed m/z	z	Peak assignment	Theoretical m/z	mass error (ppm)	MF
	476.571	2	d3	476.57	-1.46044	C30H40N9O21P3			490.051	1	w33:a18-B	490.053	3.95671	C15H19N5O10P2
	481.041	1	c2-T=x2-T	481.042	0.773321	C15H20N2O12P2					w40:a8-B
	526.111	1	z2/a2•	526.111	-0.868639	C20H24N4O11P1					w39:a9-B
	571.606	2	a4•	571.601	-9.22147	C39H48N12O23P3					w36:a12-B
	621.094	2	d4	621.093	-0.821132	C39H52N12O27P4					w34:a14-B
	625.093	1	d2=w2	625.095	4.26175	C20H28N4O15P2					w33:a15-B
	641.088	2	w4	641.097	13.6703	C40H52N14O27P4					w30:a18-B
	705.119	1	a3-G	705.122	3.37389	C25H32N4O16P2					w26:a22-B
	720.776	3	d7	720.776	0.084631	C69H90N21O46P7					w25:a23-B
	723.625	2	a5•	723.624	-1.59199	C49H61N14O30P4					w22:a26-B
	736.119	2	z5•	736.127	11.9409	C49H60N17O29P4					w21:a27-B
	747.453	3	a8-A	747.452	-1.51715	C74H94N21O47P7					w20:a28-B
	773.106	2	d5	773.117	13.9811	C49H65N14O34P5					w19:a29-B
	785.617	2	w5	785.62	3.50042	C49H64N17O33P5					w9:a39-B
	792.131	3	a8•	792.134	3.64837	C79H98N26O47P7			506.046	1	w44:a4-B	506.048	4.0589	C15H19N5O11P2
	810.096	1	c3-T=x3-T	810.094	-1.73807	C25H32N7O18P3					w38:a10-B
	825.13	3	d8	825.129	-0.973181	C79H102N26O51P8					w32:a16-B
	849.622	2	d6-G	849.615	-8.32966	C54H73N11O40P6			693.089	2	w43:a8-B	693.092	5.34561	C44H57N12O30P5
	851.802	3	a9-G	851.804	3.28831	C84H106N26O52P8					w30:a21-B
	855.163	1	a3•=z3•	855.163	-0.27714	C30H36N9O17P2					w29:a22-B
	869.623	2	d6-C	869.618	-5.40812	C55H73N13O40P6					w10:a41-B
	875.647	2	a6•	875.647	0.53332	C59H74N16O37P5					w9:a42-B
	888.149	2	z6•	888.15	1.47272	C59H73N19O36P5			770.091		w29:a20-B	770.088	-3.05939	C24H32N5O18P3
	901.823	3	a9•	901.818	-4.80917	C89H110N31O53P8					w28:a21-B
	925.135	2	d6	925.14	4.78631	C59H78N16O41P6					w8:a41-B
	931.144	4	d12	931.145	1.05139	C119H152N40O76P12					w7:a42-B
	934.813	3	d9	934.813	-0.032092	C89H114N31O57P9					w6:a43-B
	937.642	2	w6	937.643	0.606841	C59H77N19O40P6			794.099	1	w41:a8-B	794.099	0.348823	C25H32N7O17P3
	954.145	1	d3=w3	954.148	2.49856	C30H40N9O21P3					w37:a12-B
	965.151	2	a7-A	965.153	1.59042	C64H82N16O42P6					w36:a13-B
	984.663	4	a13•	984.664	0.40623	C129H160N45O77P12					w35:a14-B
	1003.16	3	a10•	1003.17	3.6305	C99H123N33O60P9					w30:a19-B
	1009.41	4	d13	1009.41	-4.47786	C129H164N45O81P13					w27:a22-B
	1026.15	2	d7-C	1026.15	-7.60223	C65H85N18O45P7					w23:a26-B
	1028.16	3	w10	1028.16	0.102124	C98H127N31O65P10					w19:a30-B
	1029.41	4	a14-A	1029.42	4.59872	C134H168N45O82P13					w10:a39-B
	1032.18	2	a7•	1032.18	-3.32308	C69H86N21O42P6					w9:a40-B
	1034.18	1	a4-C	1034.17	-7.54322	C35H44N9O22P3			819.112	1	w39:a10-B	819.106	-7.00886	C25H31N10O16P3
	1036.16	3	d10	1036.16	-1.40036	C99H127N33O64P10					w33:a16-B
	1062.84	3	a11-A	1062.84	0.238983	C104H131N33O65P10					w31:a18-B
	1062.93	4	a14•	1062.93	1.50622	C139H172N50O82P13					w25:a24-B
	1081.67	2	d7	1081.67	-1.35901	C69H90N21O46P7			1098.15	1	w42:a8-B	1098.15	-8.3641	C35H45N9O24P4
	1082.17	2	w7	1082.17	-1.98214	C68H89N22O46P7					w37:a13-B
	1087.68	4	d14	1087.67	-2.68371	C139H176N50O86P14					w19:a31-B
	1107.52	3	a11•	1107.52	2.23653	C109H135N38O65P10					w10:a40-B
	1107.68	4	a15-G	1107.68	-2.58649	C144H180N50O87P14			1301.21	3	w44:a15-B	1301.2	-7.8128	C124H159N40O81P13
	1121.68	2	a8-A	1121.68	-0.768489	C74H94N21O47P7					w43:a16-B
	1137.85	3	w11	1137.84	-3.2711	C108H139N36O71P11					w37:a22-B
	1144.21	1	a4•	1144.21	-4.33924	C39H48N12O23P3			1631.26	2	w43:a14-B	1631.25	-3.85532	C104H131N36O65P11
	1145.2	4	a15•	1145.19	-7.30795	C149H184N55O88P14					w22:a35-B
	1169.94	4	d15	1169.94	-3.23863	C149H188N55O92P15
	1184.21	1	z4•	1184.22	7.07895	C40H48N14O23P3
	1188.71	2	a8•	1188.7	-0.77984	C79H98N26O47P7
	1189.95	4	a16-G	1189.94	-4.39937	C154H192N55O93P15
	1208.87	3	a12•	1208.87	1.70159	C119H148N40O72P11
	1227.46	4	a16•	1227.45	-1.09088	C159H196N60O94P15
	1234.19	2	w8	1234.19	-1.72259	C78H102N24O53P8
	1238.19	2	d8	1238.2	3.33792	C79H102N26O51P8
	1241.86	3	d12	1241.86	0.373632	C119H152N40O76P12
	1247.53	3	w12	1247.53	-3.40594	C118H151N41O77P12
	1252.21	4	d16	1252.2	-4.75882	C159H200N60O98P16
	1259.41	5	a21-A	1259.4	-7.25265	C203H253N72O124P20
	1268.54	3	a13-A	1268.54	-2.86235	C124H156N40O77P12
	1272.2	4	a17-A	1272.21	3.06161	C164H204N60O99P16
	1278.21	2	a9-G	1278.21	0.735403	C84H106N26O52P8
	1283.2	1	w4	1283.2	1.87344	C40H52N14O27P4
	1305.72	4	a17•	1305.72	0.507766	C169H208N65O99P16
	1310.88	3	z13•	1310.88	-1.11757	C127H159N44O79P12
	1313.22	3	a13•	1313.22	-0.00609189	C129H160N45O77P12
	1317.96	4	w17	1317.95	-4.49865	C167H214N55O110P17
	1322.21	5	a22-A	1322.21	1.09891	C213H266N77O129P21
	1335.2	2	d9-A	1335.2	0.408929	C84H109N26O57P9
	1341.23	2	z9•	1341.23	-4.23792	C88H110N29O54P8
	1343.87	3	w13	1343.88	1.22184	C127H163N44O83P13
	1346.22	3	d13	1346.22	-4.97766	C129H164N45O81P13
	1353.24	2	a9•	1353.23	-3.0054	C89H110N31O53P8
	1372.89	3	a14-A	1372.89	-1.23535	C134H168N45O82P13
	1381.74	4	a18•	1381.73	-7.90892	C179H221N67O106P17
	1390.72	2	w9	1390.72	1.34894	C88H114N29O58P9
	1393.97	4	w18	1393.96	-6.04033	C177H227N57O117P18
	1406.48	4	d18	1406.48	-3.80241	C179H225N67O110P18
	1414.84	5	a23•	1414.83	-6.50889	C228H282N87O135P22
	1417.58	3	a14•	1417.57	-7.24689	C139H172N50O82P13
	1426.23	5	w23	1426.22	-7.10898	C227H288N79O144P23
	1445.23	3	w14	1445.22	-1.50772	C137H176N46O90P14
	1450.57	3	d14	1450.57	-1.21745	C139H176N50O86P14
	1454	4	a19•	1453.99	-6.14515	C188H233N70O112P18
	1467.21	2	w10-G	1467.22	1.22	C93H122N26O64P10
	1477.24	3	a15-G	1477.24	-0.650536	C144H180N50O87P14
	1487.23	2	w10-C=d10-A	1487.22	-9.97566	C94H122N28O64P10
	1492.04	5	w24	1492.04	-2.90543	C237H300N84O150P24
	1493.24	2	z10•	1493.25	5.11301	C98H123N31O61P9
	1495.44	5	d24	1495.44	-2.47419	C238H299N89O146P24
	1505.24	2	a10•	1505.25	6.34577	C99H123N33O60P9
	1511.45	5	a25-A	1511.45	-1.267	C243H302N89O147P24
	1521.92	3	z15•	1521.91	-2.24191	C147H184N51O92P14
	1527.26	3	a15•	1527.26	-1.04763	C149H184N55O88P14
	1530	4	a20•	1530	1.42157	C198H246N72O119P19
	1542.75	2	w10	1542.74	-3.76278	C98H127N31O65P10
	1554.91	3	w15	1554.91	-0.196153	C147H188N51O96P15
	1558.06	5	d25	1558.05	-2.52687	C248H311N94O151P25
	1560.25	3	d15	1560.25	-0.18779	C149H188N55O92P15
	1574.76	4	a21-A	1574.76	-1.70947	C203H254N72O124P20
	1574.06	5	a26-A	1574.06	-3.74446	C253H315N94O152P25
	1586.93	3	a16-G	1586.93	-0.181483	C154H192N55O93P15
	1594.77	2	a11-A	1594.76	-6.07051	C104H131N33O65P10
	1608.26	4	a21•	1608.27	2.8453	C208H258N77O124P20
	1617.26	5	w26	1617.26	-3.70565	C257H324N94O160P26
	1623.27	3	z16•	1623.26	-2.60771	C157H197N53O99P15
	1628.76	4	w21	1628.76	0.911124	C207H263N72O132P21
	1633.01	4	d21	1633.01	2.91241	C208H262N77O128P21
	1656.26	3	w16	1656.26	-0.136452	C157H201N53O103P16
	1661.79	2	a11•	1661.78	-1.83297	C109H135N38O65P10
	1669.93	3	d16	1669.94	4.47981	C159H200N60O98P16
	1678.09	5	w27	1678.07	-11.6116	C267H337N96O167P27
	1686.54	4	a22•	1686.53	-5.70579	C218H270N82O129P21
	1699.28	5	a28-A	1699.28	-0.265995	C273H339N104O162P27
	1707.27	2	w11	1707.27	-1.78355	C108H139N36O71P11
	1711.28	4	d22	1711.28	0.85141	C218H274N82O133P22
	1731.29	4	a23-G	1731.28	-0.224689	C223H278N82O134P22
	1783.03	4	w23	1783.03	-0.451478	C227H288N79O144P23
	1858.96	3	w18	1858.95	-4.23195	C177H227N57O117P18
	1865.31	4	w24	1865.3	-5.07962	C237H300N84O150P24
	1871.8	2	w12	1871.79	-2.55637	C118H151N41O77P12
	1912.97	3	w19-G	1912.96	-8.22601	C182H234N57O121P19
	1925.13	5	w31	1925.11	-12.2476	C306H386N111O191P31
	1931.32	1	a7-A	1931.31	-3.18643	C64H82N16O42P6
	1939.01	3	a19•	1938.99	-7.43737	C188H233N70O112P18
	1943.57	4	w25	1943.56	-4.41098	C247H312N89O155P25
	1963.32	3	w19	1963.31	-6.23031	C187H239N62O122P19
	2067.67	3	w20	2067.66	-5.36694	C197H251N67O127P20
	2097.85	4	w27	2097.84	-4.65384	C267H337N96O167P27
	2171.99	3	w21	2172.01	8.53494	C207H263N72O132P21

## Sheet: RNA EDD 
All fragments with ppm <10 were used for sequencing
	Observed m/z	z	Peak assignment	Theoretical m/z	mass error (ppm)	MF
	323.028	1	d1 = w1	323.029	0.591279	C9H13N2O9P
	530.076	1	a2• = z2•	530.069	-11.9381	C18H20N4O13P
	629.054	1	d2=w2	629.054	-0.488034	C18H24N4O17P2
	639.069	2	d4	639.068	-2.39568	C37H48N12O31P4
	792.082	2	d5	792.08	-2.75225	C46H59N14O39P5
	875.115	1	a3•=z3•	875.117	1.49352	C28H33N9O20P2
	931.122	3	a9•	931.115	-6.90247	C85H103N31O62P8
	956.114	3	w9	956.107	-7.59748	C84H106N29O67P9
	964.114	3	d9	964.11	-3.44359	C85H106N31O66P9
	964.608	2	w6	964.604	-4.10842	C56H71N19O46P6
	974.107	1	d3=w3	974.101	-6.3361	C28H36N9O24P3
	1033.13	3	a10•	1033.12	-2.79928	C94H113N33O70P9
	1040.38	4	d13	1040.37	-9.8167	C123H152N45O94P13
	1058.12	3	w10	1058.12	-8.34503	C93H117N31O75P10
	1066.12	3	d10	1066.12	-3.645	C94H117N33O74P10
	1097.9	4	a14•	1097.89	-9.26598	C133H160N50O96P13
	1109.62	2	d7	1109.62	-1.8646	C65H82N21O53P7
	1117.13	2	w7	1117.12	-7.44412	C65H83N22O53P7
	1122.64	4	d14	1122.63	-5.8728	C133H164N50O100P14
	1142.82	3	a•11	1142.81	-7.80446	C104H125N38O76P10
	1175.8	3	d11	1175.8	1.86086	C104H129N38O80P11
	1180.16	1	a4•	1180.16	-4.83495	C37H44N12O27P3
	1204.9	4	w15	1204.89	-14.1864	C141H176N51O111P15
	1224.66	2	a8•	1224.65	-9.69172	C75H90N26O55P7
	1244.82	3	a12•	1244.82	-4.56694	C113H136N40O84P11
	1270.15	2	w8	1270.14	-6.4308	C74H94N24O61P8
	1277.82	3	d12	1277.81	-9.84339	C113H140N40O88P12
	1281.4	4	w16	1281.39	-3.72095	C150H187N53O119P16
	1295.15	4	d16	1295.16	7.81759	C153H188N60O114P16
	1352.69	4	a17•	1352.67	-11.8469	C163H196N65O116P16
	1354.51	3	a13•	1354.5	-4.0694	C123H148N45O90P12
	1357.9	4	w17	1357.9	-2.75573	C159H198N55O127P17
	1377.43	4	d17	1377.42	-9.761	C163H200N65O120P17
	1397.19	2	a9•	1397.18	-8.48282	C85H102N31O62P8
	1429.19	4	a18•	1429.18	-5.31773	C172H207N67O124P17
	1434.42	4	w18	1434.41	-8.16854	C168H209N57O135P18
	1434.67	2	w9	1434.66	-1.39963	C84H106N29O67P9
	1446.66	2	d9	1446.67	3.25506	C85H106N31O66P9
	1471.76	5	w23	1471.77	9.08294	C217H268N79O167P23
	1491.85	3	w14	1491.84	-6.46452	C131H164N46O104P14
	1516.68	4	w19	1516.67	-5.13428	C178H221N62O141P19
	1538.19	2	z10•	1538.18	-2.22145	C93H113N31O71P9
	1581.95	4	a20•	1581.95	-1.48678	C190H230N72O139P19
	1598.94	4	w20	1598.93	-4.66311	C188H233N67O147P20
	1606.87	3	w15	1606.85	-11.782	C141H176N51O111P15
	1681.21	4	w21	1681.2	-7.56962	C198H245N72O153P21
	1708.87	3	w16	1708.86	-8.65958	C150H187N53O119P16
	1763.47	4	w22	1763.46	-8.33363	C208H257N77O159P22
	1909.25	4	a24•	1909.24	-3.61819	C229H277N89O166P23
	1912.88	3	w18	1912.88	-1.53172	C168H209N57O135P18
	881.604	4	d11	881.6	-3.49138	C104H129N38O80P11

## Sheet: RNA IRMPD (6.6ms)
Terminal fragments									Internal fragments
	Observed m/z	z	Peak assignment	Theoretical m/z	mass error (ppm)	MF				Observed m/z	z	Peak assignment	Theoretical m/z	mass error (ppm)	MF
	305.019	1	c1	305.018	-1.55401	C9H11N2O8P				634.073	1	w41:a7	634.071	-4.02794	C19H23N7O14P2
	323.029	1	d1 = w1	323.029	-2.50442	C9H13N2O9P						w37:a11
	419.052	1	a2-U = z2-U	419.05	-4.48634	C14H17N2O11P						w36:a12
	437.061	1	y2-U	437.06	-1.86473	C14H19N2O12P						w35:a13
	477.544	2	c3	477.542	-4.51688	C28H34N9O23P3						w30:a18
	486.551	1	d3 = w3	486.547	-7.34564	C28H36N9O24P3						w27:a21
	499.019	1	c2-U	499.016	-4.90766	C14H18N2O14P2						w23:a25
	517.029	1	d2-U = w2-U	517.027	-3.64585	C14H20N2O15P2						w19:a29
	531.079	1	a2	531.077	-3.58328	C18H21N4O13P						w10:a38
	534.562	2	a4-C	534.558	-7.87567	C33H40N9O26P3						w9:a39
	549.09	1	y2	549.088	-4.80433	C18H23N4O14P				650.068	1	w45:a3	650.065	-3.90576	C19H23N7O15P2
	574.546	2	c4-C	574.541	-9.30134	C33H41N9O29P4						w38:a10
	590.082	2	a4	590.079	-5.04847	C37H45N12O27P3						w24:a24
	611.046	1	c2	611.043	-4.86381	C18H22N4O16P2						w16:a32
	619.092	2	y4	619.088	-7.62735	C38H47N14O28P3						w15:a33
	629.057	1	d2=w2	629.054	-5.09813	C18H24N4O17P2						w11:a37
	639.089	2	d4	639.068	-32.9089	C37H48N12O31P4						w3:a45
	687.082	2	a5-U	687.078	-5.62672	C42H52N12O33P4				668.078	1	w45:b3	668.076	-2.80657	C19H25N7O16P2
	696.087	2	y5-G	696.084	-4.71782	C42H54N12O34P4						w38:b10
	725.077	1	a3-G	725.075	-2.86591	C23H28N4O19P2						w24:b24
	733.411	3	c7	733.407	-5.3531	C65H80N21O52P7						w16:b32
	739.416	3	d7	739.41	-7.71561	C65H82N21O53P7						w15:b33
	743.089	1	y3-G	743.086	-4.86216	C23H30N4O20P2						w11:b37
	764.099	1	a3-U	764.097	-2.54549	C24H29N7O18P2						w3:b45
	771.612	2	y5	771.608	-4.37917	C47H59N17O35P4				675.11	1	w40:b8	675.108	-2.47664	C20H26N10O13P2
	783.078	2	c5	783.075	-4.16563	C46H57N14O38P5						w34:b14
	792.083	2	d5	792.08	-3.3835	C46H59N14O39P5						w26:b22
	792.744	3	c8-G	792.741	-3.85498	C70H87N21O57P8						w22:b26
	798.078	3	c8-A	798.073	-6.28765	C70H87N21O58P8						w21:b27
	798.746	3	d8-G	798.745	-1.67012	C70H89N21O58P8						w20:b28
	802.589	2	x5	802.586	-3.60834	C47H58N17O37P5				689.088	1	w32:a16	689.088	-1.17111	C20H24N10O14P2
	805.044	1	c3-G	805.041	-3.16381	C23H29N4O22P3						w12:a36
	811.595	2	w5	811.591	-4.08334	C47H60N17O38P5						w4:a44
	823.054	1	d3-G=w3-G	823.052	-2.89411	C23H31N4O23P3				787.091	2	w20:a31	787.083	-9.53266	C47H57N16O36P5
	840.094	2	a6-U	840.091	-3.35083	C51H63N14O41P5				794.591	2	w44:a7	794.589	-3.46469
	843.095	3	c8	843.091	-4.33287	C75H92N26O58P8						w31:a20
	849.099	3	d8	849.095	-4.86518	C75H94N26O59P8						w11:a40
	849.099	2	y6-G	849.096	-2.98317	C51H65N14O42P5				806.598	2	w42:a9	806.594	-4.13715	C48H58N19O35P5
	860.566	2	c6-G	860.563	-3.96949	C50H63N11O45P6						w41:a10
	869.103	2	y6-C	869.099	-4.21011	C52H65N16O42P5						w39:a12
	876.125	1	a3=z3	876.124	-1.10487	C28H33N9O20P2						w38:a13
	880.57	2	c6-C	880.566	-4.93092	C51H63N13O45P6						w27:a24
	889.082	2	d6-U = w6-G	889.079	-3.11221	C51H66N14O45P6				818.109	2	w40:a11	818.108	-1.74549	C49H59N22O33P5
	894.135	1	y3	894.135	0.444005	C28H35N9O21P2						w36:a15
	905.109	2	b6	905.11	1.33244	C55H69N16O44P5						w26:a25
	907.759	3	c9-G	907.757	-1.7009	C80H99N26O64P9						w25:a26
	913.093	3	c9-A	913.089	-4.49682	C80H99N26O65P9						w24:a27
	924.624	2	y6	924.621	-2.9504	C56H70N19O43P5						w23:a28-B
	929.456	3	y9	929.451	-5.17295	C84H105N29O64P8						w22:a29-B
	936.09	2	c6	936.088	-2.8961	C55H68N16O46P6						w23:b28
	945.099	2	d6	945.093	-6.80251	C55H70N16O47P6						w22:b29
	953.609	4	c12	953.604	-5.13211	C113H138N40O87P12				940.098	1	w42:a7	940.096	-2.3955	C28H34N9O22P3
	956.093	1	c3	956.091	-2.13055	C28H34N9O23P3						w37:a12
	958.108	3	c9	958.107	-1.29526	C85H104N31O65P9						w19:a30
	974.102	1	d3=w3	974.101	-0.997843	C28H36N9O24P3						w10:a39
	993.106	2	a7-A	993.104	-2.88389	C60H74N16O49P6				947.606	2	w45:a7	947.601	-4.53988	C56H69N19O44P6
	1002.14	4	c13-A	1002.1	-38.8064	C118H145N40O93P13						w11:a41
	1004.62	2	a7-U	1004.62	-1.44831	C61H75N19O47P6				959.114	2	w44:a8	959.115	1.04993	C57H70N22O42P6
	1009.77	3	c10-G	1009.77	-3.57509	C89H110N28O72P10						w43:a9
	1015.1	3	c10-A	1015.1	-3.12482	C89H110N28O73P10						w31:a21
	1025.09	2	c7-G	1025.09	-1.61547	C60H75N16O51P7						w29:a23
	1031.46	3	y10	1031.46	-3.07719	C93H116N31O72P9						w28:a24
	1033.09	2	c7-A	1033.09	-2.80615	C60H75N16O52P7				963.124	1	w41:a8	963.123	-1.07359	C29H35N12O20P3
	1035.87	4	c13	1035.87	-4.69558	C123H150N45O93P13						w36:a13
	1040.38	4	d13	1040.37	-5.50093	C123H152N45O94P13						w35:a14
	1042.1	2	d7-A	1042.09	-3.3711	C60H77N16O53P7						w27:a22
	1045.1	2	c7-C	1045.09	-7.44623	C61H75N18O51P7						w23:a26
	1058.12	3	w10	1058.12	-2.95809	C93H117N31O75P10						w20:a29
	1060.12	3	c10	1060.12	-3.40246	C94H115N33O73P10				967.116	2	w32:a20	967.112	-3.44944	C57H70N22O43P6
	1064.38	4	a14-A	1064.38	-5.58074	C128H156N45O96P13						w14:a38
	1066.12	3	d10	1066.12	-4.20779	C94H117N33O74P10						w13:a39
	1069.13	1	a4-U	1069.14	4.52794	C33H41N10O25P3						w12:a40
	1077.15	2	y7	1077.14	-4.81367	C65H82N22O50P6				971.124	2	w41:a11	971.121	-3.27148	C58H70N24O41P6
	1080.37	4	c14-G	1080.37	-2.67131	C128H157N45O98P14						w40:a12
	1084.37	4	c14-A	1084.37	-5.03335	C128H157N45O99P14						w39:a13
	1088.13	1	y4-G	1088.13	-0.255483	C33H42N9O27P3						w38:a14
	1096.13	3	y11-G	1096.13	-1.70145	C98H123N31O78P10						w37:a15
	1100.62	2	c7	1100.61	-3.31724	C65H80N21O52P7						w27:a25
	1110.09	1	c4-G	1110.08	-3.11689	C32H41N7O29P4				979.119	1	w39:a10	979.118	-1.245	C29H35N12O21P3
	1118.14	4	c14	1118.13	-4.94933	C133H162N50O99P14						w38:a11
	1122.78	3	w11-G	1122.78	-1.42503	C98H124N31O81P11						w31:a18
	1124.78	3	c11-A	1124.78	-3.02192	C99H122N33O79P11						w25:a24
	1146.48	3	y11	1146.48	-4.06638	C103H128N36O79P10						w24:a25
	1150.09	1	c4-C	1150.09	-3.66233	C33H41N9O29P4						w11:a38
	1154.63	2	y8-G	1154.63	-2.28472	C69H88N19O57P7				986.151	1	w22:a27	986.15	-0.624651	C30H36N15O18P3
	1166.63	4	c15-G	1166.63	-3.36696	C138H169N50O105P15						w21:a28
	1169.8	3	c11	1169.8	-3.36297	C104H127N38O79P11				990.635	2	w36:a16	990.632	-3.03847	C59H71N27O40P6
	1173.13	3	w11	1173.13	4.50248	C103H129N36O82P11						w35:a17
	1181.16	1	a4	1181.17	2.47129	C37H45N12O27P3						w34:a18
	1189.62	2	c8-G	1189.62	-3.35907	C70H87N21O57P8				1018.14	1	w33:a16	1018.14	0.50386	C30H36N15O20P3
	1197.62	2	c8-A	1197.61	-3.79004	C70H87N21O58P8						w32:a17
	1204.4	4	c15	1204.39	-4.13071	C143H174N55O106P15				1020.15	1	w34:b15	1020.16	5.06099	C30H38N15O20P3
	1209.13	2	c8-U	1209.13	-4.49084	C71H88N24O56P8						w26:b23
	1211.14	3	y12-G	1211.14	-1.36565	C108H135N36O85P11				1112.13	2	w45:a8	1112.13	-1.2067	C66H81N24O50P7
	1221.14	1	z4	1221.17	25.9316	C38H45N14O27P3						w43:a10
	1226.79	3	c12-A	1226.79	-3.55807	C108H133N35O87P12						w29:a24
	1230.16	2	y8	1230.15	-1.24619	C74H93N24O58P7				1116.14	2	w23:a30	1116.14	-3.74775	C67H81N26O48P7
	1239.18	1	y1	1239.18	-1.10476	C38H47N14O28P3						w22:a31
	1252.9	4	c16-G	1252.89	-5.56233	C148H181N55O112P16				1124.14	2	w42:a11	1124.13	-3.75845	C67H81N26O49P7
	1261.13	1	c4	1261.13	-0.594704	C37H46N12O30P4						w41:a12
	1261.5	3	y12	1261.49	-3.13121	C113H140N41O86P11						w21:a32
	1265.14	2	c8	1265.14	-2.28512	C75H92N26O58P8				1135.65	2	w40:a13	1135.65	-2.56858	C68H82N29O47P7
	1271.81	3	c12	1271.81	-3.77415	C113H138N40O87P12						w39:a14
	1290.66	4	c16	1290.65	-4.04136	C153H186N60O113P16						w27:a26
	1309.82	3	a13-A	1309.82	-2.69885	C118H144N40O90P12						w24:a29
	1319.15	2	y9-G	1319.16	1.83602	C79H100N24O63P8				1143.65	2	w38:a15	1143.64	-2.76222	C68H82N29O48P7
	1322.16	2	a9-G	1322.16	-1.62159	C80H98N26O61P8						w37:a16
	1331.15	3	c13-G	1331.14	-5.3563	C118H145N40O92P13						w35:a18
	1335.16	4	c17-G	1335.15	-4.37328	C158H193N60O118P17				1277.15	2	w42:a12	1277.15	-5.22571	C76H92N28O57P8
	1339.15	4	c17-A	1339.15	-1.0529	C158H193N60O119P17						w21:a33
	1347.37	5	c21	1347.36	-5.71636	C200H244N77O148P21				1292.17	1	w36:a14	1292.18	2.77516	C39H47N17O26P4
	1362.14	2	c9-G	1362.14	-1.8192	C80H99N26O64P9						w23:a27
	1363.17	3	y13	1363.17	1.52439	C122H152N44O93P12						w21:a29
	1370.14	2	c9-A	1370.14	-5.34326	C80H99N26O65P9				1296.17	2	w35:a19	1296.16	-0.938152	C77H94N32O55P8
	1372.92	4	c17	1372.92	-1.88358	C163H198N65O119P17						w34:a20
	1381.5	3	c13	1381.49	-3.42094	C123H150N45O93P13						w33:a21
	1394.68	2	y9	1394.68	-2.34677	C84H105N29O64P8						w32:a22
	1411.67	4	c18-G	1411.66	-4.54287	C167H204N62O126P18						w31:a23
	1413.17	5	c22	1413.17	1.62896	C210H256N82O154P22				1300.16	1	w15:a35	1300.15	-5.85931	C38H47N15O29P4
	1419.51	3	a14-A	1419.5	-2.72067	C128H156N45O96P13						w14:a36
	1437.67	2	c9	1437.66	-2.41642	C85H104N31O65P9						w13:a37
	1446.17	3	c14-A	1446.16	-6.30498	C128H157N45O99P14						w6:a44
	1449.43	4	c18-G	1449.42	-2.8708	C172H209N67O127P18						w5:a45
	1465.18	3	y14	1465.18	-2.99417	C131H163N46O101P13				1308.17	1	w41:a9	1308.17	-0.305006	C39H47N17O27P4
	1472.17	2	y10-G	1472.17	-2.12408	C88H111N26O71P9						w40:a10
	1480.17	2	y10-A	1480.17	-1.60117	C88H111N26O72P9						w39:a11
	1487.93	4	c19-G	1487.92	-3.35502	C176H216N65O133P19						w35:a15
	1491.18	3	c14	1491.18	-3.18742	C133H162N50O99P14						w27:a23
	1496.68	4	y19	1496.68	-3.72091	C178H220N62O138P18						w26:a24
	1515.15	2	c10-G	1515.15	-2.06382	C89H110N28O72P10						w25:a25
	1525.69	4	c19	1525.68	-3.10615	C181H221N70O134P19						w24:a26
	1541.18	4	y20-G	1541.18	-3.95282	C183H227N62O143P19				1402.17	3	w44:a15	1402.18	1.34862	C125H152N51O90P13
	1547.7	2	y10	1547.69	-2.59871	C93H116N31O72P9						w43:a16
	1555.85	3	c15-G	1555.84	-1.95714	C138H169N50O105P15						w39:a20
	1564.43	4	c20-G	1564.43	-3.68569	C185H227N67O141P20						w38:a21
	1567.16	1	c5	1567.16	-0.668727	C46H57N14O38P5						w35:a24
	1580.2	3	y15	1580.2	-1.18719	C141H175N51O108P14				1425.17	2	w13:a42	1425.17	0.422407	C84H105N30O65P9
	1587.68	2	w10	1587.68	-3.18516	C93H117N31O75P10				1445.17	2	w15:a40	1445.17	0.329373	C85H105N32O65P9
	1590.68	2	c10	1590.68	-3.09428	C94H115N33O73P10						w12:a43
	1602.2	4	c20	1602.19	-4.44017	C190H232N72O142P20						w11:a44
	1606.2	3	c15	1606.19	-5.19303	C143H174N55O106P15				1454.17	2	w19:a36-B	1454.16	-7.59612	C85H105N31O67P9
	1609.19	5	c25	1609.2	4.13436	C239H291N94O175P25						w17:a38-B
	1631.86	3	y16-G	1631.85	-3.21413	C145H181N48O115P15						w16:a39-B
	1650.7	4	c21-A	1650.69	-3.51792	C195H239N72O148P21				1575.19	1	w20:a31	1575.17	-8.9698	C47H57N16O36P5
	1661.2	4	y21	1661.2	-0.84818	C198H244N72O150P20				1598.2	2	w16:a40	1598.18	-8.30506	C94H116N34O73P10
	1670.86	3	c16-G	1670.86	-3.19177	C148H181N55O112P16						w15:a41
	1682.21	3	y16	1682.2	-3.88894	C150H186N53O116P15						w11:a45
	1684.46	4	c21	1684.45	-6.40148	C200H244N77O148P21				1614.2	1	w42:a9	1614.2	-1.6708	C48H58N19O35P5
	1720.22	2	y11	1720.22	-1.9794	C103H128N36O79P10						w41:a10
	1732.96	4	c22-A	1732.95	-2.41034	C205H251N77O154P22						w39:a12
	1733.87	3	y17-G	1733.86	-5.65846	C154H192N50O123P16						w38:a13
	1743.47	4	d22-C	1743.46	-9.59472	C206H253N79O154P22						w27:a24
	1755.21	2	c11	1755.2	-1.68755	C104H127N38O79P11				1951.24	1	w16:a36	1951.23	-7.72898	C57H70N22O44P6
	1760.21	2	w11	1760.2	-6.13788	C103H129N36O82P11
	1766.72	4	c22	1766.72	-1.38845	C210H256N82O154P22
	1852.98	4	c23	1852.98	0.380469	C220H268N87O161P23
	1886.23	3	y18	1886.22	-4.81068	C168H208N57O132P17
	1892.74	2	y12	1892.74	-0.996967	C113H140N41O86P11
	1906.24	4	y24	1906.23	-2.25313	C227H279N84O171P23
	1945.56	3	y19-G	1945.56	-2.8799	C173H215N57O137P18
	1988.53	4	y25	1988.5	-16.1252	C237H291N89O177P24
	1995.92	3	y19	1995.91	-7.96631	C178H220N62O138P18
	2008.5	4	w25	2008.49	-5.96568	C237H292N89O180P25

## Sheet: RNA EDD-IRMPD ( 3ms)
Terminal fragments								Internal fragments
	Observed m/z	z	Peak assignment	Theoretical m/z	mass error (ppm)	MF			Observed m/z	z	Peak assignment	Theoretical m/z	mass error (ppm)	MF
	305.018	1	c1	305.018	-0.242609	C9H11N2O8P			668.074	1	w45:b3	668.076	2.43236	C19H25N7O16P2
	323.027	1	d1 = w1	323.029	5.5444	C9H13N2O9P					w38:b10
	477.541	2	c3	477.542	1.55588	C28H34N9O23P3					w24:b24
	486.547	1	d3 = w3	486.547	0.0534378	C28H36N9O24P3					w16:b32
	530.071	1	a2• = z2•	530.069	-3.63726	C18H20N4O13P					w15:b33
	549.085	1	y2	549.088	5.3944	C18H23N4O14P					w11:b37
	611.04	1	c2	611.043	5.77373	C18H22N4O16P2					w3:b45
	619.091	2	y4	619.088	-5.85055	C38H47N14O28P3			871.765	3	w39:a15	871.778	15.1506	C78H94N34O54P8
	629.052	1	d2=w2	629.054	3.64516	C18H24N4O17P2					w37:a17
	639.066	2	d4	639.068	2.92457	C37H48N12O31P4					w36:a18
	659.07	2	w4	659.071	0.52043	C38H48N14O31P4			948.098	2	w19:a33	948.093	-4.95099	C56H68N18O45P6
	696.074	2	y5-G	696.084	13.6708				959.116	2	w44:a8	959.115	-0.722541	C57H70N22O42P6
	733.406	3	c7	733.407	1.7371	C65H80N21O52P7					w43:a9
	739.409	3	d7	739.41	2.42761	C65H82N21O53P7					w31:a21
	742.594	2	a5•	742.588	-7.72972	C46H55N14O35P4					w29:a23
	771.609	2	y5	771.608	-1.52798	C47H59N17O35P4					w28:a24
	783.072	2	c5	783.075	4.51809	C46H57N14O38P5			1308.16	1	w41:a9	1308.17	8.79167	C39H47N17O27P4
	792.079	2	d5	792.08	1.919	C46H59N14O39P5					w40:a10
	799.34	4	d10	799.337	-2.88739	C94H117N33O74P10					w39:a11
	811.586	2	w5	811.591	6.2667	C47H60N17O38P5					w35:a15
	816.434	3	a8	816.436	2.45457	C75H91N26O55P7					w27:a23
	840.086	2	a6-U	840.091	5.45774	C51H63N14O41P5					w26:a24
	843.088	3	c8	843.091	3.49547	C75H92N26O58P8					w25:a25
	849.094	3	d8	849.095	0.787898	C75H94N26O59P8					w24:a26
	875.116	1	a3•=z3•	875.117	0.465081	C28H33N9O20P2
	881.605	4	d11	881.6	-4.85254	C104H129N38O80P11
	894.132	1	y3	894.135	3.46368	C28H35N9O21P2
	895.59	2	a6•	895.601	12.1829	C55H66N16O43P5
	915.11	2	z6•	915.112	2.26967	C56H67N19O42P5
	924.629	2	y6	924.621	-8.35802	C56H70N19O43P5
	929.448	3	y9	929.451	3.43428	C84H105N29O64P8
	936.087	2	c6	936.088	0.415559	C55H68N16O46P6
	945.091	2	d6	945.093	2.61456	C55H70N16O47P6
	953.603	4	c12	953.604	1.05495	C113H138N40O87P12
	956.114	3	w9	956.107	-7.59748	C84H106N29O67P9
	958.105	4	d12	958.107	1.71902	C113H140N40O88P12
	958.105	3	c9	958.107	1.83591	C85H104N31O65P9
	964.113	3	d9	964.11	-2.30264	C85H106N31O66P9
	964.601	2	w6	964.604	2.9411	C56H71N19O46P6
	974.097	1	d3=w3	974.101	4.34041	C28H36N9O24P3
	993.103	2	a7-A	993.104	0.841805	C60H74N16O49P6
	1031.45	3	y10	1031.46	5.84221	C93H116N31O72P9
	1035.87	4	c13	1035.87	0.710516	C123H150N45O93P13
	1040.37	4	d13	1040.37	1.80417	C123H152N45O94P13
	1045.1	2	c7-C	1045.09	-11.8478	C61H75N18O51P7
	1058.11	3	w10	1058.12	2.05082	C93H117N31O75P10
	1060.12	2	a7•	1060.13	5.63234	C65H78N21O49P6
	1060.12	3	c10	1060.12	-5.28905	C94H115N33O73P10
	1066.12	3	d10	1066.12	-0.737254	C94H117N33O74P10
	1069.13	1	a4-U	1069.14	11.3559	C33H41N10O25P3
	1077.13	2	y7	1077.14	7.62667	C65H82N22O50P6
	1097.88	4	a14•	1097.89	6.94698	C133H160N50O96P13
	1100.61	2	c7	1100.61	2.0434	C65H80N21O52P7
	1109.62	2	d7	1109.62	0.0279375	C65H82N21O53P7
	1117.13	2	w7	1117.12	-2.78931	C65H83N22O53P7
	1118.12	4	c14	1118.13	4.79908	C133H162N50O99P14
	1118.63	4	w14	1118.62	-3.17533	C131H164N46O104P14
	1122.63	4	d14	1122.63	1.60961	C133H164N50O100P14
	1142.8	3	a•11	1142.81	6.10864	C104H125N38O76P10
	1146.47	3	y11	1146.48	0.556488	C103H128N36O79P10
	1169.8	3	c11	1169.8	-1.31134	C104H127N38O79P11
	1173.13	3	w11	1173.13	2.28619	C103H129N36O82P11
	1175.81	3	d11	1175.8	-2.47661	C104H129N38O80P11
	1180.15	4	z15•	1180.14	-6.07809	C141H172N51O107P14
	1180.15	1	a4•	1180.16	8.63783	C37H44N12O27P3
	1204.39	4	c15	1204.39	1.2662	C143H174N55O106P15
	1204.89	4	w15	1204.89	-6.30184	C141H176N51O111P15
	1208.9	4	d15	1208.89	-2.09613	C143H176N55O107P15
	1220.16	1	z4•	1220.16	5.93527	C38H44N14O27P3
	1224.66	2	a8•	1224.65	-1.85277	C75H90N26O55P7
	1239.18	1	y4	1239.18	4.22133	C38H47N14O28P3
	1244.83	3	a•12	1244.82	-8.18193	C113H136N40O84P11
	1255.15	3	z•12	1255.15	4.37079	C113H137N41O85P11
	1261.14	1	c4	1261.13	-5.90739	C37H46N12O30P4
	1261.5	3	y12	1261.49	-8.91802	C113H140N41O86P11
	1265.14	2	c8	1265.14	3.24786	C75H92N26O58P8
	1270.14	2	w8	1270.14	1.36363	C74H94N24O61P8
	1271.81	3	c12	1271.81	-2.75199	C113H138N40O87P12
	1274.14	2	d8	1274.15	2.89684	C75H94N26O59P8
	1277.82	3	d12	1277.81	-3.34791	C113H140N40O88P12
	1285.15	5	d20	1285.15	1.40606	C190H234N72O143P20
	1288.15	3	w12	1288.15	-1.79095	C113H141N41O89P12
	1290.65	4	c16	1290.65	2.77689	C153H186N60O113P16
	1295.15	4	d16	1295.16	3.87984	C153H188N60O114P16
	1309.81	3	a13-A	1309.82	4.55407	C118H144N40O90P12
	1319.15	1	w4	1319.15	2.62442	C38H48N14O31P4
	1344.76	5	w21	1344.75	-3.34336	C198H245N72O153P21
	1350.96	5	d21	1350.96	4.22735	C200H246N77O149P21
	1352.68	4	a•17	1352.67	-3.41915	C163H196N65O116P16
	1354.51	3	a13	1354.5	-4.0694	C123H148N45O90P12
	1357.9	4	w17	1357.9	1.95744	C159H198N55O127P17
	1362.16	2	c9-G	1362.14	-14.5198	C80H99N26O64P9
	1363.17	3	y13	1363.17	2.47804	C122H152N44O93P12
	1372.93	4	c17	1372.92	-10.0414	C163H198N65O119P17
	1377.42	4	d17	1377.42	-3.22705	C163H200N65O120P17
	1381.49	3	c13	1381.49	-1.46653	C123H150N45O93P13
	1387.5	3	d13	1387.5	-4.6883	C123H152N45O94P13
	1389.83	3	w13	1389.83	-2.21466	C122H153N44O96P13
	1394.68	2	y9	1394.68	2.02699	C84H105N29O64P8
	1397.18	2	a9•	1397.18	-2.11283	C85H102N31O62P8
	1410.57	5	w22	1410.57	-2.40471	C208H257N77O159P22
	1416.77	5	d22	1416.77	3.6809	C210H258N82O155P22
	1419.49	3	a14-A	1419.5	6.15568	C128H156N45O96P13
	1429.17	4	a18•	1429.18	8.53636	C172H207N67O124P17
	1434.41	4	w18	1434.41	-1.96388	C168H209N57O135P18
	1434.66	2	w9	1434.66	1.8067	C84H106N29O67P9
	1437.67	2	c9	1437.66	-1.72085	C85H104N31O65P9
	1449.43	4	c18-G	1449.42	-3.69871	C172H209N67O127P18
	1453.93	4	d18	1453.93	-1.59568	C172H211N67O128P18
	1458.84	3	z14•	1458.84	1.54164	C131H160N46O100P13
	1465.18	3	y14	1465.18	-2.92592	C131H163N46O101P13
	1471.77	5	w23	1471.77	-1.51654	C217H268N79O167P23
	1477.94	4	a19-C	1477.93	-3.20516	C177H215N67O130P18
	1482.17	5	c23	1482.18	9.91039	C220H268N87O161P23
	1485.78	5	d23	1485.78	2.69353	C220H270N87O162P23
	1491.18	3	c14	1491.18	0.70213	C133H162N50O99P14
	1491.84	3	w14	1491.84	-6.06233	C131H164N46O104P14
	1497.18	3	d14	1497.18	-0.15429	C133H164N50O100P14
	1516.67	4	w19	1516.67	-3.55186	C178H221N62O141P19
	1525.68	4	c19	1525.68	0.236615	C181H221N70O134P19
	1530.18	4	d19	1530.19	1.96185	C181H223N70O135P19
	1540.78	5	w24	1540.78	-1.26235	C227H280N84O174P24
	1546.99	5	d24	1546.99	-4.29092	C229H281N89O170P24
	1580.2	3	y15	1580.2	-1.50361	C141H175N51O108P14
	1581.94	4	a20•	1581.95	6.47809	C190H230N72O139P19
	1587.68	2	w10	1587.68	0.46798	C93H117N31O75P10
	1590.67	2	c10	1590.68	3.50668	C94H115N33O73P10
	1598.95	4	w20	1598.93	-8.66578	C188H233N67O147P20
	1602.19	4	c20	1602.19	-1.5691	C190H232N72O142P20
	1606.86	3	w15	1606.85	-2.44702	C141H176N51O111P15
	1612.2	3	d15	1612.2	-1.06687	C143H176N55O107P15
	1672.4	5	w26	1672.4	-1.39739	C247H304N94O186P26
	1678.62	5	d26	1678.61	-8.06024	C249H305N99O182P26
	1681.21	4	w21	1681.2	-9.17562	C198H245N72O153P21
	1684.46	4	c21	1684.45	-2.72076	C200H244N77O148P21
	1688.96	4	d21	1688.96	-2.86686	C200H246N77O149P21
	1708.86	3	w16	1708.86	-2.45661	C150H187N53O119P16
	1727.22	3	d16	1727.21	-5.50483	C153H188N60O114P16
	1733.62	5	w27	1733.61	-7.6586	C256H315N96O194P27
	1760.21	2	w11	1760.2	-4.66078	C103H129N36O82P11
	1763.47	4	w22	1763.46	-6.91596	C208H257N77O159P22
	1771.22	4	d22	1771.22	0.275516	C210H258N82O155P22
	1852.98	4	c23	1852.98	-1.77822	C220H268N87O161P23
	1857.5	4	d23	1857.49	-5.08966	C220H270N87O162P23
	1871.42	5	d29	1871.44	9.15821	C278H340N111O202P29
	1892.73	2	y12	1892.74	5.81855	C113H140N41O86P11
	1912.89	3	w18	1912.88	-4.56381	C168H209N57O135P18
	1921.63	5	w30	1921.63	-0.0286215	C284H350N106O215P30
	1924.39	7	d42	1924.38	-5.42358	C399H490N152O298P42
	1926.24	4	w24	1926.23	-8.77986	C227H280N84O174P24
	1973.68	7	w43 = d43	1973.67	-4.73534	C409H502N157O305P43
	1982.74	6	w37	1982.74	1.2513	C352H432N135O263P37
	2008.48	4	w25	2008.49	7.12874	C237H292N89O180P25
	2016.26	4	d25	2016.25	-3.02443	C239H293N94O176P25
	2022.99	7	d44	2022.96	-13.2756	C419H514N162O312P44
	2040.24	6	w38	2040.25	1.75812	C362H444N140O270P38

## Sheet: RNA UVPD
Terminal fragments									Internal fragments
	Observed m/z	z	Peak assignment	Theoretical m/z	mass error (ppm)	MF				Observed m/z	z	Peak assignment	Theoretical m/z	mass error (ppm)	MF
	305.017	1	c1	305.018	2.70804	C9H11N2O8P				916.085	1	w43:a6	916.085	0.125534	C27H34N7O23P3
	323.028	1	d1 = w1	323.029	3.06784	C9H13N2O9P						w29:a20
	419.048	1	a2-U	419.05	3.14998	C14H17N2O11P						w8:a41
	437.059	1	y2-U	437.06	3.1689	C14H19N2O12P				940.096	1	w42:a7	940.096	0.157431	C28H34N9O22P3
	499.015	1	c2-U	499.016	1.30457	C14H18N2O14P2						w37:a12
	517.026	1	d2-U = w2-U	517.027	1.96315	C14H20N2O15P2						w19:a30
	531.076	1	a2 = z2	531.077	1.31243	C18H21N4O13P						w10:a39
	549.087	1	y2 = b2	549.088	1.02352	C18H23N4O14P				971.122	2	w41:a11	971.121	-1.41795	C58H70N24O41P6
	611.043	1	c2	611.043	0.373132	C18H22N4O16P2						w40:a12
	619.088	2	y4	619.088	-0.197064	C38H47N14O28P3						w39:a13
	629.053	1	d2	629.054	0.624748	C18H24N4O17P2						w38:a14
	630.057	2	c4	630.062	8.0738	C37H46N12O30P4						w37:a15
	659.072	2	w4	659.071	-2.66587	C38H48N14O31P4						w27:a25
	725.075	1	a3-G	725.075	0.306175	C23H28N4O19P2						w23:a29-B
	743.086	1	y3-G	743.086	-0.152069	C23H30N4O20P2						w22:a30-B
	743.086	2	a5	743.092	8.30584	C46H56N14O35P4				986.151	1	w22:a27	986.15	-0.31841	C30H36N15O18P3
	764.097	1	a3-U=z3-U	764.097	0.595474	C24H29N7O18P2						w21:a28
	771.608	2	y5	771.608	0.804813	C47H59N17O35P4				1124.14	2	w42:a11	1124.13	-3.93637	C67H81N26O49P7
	783.076	2	c5	783.075	-1.10079	C46H57N14O38P5						w41:a12
	792.078	2	d5	792.08	2.929	C46H59N14O39P5						w21:a32
	798.072	3	c8-A	798.073	0.478653	C70H87N21O58P8						w23:a30-B
	805.042	1	c3-G=x3-G	805.041	-0.555251	C23H29N4O22P3						w22:a31-B
	811.592	2	w5	811.591	-0.756538	C47H60N17O38P5				1245.14	1	w43:a7	1245.14	-0.29314	C37H46N12O29P4
	823.051	1	d3-G=w3-G	823.052	0.629365	C23H31N4O23P3						w30:a20
	840.094	2	a6-U=z6-G	840.091	-3.5889	C51H63N14O41P5						w29:a21
	843.091	3	c8	843.091	-0.0628639	C75H92N26O58P8						w10:a40
	844.063	1	c3-U=x3-U	844.063	0.694261	C24H30N7O21P3						w9:a41
	849.087	2	y6-G	849.096	11.2673	C51H65N14O42P5				1285.15	1	w42:a8-B	1285.14	-2.9701	C38H46N14O29P4
	862.073	1	d3-U=w3-U	862.074	0.753996	C24H32N7O22P3						w38:a12
	876.124	1	a3 = z3	876.124	0.264803	C28H33N9O20P2						w37:a13-B
	880.068	2	c6-U	880.074	6.30629	C51H64N14O44P6						w20:a30-B
	894.135	1	y3	894.135	0.555844	C28H35N9O21P2						w11:a39
	924.623	2	y6	924.621	-2.19333	C56H70N19O43P5				1292.17	1	w36:a14	1292.18	0.840443	C39H47N17O26P4
	936.089	2	c6	936.088	-1.18685	C55H68N16O46P6						w23:a27
	953.609	4	c12	953.604	-5.13211	C113H138N40O87P12						w21:a29
	956.092	1	c3	956.091	-1.60759	C28H34N9O23P3				1308.17	1	w41:a9	1308.17	-1.22232	C39H47N17O27P4
	974.101	1	d3=w3	974.101	0.234062	C28H36N9O24P3						w40:a10
	993.105	2	a7-A	993.104	-1.57486	C60H74N16O49P6						w39:a11
	1030.12	1	a4-G	1030.12	-1.44741	C32H40N7O26P3						w36:a14-B
	1031.46	3	y10	1031.46	-2.59244	C93H116N31O72P9						w35:a15
	1033.1	2	c7-A	1033.09	-9.77556	C60H75N16O52P7						w27:a23
	1035.87	4	c13	1035.87	-3.73021	C123H150N45O93P13						w26:a24
	1044.09	2	c7-U	1044.1	4.11648	C61H75N19O50P7						w25:a25
	1060.12	3	c10	1060.12	-2.27051	C94H115N33O73P10						w24:a26
	1070.12	1	a4-C=z4-G	1070.12	-0.0401823	C33H40N9O26P3						w23:a27-B
	1077.15	2	y7	1077.14	-8.99139	C65H82N22O50P6						w21:a29-B
	1084.87	4	d14-G	1084.87	-1.42413	C128H159N45O99P14				1574.19	1	w43:a8	1574.19	0.797236	C47H58N17O35P5
	1088.13	1	y4-G	1088.13	0.204019	C33H42N9O27P3						w30:a21
	1100.62	2	c7	1100.61	-2.22694	C65H80N21O52P7						w29:a22
	1110.08	1	c4-G	1110.08	-0.59455	C32H41N7O29P4				916.085	1	w43:a6	916.085	0.125534	C27H34N7O23P3
	1118.13	4	c14	1118.13	-2.98176	C133H162N50O99P14						w29:a20
	1124.79	3	c11-A	1124.78	-3.37755	C99H122N33O79P11						w8:a41
	1150.09	1	c4-C	1150.09	-2.61893	C33H41N9O29P4
	1146.48	3	y11	1146.48	-2.84524	C103H128N36O79P10
	1157.12	2	a8-A	1157.13	3.87425	C70H85N21O55P7
	1169.8	3	c11	1169.8	-3.53394	C104H127N38O79P11
	1181.16	1	a4	1181.17	1.45534	C37H45N12O27P3
	1189.11	2	c8-G	1189.11	0.161465	C70H86N21O57P8
	1197.62	2	c8-A	1197.61	-5.79403	C70H87N21O58P8
	1204.4	4	c15	1204.39	-6.45554	C143H174N55O106P15
	1206.1	2	d8-A	1206.11	10.3067	C70H88N21O59P8
	1209.12	2	c8-C	1209.11	-3.0055	C71H86N23O57P8
	1221.17	1	z4	1221.17	2.42963	C38H45N14O27P3
	1230.15	2	y8	1230.15	0.867371	C74H93N24O58P7
	1239.18	1	y4	1239.18	-1.02406	C38H47N14O28P3
	1261.13	1	c4	1261.13	-1.62552	C37H46N12O30P4
	1265.14	2	c8	1265.14	-1.4947	C75H92N26O58P8
	1271.81	3	c12	1271.81	-3.93141	C113H138N40O87P12
	1279.15	1	d4	1279.14	-3.42886	C37H48N12O31P4
	1290.66	4	c16	1290.65	-3.03412	C153H186N60O113P16
	1301.14	1	x4	1301.14	-3.99804	C38H46N14O30P4
	1319.15	1	w4	1319.15	-1.46913	C38H48N14O31P4
	1322.16	2	a9-G	1322.16	-1.92413	C80H98N26O61P8
	1336.81	3	d13-G	1336.81	-2.58077	C118H146N40O93P13
	1362.14	2	c9-G	1362.14	-0.424333	C80H99N26O64P9
	1363.16	3	y13	1363.17	9.00694	C122H152N44O93P12
	1370.14	2	c9-A	1370.14	1.00647	C80H99N26O65P9
	1375.16	1	a5-U	1375.16	3.66793	C42H52N12O33P4
	1381.5	3	c13	1381.49	-2.69708	C123H150N45O93P13
	1394.68	2	y9	1394.68	-1.98827	C84H105N29O64P8
	1416.11	1	c5-G	1416.11	-3.99546	C41H52N9O37P5
	1437.67	2	c9	1437.66	-1.09483	C85H104N31O65P9
	1449.43	4	c18	1449.42	-6.32044	C172H209N67O127P18
	1455.13	1	c5-U	1455.13	-2.14757	C42H53N12O36P5
	1465.18	3	y14	1465.18	-1.2879	C131H163N46O101P13
	1486.17	1	a5•	1486.18	6.05309	C46H55N14O35P4
	1487.93	4	c19-G	1487.92	-3.15339	C176H216N65O133P19
	1491.18	3	c14	1491.18	-5.60162	C133H162N50O99P14
	1525.69	4	c19	1525.68	-4.2204	C181H221N70O134P19
	1526.2	1	z5	1526.21	10.5844	C47H57N17O34P4
	1529.85	3	y15-G	1529.85	-4.10433	C136H170N46O107P14
	1544.22	1	y5	1544.22	1.37156	C47H59N17O35P4
	1547.7	2	y10	1547.69	-1.56491	C93H116N31O72P9
	1567.16	1	c5	1567.16	-1.30682	C46H57N14O38P5
	1580.2	3	y15	1580.2	-0.870778	C141H175N51O108P14
	1587.68	2	w10	1587.68	-1.16963	C93H117N31O75P10
	1590.68	2	c10	1590.68	-2.71708	C94H115N33O73P10
	1602.2	4	c20	1602.19	-3.50395	C190H232N72O142P20
	1606.2	3	c15	1606.19	-4.19688	C143H174N55O106P15
	1711.21	2	z11	1711.21	0.884169	C103H126N36O78P10
	1720.22	2	y11	1720.22	-1.51434	C103H128N36O79P10
	1755.21	2	c11	1755.2	-4.08044	C104H127N38O79P11
	1760.21	2	w11	1760.2	-6.78275	C103H129N36O82P11
	1784.21	3	y17	1784.21	0.836223	C159H197N55O124P16
	1792.21	1	a6•	1792.21	0.501058	C55H66N16O43P5
	1873.19	1	c6	1873.18	-6.00369	C55H68N16O46P6
	1906.23	4	y24	1906.23	0.422298	C227H279N84O171P23
	2137.28	1	z7	2137.28	-0.0266694	C65H80N22O49P6
	2121.26	1	a7	2121.26	-0.745311	C65H78N21O49P6
	2140.45	6	c40	2140.43	-12.376	C381H465N147O282P40
	2468.57	4	y31	2468.56	-4.64765	C294H361N111O219P30
	2382.3	4	y30	2382.3	-0.6011	C284H349N106O212P29
	2554.84	4	y32	2554.82	-7.56022	C304H373N116O226P31
	2637.06	4	y33	2637.08	8.42408	C314H385N121O232P32
	2432.53	5	y38	2432.51	-11.5219	C362H443N140O267P37

## Sheet: DNA UVPD
Terminal fragments									Internal fragments
	Observed m/z	z	Peak assignment	Theoretical m/z	mass error (ppm)	MF				Observed m/z	z	Peak assignment	Theoretical m/z	mass error (ppm)	MF
	303.038	1	c1 = x1	303.039	3.5012	C10H13N2O7P1				490.052	1	w40:a8-B	490.053	2.32424	C15H19N5O10P2
	321.048	1	w1 = d1	321.049	3.50725	C10H15N2O8P1						w39:a9-B
	401.074	1	a2-T	401.076	3.59284	C15H19N2O9P1						w36:a12-B
	419.084	1	y2-T = b2-T	419.086	4.06838	C15H21N2O10P1						w34:a14-B
	481.041	1	c2-T=x2-T	481.042	2.2285	C15H20N2O12P2						w33:a15-B
	499.051	1	w2-T=d2-T	499.052	2.67707	C15H22N2O13P2						w30:a18-B
	526.109	1	a2•=z2•	526.111	3.12292	C20H24N4O11P						w26:a22-B
	536.564	2	c4-G	536.564	-0.367151	C34H45N7O25P4						w25:a23-B
	545.128	1	y2 = b2	545.129	1.16119	C20H27N4O12P1						w22:a26-B
	607.084	1	c2=x2	607.085	1.48085	C20H26N4O14P2						w21:a27-B
	625.095	1	w2=d2	625.095	0.902262	C20H28N4O15P2						w20:a28-B
	705.121	1	a3-G=z3-G	705.122	1.24659	C25H32N4O16P2						w19:a29-B
	730.126	1	a3-T=z3-T	730.128	2.13798	C25H31N7O15P2						w9:a39-B
	747.454	3	a8-A	747.452	-2.31988	C74H94N21O47P7				506.047	1	w44:a4-B	506.048	2.28041	C15H19N5O11P2
	785.087	1	c3-G=x3-G	785.088	1.15783	C25H33N4O19P3						w38:a10-B
	803.106	1	w3-G=d3-G	803.098	-8.87313	C25H35N4O20P3						w32:a16-B
	810.093	1	c3-T=x3-T	810.094	1.59488	C25H32N7O18P3						w31:a17-B
	828.104	1	d3-T=w3-T	828.105	0.671412	C25H34N7O19P3						w24:a24-B
	849.622	2	d6-G	849.615	-8.09426	C54H73N11O40P6						w15:a33-B
	851.808	2	a9-G	851.804	-3.63816	C84H106N26O52P8						w12:a36-B
	855.161		a3•=z3•	855.163	2.06159	C30H36N9O17P2						w11:a37-B
	869.624	2	d6-C	869.618	-6.67305	C55H73N13O40P6						w4:a44-B
	925.141	2	d6	925.14	-1.91539	C59H78N16O41P6						w3:a45-B
	936.135	1	c3=x3	936.137	1.94309	C30H38N9O20P3				592.084	1	w43:a5	592.085	1.238	C19H25N5O13P2
	937.643	2	w6	937.643	-0.566314	C59H77N19O40P6						w29:a19
	951.152	4	a13-A	951.152	0.559322	C124H156N40O77P12						w28:a20
	954.147	1	d3=w3	954.148	0.821676	C30H40N9O21P3						w14:a34
	965.154	2	a7-A	965.153	-0.999842	C64H82N16O42P6						w8:a40
	994.166	1	a4-G	994.168	1.96245	C34H44N7O22P3						w7:a41
	1005.14	2	c7-A	1005.14	-3.68109	C64H83N16O45P7						w6:a42
	1006.15	2	d7-G	1006.14	-5.24279	C64H85N16O45P7				610.095	1	w43:b5	610.096	1.78333	C19H27N5O14P2
	1014.15	2	d7-A	1014.14	-8.29963	C64H85N16O46P7						w29:b19
	1026.15	2	d7-C	1026.15	-7.99203	C65H85N18O45P7						w28:b20
	1028.15	3	w10	1028.16	3.40901	C98H127N31O65P10						w14:b34
	1029.42	4	a14-A	1029.42	-1.52125	C134H168N45O82P13						w8:b40
	1034.17	1	a4-C=z4-C	1034.17	0.579206	C35H44N9O22P3						w7:b41
	1062.84	3	a11-A	1062.84	-1.92504	C104H131N33O65P10						w6:b42
	1074.13	1	c4-G	1074.13	0.448733	C34H45N7O25P4				616.095	1	w41:a7	616.096	1.73187	C20H25N7O12P2
	1081.67	2	d7	1081.67	-1.26656	C69H90N21O46P7						w37:a11
	1087.5	3	w11-G	1087.49	-3.51727	C103H134N31O70P11						w36:a12
	1114.14	1	c4-C	1114.14	-1.76818	C35H45N9O25P4						w35:a13
	1121.68	2	a8-A	1121.68	-1.74916	C74H94N21O47P7						w30:a18
	1132.15	1	d4-C=w4-G	1132.15	0.0830278	C35H47N9O26P4						w27:a21
	1137.85	3	w11	1137.84	-2.56802	C108H139N36O71P11						w23:a25
	1139.15	1	x4-T	1139.15	-2.53523	C35H44N12O24P4						w19:a29
	1144.21	1	a4•	1144.21	-3.37788	C39H48N12O23P3						w10:a38
	1158.67	2	w8-G	1158.66	-3.82423	C73H97N19O52P8						w9:a39
	1161.67	2	c8-A	1161.66	-3.01034	C74H95N21O50P8				634.106	1	w41:b7	634.107	2.10059	C20H27N7O13P2
	1166.17	2	c8-T	1166.17	-1.46891	C74H94N24O48P8						w37:b11
	1170.67	2	d8-A	1170.67	-3.51508	C74H97N21O51P8						w36:b12
	1182.68	2	d8-C	1182.68	-6.59352	C75H97N23O50P8						w35:b13
	1189.95	4	a16-G	1189.94	-4.4834	C154H192N55O93P15						w30:b18
	1234.19	2	w8	1234.19	-2.12771	C78H102N24O53P8						w27:b21
	1238.2	2	d8	1238.2	-1.83089	C79H102N26O51P8						w23:b25
	1243.2	1	d4	1243.19	-1.72459	C39H52N12O27P4						w19:b29
	1247.53	3	w12	1247.53	-1.72261	C118H151N41O77P12						w10:b38
	1259.61	5	a21-A	1259.6	-4.18306	C203H254N72O124P20						w9:b39
	1268.54	3	a13-A	1268.54	-3.09884	C124H156N40O77P12				643.117	1	w40:b8	643.118	2.79731	C20H26N10O11P2
	1272.21	4	a17-A	1272.21	-1.34019	C164H204N60O99P16						w34:b14
	1278.21	2	a9-G	1278.21	-2.55044	C84H106N26O52P8						w26:b22
	1283.2	1	w4	1283.2	0.0810474	C40H52N14O27P4						w22:b26
	1286.21	2	a9-A	1286.21	-0.0793029	C84H106N26O53P8						w21:b27
	1298.21	3	c13-T	1298.2	-7.95873	C124H156N43O78P13						w20:b28
	1318.2	2	c9-G	1318.19	-5.07816	C84H107N26O55P9				650.101	1	w45:b3	650.102	1.60898	C20H27N7O14P2
	1326.19	2	c9-A	1326.19	-2.59163	C84H107N26O56P9						w38:b10
	1347.18	2	d-C	1347.2	14.372	C85H109N28O56P9						w24:b24
	1372.9	3	a14-A	1372.89	-4.65878	C134H168N45O82P13						w16:b32
	1394.88	3	w14-G	1394.87	-3.49996	C132H171N41O89P14						w15:b33
	1436.21	1	d5-C	1436.2	-9.86494	C45H60N11O33P5						w11:b37
	1445.23	3	w14	1445.22	-3.37595	C137H176N46O90P14						w3:b45
	1449.26	1	a5	1449.26	3.72465	C49H62N14O30P4				681.085	2	w8:a43-B	681.087	3.21398	C43H57N10O31P5
	1467.22	2	w10-G	1467.22	-1.50625	C93H122N26O64P10				690.12	1	y43:a6-B	690.122	2.33727	C24H31N5O15P2
	1472.23	4	w19	1472.23	-2.86505	C187H239N62O122P19						y29:a20-B
	1477.25	3	a15-G	1477.24	-3.49367	C144H180N50O87P14						y28:a21-B
	1479.23	2	d10-G	1479.22	-7.02599	C94H122N28O63P10						y14:a35-B
	1487.23	2	d10-A	1487.22	-7.01712	C94H122N28O64P10						y8:a41-B
	1511.46	5	a25-A	1511.45	-9.00793	C243H303N89O147P24						y7:a42-B
	1542.75	2	w10	1542.74	-3.95724	C98H127N31O65P10						y6:a43-B
	1586.93	3	a16-G	1586.93	-3.77333	C154H192N55O93P15				693.093	2	w43:a8-B	693.092	-0.56991	C44H57N12O30P5
	1594.76	3	a11-A	1594.76	-2.80983	C104H131N33O65P10						w30:a21-B
	1639.75	2	w11-A	1639.74	-3.34931	C103H134N31O71P11						w29:a22-B
	1639.03	4	a22-A	1639.02	-5.48498	C213H266N77O129P21						w10:a41-B
	1700.25	1	d6-G	1700.24	-8.98581	C54H73N11O40P6						w9:a42-B
	1707.28	2	w11	1707.27	-4.82936	C108H139N36O71P11				700.593	2	w19:a32-B	700.592	-0.659442	C45H58N11O31P5
	1808.61	3	w18-G	1808.6	-1.75329	C172H222N52O116P18				717.603	2	w41:a10-B	717.601	-2.00251	C45H56N17O28P5
	1858.96	3	w18	1858.95	-4.87747	C177H227N57O117P18						w40:a11-B
	1865.3	4	w24	1865.3	-3.4713	C237H300N84O150P24						w39:a12-B
	1903.3	2	a13-A	1903.31	4.4349	C124H156N40O77P12						w35:a16-B
	1912.96	3	w19-G	1912.96	-3.73035	C182H234N57O121P19						w27:a24-B
	1931.32	1	a7-A	1931.31	-2.51332	C64H82N16O42P6						w26:a25-B
	1943.58	4	w25	1943.56	-7.85826	C247H312N89O155P25						w25:a26-B
	1963.31	3	w19	1963.31	-2.91956	C187H239N62O122P19						w24:a27-B
	2053.32	1	d7-C	2053.3	-11.5059	C65H85N18O45P7				739.138	1	y39:a10-B	739.14	1.93333	C25H30N10O13P2
	2067.68	3	w20	2067.66	-8.84914	C197H251N67O127P20						y33:a16-B
	2092.82	2	w14-G	2092.81	-3.95878	C132H171N41O89P14						y31:a18-B
	2212.36	4	w29-A	2212.35	-5.37167	C281H357N96O180P29						y25:a24-B
	2246.11	4	w29	2246.11	-0.293841	C286H362N101O180P29				770.087	1	w43:a6-B	770.088	1.6154	C24H32N5O18P3
												w29:a20-B
												w28:a21-B
												w14:a35-B
												w8:a41-B
												w7:a42-B
												w6:a43-B
										794.098	1	w41:a8-B	794.099	1.60811	C25H32N7O17P3
												w37:a12-B
												w36:a13-B
												w35:a14-B
												w30:a19-B
												w27:a22-B
												w23:a26-B
												w19:a30-B
												w10:a39-B
												w9:a40-B
										819.104	1	w39:a10-B	819.106	2.26955	C25H31N10O16P3
												w33:a16-B
												w31:a18-B
												w25:a24-B
										835.099	1	w32:a17-B	835.101	2.00455	C25H31N10O17P3
												w12:a37-B
												w4:a45-B
										845.115	2	w10:a42-B	845.115	0.0283985	C54H70N14O37P6
										857.62	2	w44:a8-B	857.619	-2.02304	C54H69N17O36P6
												w31:a21-B
												w11:a41-B
										896.129	1	w43:a6	896.131	2.19945	C29H38N7O20P3
												w29:a20
												w8:a41
										911.13	1	w18:a31	911.131	0.918639	C30H39N6O21P3
										920.141	1	w42:a7	920.142	1.41826	C30H38N9O19P3
												w37:a12
												w19:a30
												w10:a39
										1089.13	1	w18:a32-B	1089.13	0.0431536	C35H46N6O26P4
										1098.15	1	w42:a8-B	1098.15	0.37791	C35H45N9O24P4
												w37:a13-B
												w19:a31-B
												w10:a40-B
										1107.16	1	w41:a9-B	1107.16	0.25561	C35H44N12O22P4
												w36:a14-B
												w35:a15-B
												w27:a23-B
												w23:a27-B
												w20:a30-B
										1123.15	1	w39:a11-B	1123.15	-0.180741	C35H44N12O23P4
												w38:a12-B
												w31:a19-B
												w25:a25-B
												w24:a26-B
												w11:a39-B
										1148.16	1	w33:a17-B	1148.16	-0.539995	C35H43N15O22P4
												w32:a18-B
										1154.16	2	w11:a43-B	1154.16		C73H94N22O49P8
												w10:a44-B
										1335.21	2	w35:a20-B	1335.2	-2.59811	C84H105N32O52P9
												w34:a21-B
												w33:a22-B
												w32:a23-B
												w31:a24-B
										1363.18	1	w8:a43-B	1363.18	-0.327176	C43H57N10O31P5
										1387.19	1	w7:a44-B	1387.18	-9.86823	C43H55N13O30P5
										1402.19	1	w19:a32-B	1402.19	-0.033519	C45H58N11O31P5
										1411.2	1	w42:a9-B	1411.2	-0.127551	C45H57N14O29P5
												w37:a14-B
												w20:a31-B
										1420.21	1	w36:a15-B	1420.21	0.132374	C45H56N17O27P5
												w23:a28-B
												w21:a30-B
										1427.2	1	w38:a13-B	1427.2	-1.65709	C45H57N14O30P5
												w11:a40-B
										1474.72	2	w43:a13-B	1474.72	-1.62132	C94H119N31O60P10
												w21:a35-B
										1615.24	2	w14:a43-B	1615.24	-4.12633	C102H131N32O68P11
										1691.24	1	w8:a44-B	1691.23	-8.48556	C53H68N15O37P6
										1715.25	1	w20:a32-B	1715.25	-1.4237	C55H70N16O36P6
